# Supplementary material for: Crystal structure of paddle-wheel sandwich-type [Cu2{(CH3)2CO}{μ-Fe(η5-C5H4C N)2}3](BF4)2·(CH3)2CO
Source: Acta Crystallogr E Crystallogr Commun. 2015 Jan 31;71(Pt 2):244–7. doi: 10.1107/S2056989015001760 (PMC4384607; doi:10.1107/S2056989015001760)
Supplement: Supplementary file 1 [file e-71-00244-sup1.cif]

##############################################################################
#                                                                            #
# This CIF contains the data in a paper accepted for publication in          #
# Acta Crystallographica Section E. It conforms to the requirements of       #
# Notes for Authors for Acta Crystallographica Section E, and has been       #
# peer reviewed under the auspices of the IUCr Commission on Journals.       #
#                                                                            #
# Full details of the Crystallographic Information File format               #
# are given in the paper "The Crystallographic Information File (CIF):       #
# a New Standard Archive File for Crystallography" by S. R. Hall, F. H.      #
# Allen and I. D. Brown [Acta Cryst. (1991), A47, 655-685].                  #
#                                                                            #
# The current version of the core CIF dictionary is obtainable from          #
# ftp://ftp.iucr.org/pub/cif_core.dic.                                       #
#                                                                            #
# Software is freely available for graphical display of the structure(s)     #
# in this CIF. For information consult the CIF software page                 #
# http://www.iucr.org/resources/cif/software.                                #
#                                                                            #
# This file may be used for bona fide research purposes within the           #
# scientific community so long as proper attribution is given to the journal # 
# article from which it was obtained.                                        #
#                                                                            #
##############################################################################
data_I
_audit_creation_method     SHELXL-2013
_journal_date_recd_electronic     2014-12-09
_journal_date_accepted     2015-01-27
_journal_name_full     'Acta Crystallographica, Section E'
_journal_year     2015
_journal_volume     71
_journal_issue      2
_journal_page_first     244
_journal_page_last     247
_journal_paper_category     GM
_journal_paper_doi     10.1107/S2056989015001760
_journal_coeditor_code     WM5104
_publ_contact_author_name     'Heinrich Lang'
_publ_contact_author_address
;
Technische Universit\"at Chemnitz
Fakult\"at f\"ur Naturwissenschaften
Institut f\"ur Chemie
Anorganische Chemie
D-09107 Chemnitz
Germany
;
_publ_contact_author_email     'heinrich.lang@chemie.tu-chemnitz.de'
_publ_contact_author_fax     '+49 (0)371-531-21210'
_publ_contact_author_phone     '+49 (0)371-531-21219'
_publ_section_title
;
Crystal structure of paddle-wheel sandwich-type
[Cu~2~{(CH~3~)~2~CO}{\m-Fe(\h^5^-C~5~H~4~C\\tb
N)~2~}~3~](BF~4~)~2~\\cdot(CH~3~)~2~CO
;
loop_
    _publ_author_name
    _publ_author_footnote
    _publ_author_address
    'Strehler, Frank' .
;
Technische Universit\"at Chemnitz
Fakult\"at f\"ur Naturwissenschaften
Institut f\"ur Chemie
Anorganische Chemie
D-09107 Chemnitz
Germany
;
    'Korb, Marcus' .
;
Technische Universit\"at Chemnitz
Fakult\"at f\"ur Naturwissenschaften
Institut f\"ur Chemie
Anorganische Chemie
D-09107 Chemnitz
Germany
;
    'Lang, Heinrich' .
;
Technische Universit\"at Chemnitz
Fakult\"at f\"ur Naturwissenschaften
Institut f\"ur Chemie
Anorganische Chemie
D-09107 Chemnitz
Germany
;
_publ_section_synopsis
;
The first ferrocenylcarbonitrile copper complex is reported. The structure
consists of two Cu^I^ ions complexed by ferrocenediyl-1,1'-dicarbonitrile
forming a paddle-wheel with two acetone molecules, with one coordinating on
top of one trigonal--planar-coordinated copper ion, and the other as a
packing solvent.
;
_chemical_name_systematic
;\
(Acetone-\k<i>O</i>)tris(\m-ferrocene-1,1'-dicarbonitrile-\
\k^2^<i>N</i>:<i>N</i>')dicopper(I) bis(tetrafluoridoborate) acetone
monosolvate
;
_chemical_name_common     ?
_chemical_formula_moiety     'C39 H30 Cu2 Fe3 N6 O 2+, 2(B F4 -), C3 H6 O'
_chemical_formula_sum     'C42 H36 B2 Cu2 F8 Fe3 N6 O2'
_chemical_formula_iupac     '[Cu2 Fe3 (C6 H4 N1)6 (C3 H6 O)] (B F4)2, C3 H6 O'
_chemical_formula_weight     1125.02
_chemical_melting_point     ?
_symmetry_cell_setting     triclinic
_symmetry_space_group_name_H-M     'P -1'
_symmetry_space_group_name_Hall     '-P 1'
loop_
    _symmetry_equiv_pos_as_xyz
    'x, y, z'
    '-x, -y, -z'
_cell_length_a     7.9947(6)
_cell_length_b     13.9384(18)
_cell_length_c     19.923(2)
_cell_angle_alpha     72.942(10)
_cell_angle_beta     82.968(7)
_cell_angle_gamma     87.936(8)
_cell_volume     2106.4(4)
_cell_formula_units_Z     2
_cell_measurement_reflns_used     8458
_cell_measurement_theta_min     3.3116
_cell_measurement_theta_max     68.9491
_cell_measurement_temperature     110(2)
_exptl_crystal_description     'block'
_exptl_crystal_colour     'orange'
_exptl_crystal_size_max     0.4
_exptl_crystal_size_mid     0.4
_exptl_crystal_size_min     0.4
_exptl_crystal_density_diffrn     1.774
_exptl_crystal_density_meas     ?
_exptl_crystal_density_method     'not measured'
_exptl_crystal_F_000     1128
_exptl_absorpt_coefficient_mu     9.918
_exptl_absorpt_correction_type     multi-scan
_exptl_absorpt_process_details
;
(<i>CrysAlis RED</i>; Oxford Diffraction, 2006)
;
_exptl_absorpt_correction_T_min     0.42696
_exptl_absorpt_correction_T_max     1.00000
_exptl_special_details     ?
_diffrn_ambient_temperature     110(2)
_diffrn_radiation_type     CuK\a
_diffrn_radiation_wavelength     1.54184
_diffrn_radiation_source     'fine-focus sealed tube'
_diffrn_radiation_monochromator     graphite
_diffrn_measurement_device_type     'Oxford Gemini CCD'
_diffrn_measurement_method     '\w scans'
_diffrn_detector_area_resol_mean     ?
_diffrn_reflns_number     18279
_diffrn_reflns_av_R_equivalents     0.0416
_diffrn_reflns_av_sigmaI/netI     0.0454
_diffrn_reflns_theta_min     3.32
_diffrn_reflns_theta_max     66.00
_diffrn_reflns_theta_full     66.00
_diffrn_measured_fraction_theta_max     0.994
_diffrn_measured_fraction_theta_full     0.994
_diffrn_reflns_limit_h_min     -9
_diffrn_reflns_limit_h_max     9
_diffrn_reflns_limit_k_min     -16
_diffrn_reflns_limit_k_max     16
_diffrn_reflns_limit_l_min     -22
_diffrn_reflns_limit_l_max     23
_diffrn_standards_number     2
_diffrn_standards_interval_count     50
_diffrn_standards_interval_time     10
_diffrn_standards_decay_%     0
_refine_special_details
;
Refinement of <i>F</i>^2^ against ALL reflections. The weighted <i>R</i>-factor
<i>wR</i> and goodness of fit <i>S</i> are based on <i>F</i>^2^, conventional
<i>R</i>-factors <i>R</i> are based on <i>F</i>, with <i>F</i> set to zero for
negative <i>F</i>^2^. The threshold expression of <i>F</i>^2^ >
\s(<i>F</i>^2^) is used only for calculating <i>R</i>-factors(gt) <i>etc</i>.
and is not relevant to the choice of reflections for refinement.
<i>R</i>-factors based on <i>F</i>^2^ are statistically about twice as large
as those based on <i>F</i>, and <i>R</i>- factors based on ALL data will be
even larger.
;
_reflns_number_total     7318
_reflns_number_gt     6793
_reflns_threshold_expression     I>2sigma(I)
_refine_ls_structure_factor_coef     Fsqd
_refine_ls_matrix_type     full
_refine_ls_R_factor_all     0.0441
_refine_ls_R_factor_gt     0.0407
_refine_ls_wR_factor_gt     0.1044
_refine_ls_wR_factor_ref     0.1071
_refine_ls_goodness_of_fit_ref     1.049
_refine_ls_restrained_S_all     1.048
_refine_ls_number_reflns     7318
_refine_ls_number_parameters     623
_refine_ls_number_restraints     148
_refine_ls_hydrogen_treatment     constr
_refine_ls_weighting_scheme     calc
_refine_ls_weighting_details
         'calc w=1/[\s^2^(Fo^2^)+(0.0708P)^2^+0.1006P] where P=(Fo^2^+2Fc^2^)/3'
_atom_sites_solution_hydrogens     geom
_atom_sites_solution_primary     direct
_atom_sites_solution_secondary     difmap
_refine_ls_shift/su_max     0.001
_refine_ls_shift/su_mean     0.000
_refine_diff_density_max     0.592
_refine_diff_density_min     -0.494
_refine_ls_extinction_method     none
_refine_ls_extinction_coef     ?
loop_
    _atom_type_symbol
    _atom_type_description
    _atom_type_scat_dispersion_real
    _atom_type_scat_dispersion_imag
    _atom_type_scat_source
    'C' 'C' 0.0181 0.0091
                         'International Tables Vol C Tables 4.2.6.8 and 6.1.1.4'
    'N' 'N' 0.0311 0.0180
                         'International Tables Vol C Tables 4.2.6.8 and 6.1.1.4'
    'Fe' 'Fe' -1.1336 3.1974
                         'International Tables Vol C Tables 4.2.6.8 and 6.1.1.4'
    'Cu' 'Cu' -1.9646 0.5888
                         'International Tables Vol C Tables 4.2.6.8 and 6.1.1.4'
    'O' 'O' 0.0492 0.0322
                         'International Tables Vol C Tables 4.2.6.8 and 6.1.1.4'
    'F' 'F' 0.0727 0.0534
                         'International Tables Vol C Tables 4.2.6.8 and 6.1.1.4'
    'B' 'B' 0.0090 0.0039
                         'International Tables Vol C Tables 4.2.6.8 and 6.1.1.4'
    'H' 'H' 0.0000 0.0000
                         'International Tables Vol C Tables 4.2.6.8 and 6.1.1.4'
_computing_data_collection
;
CrysAlis CCD (Oxford Diffraction, 2006)
;
_computing_cell_refinement
;
CrysAlis RED (Oxford Diffraction, 2006)
;
_computing_data_reduction
;
CrysAlis RED (Oxford Diffraction, 2006)
;
_computing_structure_solution
;
SHELXS2013 (Sheldrick, 2008)
;
_computing_structure_refinement
;
SHELXL2013 (Sheldrick, 2015)
;
_computing_molecular_graphics
;
ORTEP-3 for Windows (Farrugia, 2012) and SHELXTL (Sheldrick,
2008)
;
_computing_publication_material
;
WinGX (Farrugia, 2012) and publCIF (Westrip, 2010)
;
loop_
    _atom_site_type_symbol
    _atom_site_label
    _atom_site_fract_x
    _atom_site_fract_y
    _atom_site_fract_z
    _atom_site_U_iso_or_equiv
    _atom_site_adp_type
    _atom_site_calc_flag
    _atom_site_refinement_flags
    _atom_site_occupancy
    _atom_site_symmetry_multiplicity
    _atom_site_disorder_assembly
    _atom_site_disorder_group
    C C1 0.5468(4) 0.3054(2) 0.04318(16) 0.0185(6) Uani d . 1 1 . .
    C C2 0.4808(4) 0.3038(2) -0.01919(15) 0.0174(6) Uani d . 1 1 . .
    C C3 0.5066(4) 0.2253(2) -0.05327(16) 0.0200(6) Uani d . 1 1 . .
    H H3 0.5718 0.1678 -0.0393 0.024 Uiso calc R 1 1 . .
    C C4 0.4134(4) 0.2527(2) -0.11210(15) 0.0220(6) Uani d . 1 1 . .
    H H4 0.4076 0.2160 -0.1439 0.026 Uiso calc R 1 1 . .
    C C5 0.3303(4) 0.3449(2) -0.11466(16) 0.0221(6) Uani d . 1 1 . .
    H H5 0.2609 0.3782 -0.1484 0.027 Uiso calc R 1 1 . .
    C C6 0.3697(4) 0.3788(2) -0.05765(16) 0.0202(6) Uani d . 1 1 . .
    H H6 0.3318 0.4372 -0.0472 0.024 Uiso calc R 1 1 . .
    C C7 0.2033(4) 0.1972(2) 0.13847(16) 0.0181(6) Uani d . 1 1 . .
    C C8 0.1377(4) 0.1837(2) 0.07864(15) 0.0179(6) Uani d . 1 1 . .
    C C9 0.1813(4) 0.1037(2) 0.04685(16) 0.0207(6) Uani d . 1 1 . .
    H H9 0.2518 0.0495 0.0631 0.025 Uiso calc R 1 1 . .
    C C10 0.0957(4) 0.1244(2) -0.01372(17) 0.0219(6) Uani d . 1 1 . .
    H H10 0.0994 0.0848 -0.0442 0.026 Uiso calc R 1 1 . .
    C C11 0.0026(4) 0.2154(2) -0.02100(16) 0.0227(6) Uani d . 1 1 . .
    H H11 -0.0635 0.2447 -0.0569 0.027 Uiso calc R 1 1 . .
    C C12 0.0277(4) 0.2537(2) 0.03579(16) 0.0202(6) Uani d . 1 1 . .
    H H12 -0.0177 0.3123 0.0438 0.024 Uiso calc R 1 1 . .
    C C13 0.5338(4) 0.4709(2) 0.25231(15) 0.0188(6) Uani d . 1 1 . .
    C C14 0.5060(4) 0.5502(2) 0.28328(15) 0.0182(6) Uani d . 1 1 . .
    C C15 0.5993(4) 0.5645(2) 0.33724(16) 0.0224(6) Uani d . 1 1 . .
    H H15 0.6864 0.5245 0.3573 0.027 Uiso calc R 1 1 . .
    C C16 0.5322(4) 0.6516(2) 0.35356(18) 0.0282(8) Uani d . 1 1 . .
    H H16 0.5690 0.6791 0.3865 0.034 Uiso calc R 1 1 . .
    C C17 0.3998(5) 0.6902(2) 0.31161(18) 0.0288(8) Uani d . 1 1 . .
    H H17 0.3355 0.7468 0.3126 0.035 Uiso calc R 1 1 . .
    C C18 0.3822(4) 0.6281(2) 0.26801(16) 0.0225(7) Uani d . 1 1 . .
    H H18 0.3048 0.6364 0.2355 0.027 Uiso calc R 1 1 . .
    C C19 0.2308(4) 0.3458(2) 0.36694(15) 0.0172(6) Uani d . 1 1 . .
    C C20 0.2118(4) 0.4172(2) 0.40581(15) 0.0164(6) Uani d . 1 1 . .
    C C21 0.3173(4) 0.4224(2) 0.45839(15) 0.0179(6) Uani d . 1 1 . .
    H H21 0.4010 0.3771 0.4759 0.022 Uiso calc R 1 1 . .
    C C22 0.2683(4) 0.5103(2) 0.47808(15) 0.0197(6) Uani d . 1 1 . .
    H H22 0.3150 0.5324 0.5114 0.024 Uiso calc R 1 1 . .
    C C23 0.1375(4) 0.5588(2) 0.43916(17) 0.0218(6) Uani d . 1 1 . .
    H H23 0.0844 0.6179 0.4426 0.026 Uiso calc R 1 1 . .
    C C24 0.1004(4) 0.5022(2) 0.39356(16) 0.0202(6) Uani d . 1 1 . .
    H H24 0.0198 0.5174 0.3621 0.024 Uiso calc R 1 1 . .
    C C25 0.8920(4) 0.1538(2) 0.27510(15) 0.0161(6) Uani d . 1 1 . .
    C C26 0.9887(4) 0.0779(2) 0.31755(15) 0.0160(6) Uani d . 1 1 . .
    C C27 1.0231(4) 0.0708(2) 0.38812(16) 0.0180(6) Uani d . 1 1 . .
    H H27 0.9901 0.1161 0.4134 0.022 Uiso calc R 1 1 . .
    C C28 1.1172(4) -0.0189(2) 0.41175(16) 0.0170(6) Uani d . 1 1 . .
    H H28 1.1573 -0.0423 0.4556 0.020 Uiso calc R 1 1 . .
    C C29 1.1401(4) -0.0672(2) 0.35708(16) 0.0188(6) Uani d . 1 1 . .
    H H29 1.1974 -0.1271 0.3595 0.023 Uiso calc R 1 1 . .
    C C30 1.0613(4) -0.0089(2) 0.29883(16) 0.0181(6) Uani d . 1 1 . .
    H H30 1.0568 -0.0234 0.2564 0.022 Uiso calc R 1 1 . .
    C C31 0.5433(4) 0.0322(2) 0.34912(16) 0.0173(6) Uani d . 1 1 . .
    C C32 0.6342(4) -0.0514(2) 0.38813(16) 0.0171(6) Uani d . 1 1 . .
    C C33 0.6779(4) -0.0651(2) 0.45801(16) 0.0205(6) Uani d . 1 1 . .
    H H33 0.6474 -0.0236 0.4865 0.025 Uiso calc R 1 1 . .
    C C34 0.7752(4) -0.1528(2) 0.47542(16) 0.0239(7) Uani d . 1 1 . .
    H H34 0.8195 -0.1799 0.5180 0.029 Uiso calc R 1 1 . .
    C C35 0.7953(4) -0.1936(2) 0.41705(18) 0.0233(7) Uani d . 1 1 . .
    H H35 0.8553 -0.2514 0.4152 0.028 Uiso calc R 1 1 . .
    C C36 0.7084(4) -0.1314(2) 0.36238(16) 0.0199(6) Uani d . 1 1 . .
    H H36 0.7009 -0.1405 0.3184 0.024 Uiso calc R 1 1 . .
    C C37 1.1665(5) 0.5108(3) 0.0935(2) 0.0435(10) Uani d . 1 1 . .
    H H37A 1.1566 0.5118 0.0457 0.065 Uiso calc R 1 1 . .
    H H37B 1.2669 0.4751 0.1083 0.065 Uiso calc R 1 1 . .
    H H37C 1.1726 0.5783 0.0959 0.065 Uiso calc R 1 1 . .
    C C38 1.0157(4) 0.4592(2) 0.14111(18) 0.0223(6) Uani d . 1 1 . .
    C C39 1.0100(5) 0.4503(3) 0.2177(2) 0.0332(8) Uani d . 1 1 . .
    H H39A 0.9086 0.4161 0.2428 0.050 Uiso calc R 1 1 . .
    H H39B 1.0117 0.5160 0.2238 0.050 Uiso calc R 1 1 . .
    H H39C 1.1061 0.4129 0.2359 0.050 Uiso calc R 1 1 . .
    C C40 0.4543(4) -0.0511(2) 0.19261(17) 0.0247(7) Uani d . 1 1 . .
    H H40A 0.3626 -0.0733 0.1740 0.037 Uiso calc R 1 1 . .
    H H40B 0.4127 -0.0055 0.2187 0.037 Uiso calc R 1 1 . .
    H H40C 0.5052 -0.1080 0.2234 0.037 Uiso calc R 1 1 . .
    C C41 0.5833(4) 0.0012(2) 0.13277(17) 0.0223(7) Uani d . 1 1 . .
    C C42 0.7365(5) 0.0406(3) 0.1520(2) 0.0313(8) Uani d . 1 1 . .
    H H42A 0.8095 0.0720 0.1098 0.047 Uiso calc R 1 1 . .
    H H42B 0.7950 -0.0137 0.1817 0.047 Uiso calc R 1 1 . .
    H H42C 0.7034 0.0890 0.1769 0.047 Uiso calc R 1 1 . .
    N N1 0.6008(3) 0.30829(19) 0.09341(14) 0.0196(5) Uani d . 1 1 . .
    N N2 0.5629(3) 0.40839(19) 0.22584(13) 0.0216(5) Uani d . 1 1 . .
    N N3 0.8167(3) 0.21500(17) 0.23846(13) 0.0179(5) Uani d . 1 1 . .
    N N4 0.2546(3) 0.20846(19) 0.18660(13) 0.0202(5) Uani d . 1 1 . .
    N N5 0.2515(3) 0.29064(18) 0.33446(13) 0.0196(5) Uani d . 1 1 . .
    N N6 0.4698(3) 0.09815(19) 0.31814(14) 0.0204(5) Uani d . 1 1 . .
    Fe Fe1 0.25591(6) 0.24050(3) -0.02036(2) 0.01424(12) Uani d . 1 1 . .
    Fe Fe2 0.34679(5) 0.54574(3) 0.37176(2) 0.01361(12) Uani d . 1 1 . .
    Fe Fe3 0.88811(5) -0.05035(3) 0.38612(2) 0.01260(12) Uani d . 1 1 . .
    Cu Cu1 0.68186(5) 0.31536(3) 0.17936(2) 0.01732(12) Uani d . 1 1 . .
    Cu Cu2 0.32370(5) 0.20644(3) 0.27549(2) 0.01731(12) Uani d . 1 1 . .
    O O1 0.9045(3) 0.42672(16) 0.11721(11) 0.0229(5) Uani d . 1 1 . .
    O O2 0.5640(3) 0.0100(2) 0.07178(13) 0.0372(6) Uani d . 1 1 . .
    F F1 -0.030(3) 0.3112(14) 0.8055(12) 0.053(5) Uani d PDU 0.50 1 A 1
    F F2 0.1898(14) 0.2122(16) 0.7813(11) 0.037(3) Uani d PDU 0.50 1 A 1
    F F3 -0.031(2) 0.2441(11) 0.7154(7) 0.072(3) Uani d PDU 0.50 1 A 1
    F F4 -0.083(2) 0.1484(11) 0.8103(7) 0.077(4) Uani d PDU 0.50 1 A 1
    F F1' -0.015(3) 0.3066(11) 0.8136(11) 0.033(2) Uani d PDU 0.50 1 A 2
    F F2' 0.1857(15) 0.1996(15) 0.7868(11) 0.040(4) Uani d PDU 0.50 1 A 2
    F F3' 0.000(2) 0.2664(12) 0.7105(5) 0.094(5) Uani d PDU 0.50 1 A 2
    F F4' -0.062(2) 0.1452(9) 0.8301(6) 0.050(2) Uani d PDU 0.50 1 A 2
    F F5 0.8995(3) 0.25555(17) 0.46188(15) 0.0480(6) Uani d . 1 1 . .
    F F6 0.6375(3) 0.26511(19) 0.51557(14) 0.0479(6) Uani d . 1 1 . .
    F F7 0.6937(5) 0.3401(2) 0.39964(16) 0.0729(9) Uani d . 1 1 . .
    F F8 0.6880(3) 0.17002(17) 0.44066(14) 0.0445(6) Uani d . 1 1 . .
    B B1 0.0191(5) 0.2297(3) 0.7814(2) 0.0320(9) Uani d DU 1 1 . .
    B B2 0.7293(5) 0.2580(3) 0.4537(2) 0.0270(8) Uani d . 1 1 . .
loop_
    _atom_site_aniso_label
    _atom_site_aniso_U_11
    _atom_site_aniso_U_22
    _atom_site_aniso_U_33
    _atom_site_aniso_U_12
    _atom_site_aniso_U_13
    _atom_site_aniso_U_23
    C1 0.0139(14) 0.0180(14) 0.0234(16) -0.0030(11) 0.0033(12) -0.0076(11)
    C2 0.0149(14) 0.0196(14) 0.0176(14) -0.0046(11) 0.0017(11) -0.0063(11)
    C3 0.0185(15) 0.0218(15) 0.0200(15) -0.0030(12) 0.0044(12) -0.0089(12)
    C4 0.0248(16) 0.0269(16) 0.0152(14) -0.0084(13) 0.0054(12) -0.0096(12)
    C5 0.0252(16) 0.0232(15) 0.0143(14) -0.0065(12) -0.0011(12) 0.0007(11)
    C6 0.0223(15) 0.0171(14) 0.0196(15) -0.0049(12) 0.0016(12) -0.0039(11)
    C7 0.0163(14) 0.0168(14) 0.0189(15) -0.0050(11) 0.0042(12) -0.0035(11)
    C8 0.0162(14) 0.0215(14) 0.0144(14) -0.0068(11) 0.0038(11) -0.0041(11)
    C9 0.0229(16) 0.0164(14) 0.0225(15) -0.0083(12) 0.0009(12) -0.0056(11)
    C10 0.0217(16) 0.0228(15) 0.0246(16) -0.0100(12) -0.0005(12) -0.0119(12)
    C11 0.0165(15) 0.0300(16) 0.0212(15) -0.0064(12) -0.0018(12) -0.0063(12)
    C12 0.0141(14) 0.0239(15) 0.0224(15) -0.0031(11) 0.0035(11) -0.0083(12)
    C13 0.0171(14) 0.0176(14) 0.0182(14) -0.0028(11) 0.0065(11) -0.0026(12)
    C14 0.0207(15) 0.0153(13) 0.0163(14) -0.0039(11) 0.0073(11) -0.0044(11)
    C15 0.0158(15) 0.0268(16) 0.0240(15) -0.0105(12) 0.0051(12) -0.0083(12)
    C16 0.0331(19) 0.0252(16) 0.0265(16) -0.0184(14) 0.0137(14) -0.0128(13)
    C17 0.041(2) 0.0073(13) 0.0327(17) -0.0044(13) 0.0137(15) -0.0037(12)
    C18 0.0320(17) 0.0141(14) 0.0158(14) 0.0019(12) 0.0071(12) 0.0005(11)
    C19 0.0202(15) 0.0118(13) 0.0171(14) -0.0055(11) 0.0008(11) -0.0009(11)
    C20 0.0179(14) 0.0119(13) 0.0180(14) -0.0063(11) 0.0042(11) -0.0039(10)
    C21 0.0236(15) 0.0149(13) 0.0131(13) -0.0043(11) 0.0011(11) -0.0014(10)
    C22 0.0269(16) 0.0185(14) 0.0134(13) -0.0099(12) 0.0065(12) -0.0065(11)
    C23 0.0197(15) 0.0167(14) 0.0291(16) -0.0010(11) 0.0090(12) -0.0113(12)
    C24 0.0147(14) 0.0201(14) 0.0254(15) -0.0026(11) 0.0018(12) -0.0072(12)
    C25 0.0156(14) 0.0105(13) 0.0226(14) -0.0066(11) 0.0050(12) -0.0074(11)
    C26 0.0145(14) 0.0118(13) 0.0204(14) -0.0064(11) 0.0033(11) -0.0040(11)
    C27 0.0168(14) 0.0149(13) 0.0238(15) -0.0047(11) 0.0013(11) -0.0088(11)
    C28 0.0110(13) 0.0158(13) 0.0238(15) -0.0037(10) -0.0027(11) -0.0044(11)
    C29 0.0145(14) 0.0123(13) 0.0283(16) 0.0006(11) 0.0029(12) -0.0063(11)
    C30 0.0160(14) 0.0157(14) 0.0217(14) -0.0053(11) 0.0077(11) -0.0074(11)
    C31 0.0118(13) 0.0190(15) 0.0225(15) -0.0052(12) 0.0020(11) -0.0091(12)
    C32 0.0142(14) 0.0139(13) 0.0223(15) -0.0049(11) -0.0013(11) -0.0037(11)
    C33 0.0145(14) 0.0245(15) 0.0207(15) -0.0086(12) 0.0040(11) -0.0052(12)
    C34 0.0195(15) 0.0244(16) 0.0204(15) -0.0125(12) -0.0016(12) 0.0061(12)
    C35 0.0237(16) 0.0079(13) 0.0345(17) -0.0067(11) -0.0041(13) 0.0007(12)
    C36 0.0209(15) 0.0146(14) 0.0256(15) -0.0085(11) -0.0032(12) -0.0069(11)
    C37 0.033(2) 0.035(2) 0.061(3) -0.0126(16) 0.0047(19) -0.0136(18)
    C38 0.0209(16) 0.0117(13) 0.0349(17) 0.0032(11) -0.0052(13) -0.0072(12)
    C39 0.042(2) 0.0217(16) 0.038(2) -0.0033(14) -0.0168(16) -0.0066(14)
    C40 0.0247(17) 0.0257(16) 0.0241(16) -0.0031(13) 0.0010(13) -0.0089(12)
    C41 0.0249(16) 0.0146(14) 0.0269(17) 0.0030(12) -0.0007(13) -0.0068(12)
    C42 0.0324(19) 0.0250(17) 0.0369(19) -0.0083(14) -0.0026(15) -0.0092(14)
    N1 0.0155(12) 0.0221(13) 0.0229(13) -0.0025(10) -0.0018(10) -0.0090(10)
    N2 0.0237(14) 0.0190(12) 0.0215(13) 0.0030(10) 0.0030(10) -0.0074(10)
    N3 0.0210(13) 0.0127(12) 0.0197(12) -0.0035(10) 0.0003(10) -0.0051(10)
    N4 0.0203(13) 0.0214(13) 0.0182(13) -0.0024(10) 0.0016(10) -0.0058(10)
    N5 0.0236(13) 0.0154(12) 0.0194(12) -0.0031(10) -0.0006(10) -0.0050(10)
    N6 0.0160(12) 0.0210(13) 0.0256(13) 0.0004(10) -0.0021(10) -0.0093(11)
    Fe1 0.0156(2) 0.0142(2) 0.0135(2) -0.00296(17) 0.00021(17) -0.00528(17)
    Fe2 0.0160(2) 0.0091(2) 0.0157(2) -0.00264(16) 0.00292(17) -0.00522(16)
    Fe3 0.0128(2) 0.0089(2) 0.0161(2) -0.00297(16) -0.00034(17) -0.00383(16)
    Cu1 0.0201(2) 0.0150(2) 0.0186(2) 0.00069(16) -0.00220(17) -0.00767(16)
    Cu2 0.0195(2) 0.0161(2) 0.0179(2) -0.00040(16) -0.00213(17) -0.00739(16)
    O1 0.0236(11) 0.0205(10) 0.0259(11) -0.0038(9) -0.0005(9) -0.0093(8)
    O2 0.0411(15) 0.0443(15) 0.0246(13) -0.0013(12) -0.0053(11) -0.0067(11)
    F1 0.085(9) 0.046(6) 0.048(8) 0.032(4) -0.046(5) -0.035(6)
    F2 0.027(4) 0.044(6) 0.034(5) -0.008(3) 0.000(4) -0.006(4)
    F3 0.090(7) 0.079(5) 0.086(6) 0.045(4) -0.065(5) -0.069(4)
    F4 0.037(5) 0.090(6) 0.136(10) -0.027(5) 0.011(7) -0.088(6)
    F1' 0.056(5) 0.022(4) 0.029(4) 0.014(4) -0.018(6) -0.015(3)
    F2' 0.037(5) 0.044(6) 0.055(9) 0.015(4) -0.025(5) -0.034(6)
    F3' 0.116(10) 0.155(12) 0.035(4) 0.107(9) -0.053(4) -0.059(5)
    F4' 0.045(5) 0.043(3) 0.074(5) -0.018(3) -0.010(4) -0.032(3)
    F5 0.0255(11) 0.0393(12) 0.0848(18) -0.0003(9) -0.0047(11) -0.0275(12)
    F6 0.0439(13) 0.0476(13) 0.0608(15) -0.0020(10) 0.0085(11) -0.0348(11)
    F7 0.108(3) 0.0435(15) 0.0600(17) 0.0378(16) -0.0194(16) -0.0047(12)
    F8 0.0368(12) 0.0356(11) 0.0757(16) 0.0038(9) -0.0083(11) -0.0387(11)
    B1 0.038(2) 0.034(2) 0.036(2) 0.0115(17) -0.0196(18) -0.0245(17)
    B2 0.0236(19) 0.0181(17) 0.041(2) 0.0068(14) -0.0013(16) -0.0125(15)
_geom_special_details
;
All e.s.d.'s (except the e.s.d. in the dihedral angle between two l.s. planes)
are estimated using the full covariance matrix. The cell e.s.d.'s are taken
into account individually in the estimation of e.s.d.'s in distances, angles
and torsion angles; correlations between e.s.d.'s in cell parameters are only
used when they are defined by crystal symmetry. An approximate (isotropic)
treatment of cell e.s.d.'s is used for estimating e.s.d.'s involving l.s.
planes.
;
loop_
    _geom_bond_atom_site_label_1
    _geom_bond_atom_site_label_2
    _geom_bond_site_symmetry_2
    _geom_bond_distance
    _geom_bond_publ_flag
    C1 N1 . 1.149(4) ?
    C1 C2 . 1.414(4) ?
    C2 C3 . 1.444(4) ?
    C2 C6 . 1.449(4) ?
    C2 Fe1 . 2.037(3) ?
    C3 C4 . 1.416(5) ?
    C3 Fe1 . 2.054(3) ?
    C3 H3 . 0.9300 ?
    C4 C5 . 1.416(5) ?
    C4 Fe1 . 2.055(3) ?
    C4 H4 . 0.9300 ?
    C5 C6 . 1.423(5) ?
    C5 Fe1 . 2.046(3) ?
    C5 H5 . 0.9300 ?
    C6 Fe1 . 2.053(3) ?
    C6 H6 . 0.9300 ?
    C7 N4 . 1.141(4) ?
    C7 C8 . 1.422(4) ?
    C8 C12 . 1.445(5) ?
    C8 C9 . 1.448(4) ?
    C8 Fe1 . 2.023(3) ?
    C9 C10 . 1.411(5) ?
    C9 Fe1 . 2.043(3) ?
    C9 H9 . 0.9300 ?
    C10 C11 . 1.425(5) ?
    C10 Fe1 . 2.064(3) ?
    C10 H10 . 0.9300 ?
    C11 C12 . 1.423(5) ?
    C11 Fe1 . 2.070(3) ?
    C11 H11 . 0.9300 ?
    C12 Fe1 . 2.052(3) ?
    C12 H12 . 0.9300 ?
    C13 N2 . 1.148(4) ?
    C13 C14 . 1.414(4) ?
    C14 C18 . 1.434(4) ?
    C14 C15 . 1.444(5) ?
    C14 Fe2 . 2.031(3) ?
    C15 C16 . 1.417(5) ?
    C15 Fe2 . 2.052(3) ?
    C15 H15 . 0.9300 ?
    C16 C17 . 1.422(6) ?
    C16 Fe2 . 2.054(3) ?
    C16 H16 . 0.9300 ?
    C17 C18 . 1.415(5) ?
    C17 Fe2 . 2.048(3) ?
    C17 H17 . 0.9300 ?
    C18 Fe2 . 2.039(3) ?
    C18 H18 . 0.9300 ?
    C19 N5 . 1.137(4) ?
    C19 C20 . 1.423(4) ?
    C20 C24 . 1.437(4) ?
    C20 C21 . 1.442(4) ?
    C20 Fe2 . 2.021(3) ?
    C21 C22 . 1.421(4) ?
    C21 Fe2 . 2.044(3) ?
    C21 H21 . 0.9300 ?
    C22 C23 . 1.411(5) ?
    C22 Fe2 . 2.051(3) ?
    C22 H22 . 0.9300 ?
    C23 C24 . 1.429(4) ?
    C23 Fe2 . 2.051(3) ?
    C23 H23 . 0.9300 ?
    C24 Fe2 . 2.039(3) ?
    C24 H24 . 0.9300 ?
    C25 N3 . 1.152(4) ?
    C25 C26 . 1.417(4) ?
    C26 C27 . 1.440(4) ?
    C26 C30 . 1.449(4) ?
    C26 Fe3 . 2.027(3) ?
    C27 C28 . 1.423(4) ?
    C27 Fe3 . 2.049(3) ?
    C27 H27 . 0.9300 ?
    C28 C29 . 1.430(4) ?
    C28 Fe3 . 2.056(3) ?
    C28 H28 . 0.9300 ?
    C29 C30 . 1.412(5) ?
    C29 Fe3 . 2.051(3) ?
    C29 H29 . 0.9300 ?
    C30 Fe3 . 2.038(3) ?
    C30 H30 . 0.9300 ?
    C31 N6 . 1.135(4) ?
    C31 C32 . 1.426(4) ?
    C32 C33 . 1.434(4) ?
    C32 C36 . 1.441(4) ?
    C32 Fe3 . 2.026(3) ?
    C33 C34 . 1.403(5) ?
    C33 Fe3 . 2.045(3) ?
    C33 H33 . 0.9300 ?
    C34 C35 . 1.428(5) ?
    C34 Fe3 . 2.056(3) ?
    C34 H34 . 0.9300 ?
    C35 C36 . 1.417(5) ?
    C35 Fe3 . 2.047(3) ?
    C35 H35 . 0.9300 ?
    C36 Fe3 . 2.040(3) ?
    C36 H36 . 0.9300 ?
    C37 C38 . 1.501(5) ?
    C37 H37A . 0.9600 ?
    C37 H37B . 0.9600 ?
    C37 H37C . 0.9600 ?
    C38 O1 . 1.217(4) ?
    C38 C39 . 1.489(5) ?
    C39 H39A . 0.9600 ?
    C39 H39B . 0.9600 ?
    C39 H39C . 0.9600 ?
    C40 C41 . 1.503(4) ?
    C40 H40A . 0.9600 ?
    C40 H40B . 0.9600 ?
    C40 H40C . 0.9600 ?
    C41 O2 . 1.214(4) ?
    C41 C42 . 1.496(5) ?
    C42 H42A . 0.9600 ?
    C42 H42B . 0.9600 ?
    C42 H42C . 0.9600 ?
    N1 Cu1 . 1.933(3) ?
    N2 Cu1 . 1.960(3) ?
    N3 Cu1 . 1.934(3) ?
    N4 Cu2 . 1.911(3) ?
    N5 Cu2 . 1.920(3) ?
    N6 Cu2 . 1.931(3) ?
    Cu1 O1 . 2.375(2) ?
    F1 B1 . 1.385(13) ?
    F2 B1 . 1.378(12) ?
    F3 B1 . 1.378(11) ?
    F4 B1 . 1.362(12) ?
    F1' B1 . 1.404(11) ?
    F2' B1 . 1.389(12) ?
    F3' B1 . 1.378(9) ?
    F4' B1 . 1.407(10) ?
    F5 B2 . 1.388(5) ?
    F6 B2 . 1.382(5) ?
    F7 B2 . 1.371(5) ?
    F8 B2 . 1.385(4) ?
loop_
    _geom_angle_atom_site_label_1
    _geom_angle_atom_site_label_2
    _geom_angle_atom_site_label_3
    _geom_angle_site_symmetry_1
    _geom_angle_site_symmetry_3
    _geom_angle
    _geom_angle_publ_flag
    N1 C1 C2 . . 178.9(3) ?
    C1 C2 C3 . . 125.8(3) ?
    C1 C2 C6 . . 125.4(3) ?
    C3 C2 C6 . . 108.7(3) ?
    C1 C2 Fe1 . . 124.0(2) ?
    C3 C2 Fe1 . . 69.98(17) ?
    C6 C2 Fe1 . . 69.87(17) ?
    C4 C3 C2 . . 106.7(3) ?
    C4 C3 Fe1 . . 69.87(18) ?
    C2 C3 Fe1 . . 68.67(17) ?
    C4 C3 H3 . . 126.6 ?
    C2 C3 H3 . . 126.6 ?
    Fe1 C3 H3 . . 126.4 ?
    C5 C4 C3 . . 109.0(3) ?
    C5 C4 Fe1 . . 69.46(17) ?
    C3 C4 Fe1 . . 69.81(16) ?
    C5 C4 H4 . . 125.5 ?
    C3 C4 H4 . . 125.5 ?
    Fe1 C4 H4 . . 126.8 ?
    C4 C5 C6 . . 109.4(3) ?
    C4 C5 Fe1 . . 70.15(16) ?
    C6 C5 Fe1 . . 69.96(16) ?
    C4 C5 H5 . . 125.3 ?
    C6 C5 H5 . . 125.3 ?
    Fe1 C5 H5 . . 126.2 ?
    C5 C6 C2 . . 106.1(3) ?
    C5 C6 Fe1 . . 69.42(16) ?
    C2 C6 Fe1 . . 68.65(16) ?
    C5 C6 H6 . . 127.0 ?
    C2 C6 H6 . . 127.0 ?
    Fe1 C6 H6 . . 126.5 ?
    N4 C7 C8 . . 179.4(3) ?
    C7 C8 C12 . . 124.8(3) ?
    C7 C8 C9 . . 126.1(3) ?
    C12 C8 C9 . . 108.9(3) ?
    C7 C8 Fe1 . . 121.6(2) ?
    C12 C8 Fe1 . . 70.32(16) ?
    C9 C8 Fe1 . . 69.87(16) ?
    C10 C9 C8 . . 106.4(3) ?
    C10 C9 Fe1 . . 70.70(17) ?
    C8 C9 Fe1 . . 68.40(16) ?
    C10 C9 H9 . . 126.8 ?
    C8 C9 H9 . . 126.8 ?
    Fe1 C9 H9 . . 125.7 ?
    C9 C10 C11 . . 109.5(3) ?
    C9 C10 Fe1 . . 69.10(16) ?
    C11 C10 Fe1 . . 70.05(17) ?
    C9 C10 H10 . . 125.2 ?
    C11 C10 H10 . . 125.2 ?
    Fe1 C10 H10 . . 127.2 ?
    C12 C11 C10 . . 108.7(3) ?
    C12 C11 Fe1 . . 69.15(17) ?
    C10 C11 Fe1 . . 69.60(18) ?
    C12 C11 H11 . . 125.6 ?
    C10 C11 H11 . . 125.6 ?
    Fe1 C11 H11 . . 127.2 ?
    C11 C12 C8 . . 106.5(3) ?
    C11 C12 Fe1 . . 70.46(17) ?
    C8 C12 Fe1 . . 68.14(16) ?
    C11 C12 H12 . . 126.8 ?
    C8 C12 H12 . . 126.8 ?
    Fe1 C12 H12 . . 126.2 ?
    N2 C13 C14 . . 177.1(3) ?
    C13 C14 C18 . . 126.9(3) ?
    C13 C14 C15 . . 124.6(3) ?
    C18 C14 C15 . . 108.6(3) ?
    C13 C14 Fe2 . . 125.5(2) ?
    C18 C14 Fe2 . . 69.70(16) ?
    C15 C14 Fe2 . . 70.07(16) ?
    C16 C15 C14 . . 106.5(3) ?
    C16 C15 Fe2 . . 69.89(18) ?
    C14 C15 Fe2 . . 68.51(16) ?
    C16 C15 H15 . . 126.7 ?
    C14 C15 H15 . . 126.7 ?
    Fe2 C15 H15 . . 126.4 ?
    C15 C16 C17 . . 109.1(3) ?
    C15 C16 Fe2 . . 69.74(17) ?
    C17 C16 Fe2 . . 69.48(18) ?
    C15 C16 H16 . . 125.4 ?
    C17 C16 H16 . . 125.4 ?
    Fe2 C16 H16 . . 126.9 ?
    C18 C17 C16 . . 108.6(3) ?
    C18 C17 Fe2 . . 69.43(16) ?
    C16 C17 Fe2 . . 69.96(18) ?
    C18 C17 H17 . . 125.7 ?
    C16 C17 H17 . . 125.7 ?
    Fe2 C17 H17 . . 126.5 ?
    C17 C18 C14 . . 107.2(3) ?
    C17 C18 Fe2 . . 70.06(17) ?
    C14 C18 Fe2 . . 69.06(16) ?
    C17 C18 H18 . . 126.4 ?
    C14 C18 H18 . . 126.4 ?
    Fe2 C18 H18 . . 126.1 ?
    N5 C19 C20 . . 177.4(3) ?
    C19 C20 C24 . . 126.1(3) ?
    C19 C20 C21 . . 124.7(3) ?
    C24 C20 C21 . . 108.8(3) ?
    C19 C20 Fe2 . . 120.2(2) ?
    C24 C20 Fe2 . . 69.97(16) ?
    C21 C20 Fe2 . . 70.09(16) ?
    C22 C21 C20 . . 106.5(3) ?
    C22 C21 Fe2 . . 69.97(16) ?
    C20 C21 Fe2 . . 68.35(15) ?
    C22 C21 H21 . . 126.8 ?
    C20 C21 H21 . . 126.8 ?
    Fe2 C21 H21 . . 126.5 ?
    C23 C22 C21 . . 109.4(3) ?
    C23 C22 Fe2 . . 69.87(17) ?
    C21 C22 Fe2 . . 69.44(16) ?
    C23 C22 H22 . . 125.3 ?
    C21 C22 H22 . . 125.3 ?
    Fe2 C22 H22 . . 127.0 ?
    C22 C23 C24 . . 108.7(3) ?
    C22 C23 Fe2 . . 69.89(17) ?
    C24 C23 Fe2 . . 69.12(17) ?
    C22 C23 H23 . . 125.6 ?
    C24 C23 H23 . . 125.6 ?
    Fe2 C23 H23 . . 126.9 ?
    C23 C24 C20 . . 106.7(3) ?
    C23 C24 Fe2 . . 69.99(17) ?
    C20 C24 Fe2 . . 68.58(16) ?
    C23 C24 H24 . . 126.7 ?
    C20 C24 H24 . . 126.7 ?
    Fe2 C24 H24 . . 126.3 ?
    N3 C25 C26 . . 177.5(3) ?
    C25 C26 C27 . . 125.8(3) ?
    C25 C26 C30 . . 125.7(3) ?
    C27 C26 C30 . . 108.4(3) ?
    C25 C26 Fe3 . . 123.5(2) ?
    C27 C26 Fe3 . . 70.12(15) ?
    C30 C26 Fe3 . . 69.51(15) ?
    C28 C27 C26 . . 106.8(3) ?
    C28 C27 Fe3 . . 69.97(16) ?
    C26 C27 Fe3 . . 68.51(16) ?
    C28 C27 H27 . . 126.6 ?
    C26 C27 H27 . . 126.6 ?
    Fe3 C27 H27 . . 126.5 ?
    C27 C28 C29 . . 108.8(3) ?
    C27 C28 Fe3 . . 69.46(16) ?
    C29 C28 Fe3 . . 69.45(17) ?
    C27 C28 H28 . . 125.6 ?
    C29 C28 H28 . . 125.6 ?
    Fe3 C28 H28 . . 127.1 ?
    C30 C29 C28 . . 108.8(3) ?
    C30 C29 Fe3 . . 69.30(16) ?
    C28 C29 Fe3 . . 69.80(16) ?
    C30 C29 H29 . . 125.6 ?
    C28 C29 H29 . . 125.6 ?
    Fe3 C29 H29 . . 126.9 ?
    C29 C30 C26 . . 107.1(3) ?
    C29 C30 Fe3 . . 70.31(16) ?
    C26 C30 Fe3 . . 68.72(15) ?
    C29 C30 H30 . . 126.4 ?
    C26 C30 H30 . . 126.4 ?
    Fe3 C30 H30 . . 126.1 ?
    N6 C31 C32 . . 179.4(3) ?
    C31 C32 C33 . . 125.2(3) ?
    C31 C32 C36 . . 126.1(3) ?
    C33 C32 C36 . . 108.6(3) ?
    C31 C32 Fe3 . . 122.43(19) ?
    C33 C32 Fe3 . . 70.08(17) ?
    C36 C32 Fe3 . . 69.77(17) ?
    C34 C33 C32 . . 107.3(3) ?
    C34 C33 Fe3 . . 70.43(17) ?
    C32 C33 Fe3 . . 68.69(16) ?
    C34 C33 H33 . . 126.4 ?
    C32 C33 H33 . . 126.4 ?
    Fe3 C33 H33 . . 126.1 ?
    C33 C34 C35 . . 108.9(3) ?
    C33 C34 Fe3 . . 69.56(16) ?
    C35 C34 Fe3 . . 69.30(16) ?
    C33 C34 H34 . . 125.5 ?
    C35 C34 H34 . . 125.5 ?
    Fe3 C34 H34 . . 127.2 ?
    C36 C35 C34 . . 108.6(3) ?
    C36 C35 Fe3 . . 69.45(16) ?
    C34 C35 Fe3 . . 69.97(17) ?
    C36 C35 H35 . . 125.7 ?
    C34 C35 H35 . . 125.7 ?
    Fe3 C35 H35 . . 126.5 ?
    C35 C36 C32 . . 106.6(3) ?
    C35 C36 Fe3 . . 69.99(17) ?
    C32 C36 Fe3 . . 68.74(16) ?
    C35 C36 H36 . . 126.7 ?
    C32 C36 H36 . . 126.7 ?
    Fe3 C36 H36 . . 126.1 ?
    C38 C37 H37A . . 109.5 ?
    C38 C37 H37B . . 109.5 ?
    H37A C37 H37B . . 109.5 ?
    C38 C37 H37C . . 109.5 ?
    H37A C37 H37C . . 109.5 ?
    H37B C37 H37C . . 109.5 ?
    O1 C38 C39 . . 122.5(3) ?
    O1 C38 C37 . . 120.6(3) ?
    C39 C38 C37 . . 116.9(3) ?
    C38 C39 H39A . . 109.5 ?
    C38 C39 H39B . . 109.5 ?
    H39A C39 H39B . . 109.5 ?
    C38 C39 H39C . . 109.5 ?
    H39A C39 H39C . . 109.5 ?
    H39B C39 H39C . . 109.5 ?
    C41 C40 H40A . . 109.5 ?
    C41 C40 H40B . . 109.5 ?
    H40A C40 H40B . . 109.5 ?
    C41 C40 H40C . . 109.5 ?
    H40A C40 H40C . . 109.5 ?
    H40B C40 H40C . . 109.5 ?
    O2 C41 C42 . . 121.8(3) ?
    O2 C41 C40 . . 121.2(3) ?
    C42 C41 C40 . . 117.0(3) ?
    C41 C42 H42A . . 109.5 ?
    C41 C42 H42B . . 109.5 ?
    H42A C42 H42B . . 109.5 ?
    C41 C42 H42C . . 109.5 ?
    H42A C42 H42C . . 109.5 ?
    H42B C42 H42C . . 109.5 ?
    C1 N1 Cu1 . . 177.4(2) ?
    C13 N2 Cu1 . . 162.7(3) ?
    C25 N3 Cu1 . . 177.6(2) ?
    C7 N4 Cu2 . . 170.5(2) ?
    C19 N5 Cu2 . . 170.5(3) ?
    C31 N6 Cu2 . . 172.9(2) ?
    C8 Fe1 C2 . . 111.30(12) ?
    C8 Fe1 C9 . . 41.73(12) ?
    C2 Fe1 C9 . . 122.57(13) ?
    C8 Fe1 C5 . . 158.37(13) ?
    C2 Fe1 C5 . . 68.38(12) ?
    C9 Fe1 C5 . . 157.48(13) ?
    C8 Fe1 C12 . . 41.54(13) ?
    C2 Fe1 C12 . . 128.56(12) ?
    C9 Fe1 C12 . . 70.17(13) ?
    C5 Fe1 C12 . . 120.54(13) ?
    C8 Fe1 C6 . . 124.44(12) ?
    C2 Fe1 C6 . . 41.49(13) ?
    C9 Fe1 C6 . . 159.97(13) ?
    C5 Fe1 C6 . . 40.62(13) ?
    C12 Fe1 C6 . . 109.01(13) ?
    C8 Fe1 C3 . . 126.63(13) ?
    C2 Fe1 C3 . . 41.35(12) ?
    C9 Fe1 C3 . . 105.80(13) ?
    C5 Fe1 C3 . . 68.44(13) ?
    C12 Fe1 C3 . . 165.74(13) ?
    C6 Fe1 C3 . . 69.84(12) ?
    C8 Fe1 C4 . . 161.08(13) ?
    C2 Fe1 C4 . . 68.25(12) ?
    C9 Fe1 C4 . . 121.35(13) ?
    C5 Fe1 C4 . . 40.39(13) ?
    C12 Fe1 C4 . . 153.52(13) ?
    C6 Fe1 C4 . . 68.67(12) ?
    C3 Fe1 C4 . . 40.32(13) ?
    C8 Fe1 C10 . . 68.17(12) ?
    C2 Fe1 C10 . . 155.50(13) ?
    C9 Fe1 C10 . . 40.20(13) ?
    C5 Fe1 C10 . . 121.64(13) ?
    C12 Fe1 C10 . . 68.45(12) ?
    C6 Fe1 C10 . . 159.38(13) ?
    C3 Fe1 C10 . . 117.83(13) ?
    C4 Fe1 C10 . . 104.04(12) ?
    C8 Fe1 C11 . . 68.30(12) ?
    C2 Fe1 C11 . . 163.98(13) ?
    C9 Fe1 C11 . . 68.58(13) ?
    C5 Fe1 C11 . . 105.79(13) ?
    C12 Fe1 C11 . . 40.39(13) ?
    C6 Fe1 C11 . . 124.52(13) ?
    C3 Fe1 C11 . . 152.10(13) ?
    C4 Fe1 C11 . . 117.67(13) ?
    C10 Fe1 C11 . . 40.35(13) ?
    C20 Fe2 C14 . . 111.25(12) ?
    C20 Fe2 C18 . . 122.55(13) ?
    C14 Fe2 C18 . . 41.24(13) ?
    C20 Fe2 C24 . . 41.45(12) ?
    C14 Fe2 C24 . . 127.62(13) ?
    C18 Fe2 C24 . . 106.96(14) ?
    C20 Fe2 C21 . . 41.55(12) ?
    C14 Fe2 C21 . . 123.44(12) ?
    C18 Fe2 C21 . . 159.02(12) ?
    C24 Fe2 C21 . . 69.95(12) ?
    C20 Fe2 C17 . . 155.36(15) ?
    C14 Fe2 C17 . . 68.43(12) ?
    C18 Fe2 C17 . . 40.52(14) ?
    C24 Fe2 C17 . . 117.82(14) ?
    C21 Fe2 C17 . . 159.70(14) ?
    C20 Fe2 C23 . . 68.72(12) ?
    C14 Fe2 C23 . . 162.87(14) ?
    C18 Fe2 C23 . . 123.29(13) ?
    C24 Fe2 C23 . . 40.88(13) ?
    C21 Fe2 C23 . . 68.70(12) ?
    C17 Fe2 C23 . . 104.13(13) ?
    C20 Fe2 C22 . . 68.55(12) ?
    C14 Fe2 C22 . . 156.78(14) ?
    C18 Fe2 C22 . . 159.14(13) ?
    C24 Fe2 C22 . . 68.68(13) ?
    C21 Fe2 C22 . . 40.59(12) ?
    C17 Fe2 C22 . . 122.00(13) ?
    C23 Fe2 C22 . . 40.24(14) ?
    C20 Fe2 C15 . . 128.54(13) ?
    C14 Fe2 C15 . . 41.43(13) ?
    C18 Fe2 C15 . . 69.64(14) ?
    C24 Fe2 C15 . . 166.46(13) ?
    C21 Fe2 C15 . . 108.26(13) ?
    C17 Fe2 C15 . . 68.68(14) ?
    C23 Fe2 C15 . . 152.02(13) ?
    C22 Fe2 C15 . . 119.25(13) ?
    C20 Fe2 C16 . . 163.92(15) ?
    C14 Fe2 C16 . . 68.29(12) ?
    C18 Fe2 C16 . . 68.48(14) ?
    C24 Fe2 C16 . . 151.81(14) ?
    C21 Fe2 C16 . . 124.25(14) ?
    C17 Fe2 C16 . . 40.56(16) ?
    C23 Fe2 C16 . . 116.77(13) ?
    C22 Fe2 C16 . . 105.22(12) ?
    C15 Fe2 C16 . . 40.37(14) ?
    C32 Fe3 C26 . . 111.01(12) ?
    C32 Fe3 C30 . . 126.88(13) ?
    C26 Fe3 C30 . . 41.77(12) ?
    C32 Fe3 C36 . . 41.50(12) ?
    C26 Fe3 C36 . . 123.05(12) ?
    C30 Fe3 C36 . . 106.54(12) ?
    C32 Fe3 C33 . . 41.23(13) ?
    C26 Fe3 C33 . . 127.68(12) ?
    C30 Fe3 C33 . . 165.43(13) ?
    C36 Fe3 C33 . . 69.70(12) ?
    C32 Fe3 C35 . . 68.46(12) ?
    C26 Fe3 C35 . . 156.48(13) ?
    C30 Fe3 C35 . . 118.37(13) ?
    C36 Fe3 C35 . . 40.57(13) ?
    C33 Fe3 C35 . . 68.51(13) ?
    C32 Fe3 C27 . . 124.00(12) ?
    C26 Fe3 C27 . . 41.37(12) ?
    C30 Fe3 C27 . . 69.99(12) ?
    C36 Fe3 C27 . . 159.91(13) ?
    C33 Fe3 C27 . . 108.45(12) ?
    C35 Fe3 C27 . . 158.82(13) ?
    C32 Fe3 C29 . . 161.44(13) ?
    C26 Fe3 C29 . . 68.70(12) ?
    C30 Fe3 C29 . . 40.39(13) ?
    C36 Fe3 C29 . . 121.97(12) ?
    C33 Fe3 C29 . . 153.64(13) ?
    C35 Fe3 C29 . . 104.07(12) ?
    C27 Fe3 C29 . . 68.91(12) ?
    C32 Fe3 C28 . . 157.65(12) ?
    C26 Fe3 C28 . . 68.54(12) ?
    C30 Fe3 C28 . . 68.72(12) ?
    C36 Fe3 C28 . . 158.11(12) ?
    C33 Fe3 C28 . . 120.10(12) ?
    C35 Fe3 C28 . . 121.38(12) ?
    C27 Fe3 C28 . . 40.57(12) ?
    C29 Fe3 C28 . . 40.75(12) ?
    C32 Fe3 C34 . . 68.04(12) ?
    C26 Fe3 C34 . . 162.55(13) ?
    C30 Fe3 C34 . . 153.04(13) ?
    C36 Fe3 C34 . . 68.66(13) ?
    C33 Fe3 C34 . . 40.01(13) ?
    C35 Fe3 C34 . . 40.72(14) ?
    C27 Fe3 C34 . . 123.56(13) ?
    C29 Fe3 C34 . . 118.09(13) ?
    C28 Fe3 C34 . . 105.38(12) ?
    N1 Cu1 N3 . . 126.02(11) ?
    N1 Cu1 N2 . . 116.24(11) ?
    N3 Cu1 N2 . . 114.92(11) ?
    N1 Cu1 O1 . . 93.09(9) ?
    N3 Cu1 O1 . . 97.54(9) ?
    N2 Cu1 O1 . . 96.17(9) ?
    N4 Cu2 N5 . . 128.97(11) ?
    N4 Cu2 N6 . . 117.11(11) ?
    N5 Cu2 N6 . . 113.63(11) ?
    C38 O1 Cu1 . . 128.4(2) ?
    F4 B1 F3 . . 92.2(9) ?
    F4 B1 F2 . . 116.4(12) ?
    F3 B1 F2 . . 111.8(12) ?
    F4 B1 F3' . . 108.4(10) ?
    F3 B1 F3' . . 16.2(13) ?
    F2 B1 F3' . . 103.2(12) ?
    F4 B1 F1 . . 113.4(12) ?
    F3 B1 F1 . . 109.4(13) ?
    F2 B1 F1 . . 112.0(14) ?
    F3' B1 F1 . . 101.9(13) ?
    F4 B1 F2' . . 109.0(12) ?
    F3 B1 F2' . . 114.6(13) ?
    F2 B1 F2' . . 7.4(16) ?
    F3' B1 F2' . . 107.6(10) ?
    F1 B1 F2' . . 115.9(16) ?
    F4 B1 F1' . . 113.5(11) ?
    F3 B1 F1' . . 117.8(13) ?
    F2 B1 F1' . . 105.5(15) ?
    F3' B1 F1' . . 109.3(11) ?
    F1 B1 F1' . . 9(2) ?
    F2' B1 F1' . . 108.8(12) ?
    F4 B1 F4' . . 18.1(9) ?
    F3 B1 F4' . . 110.3(8) ?
    F2 B1 F4' . . 106.7(11) ?
    F3' B1 F4' . . 126.5(10) ?
    F1 B1 F4' . . 106.5(13) ?
    F2' B1 F4' . . 99.3(11) ?
    F1' B1 F4' . . 104.1(9) ?
    F7 B2 F6 . . 108.5(3) ?
    F7 B2 F8 . . 110.9(4) ?
    F6 B2 F8 . . 109.7(3) ?
    F7 B2 F5 . . 110.4(3) ?
    F6 B2 F5 . . 108.7(3) ?
    F8 B2 F5 . . 108.7(3) ?
loop_
    _geom_torsion_atom_site_label_1
    _geom_torsion_atom_site_label_2
    _geom_torsion_atom_site_label_3
    _geom_torsion_atom_site_label_4
    _geom_torsion_site_symmetry_1
    _geom_torsion_site_symmetry_2
    _geom_torsion_site_symmetry_3
    _geom_torsion_site_symmetry_4
    _geom_torsion
    _geom_torsion_publ_flag
    N1 C1 C2 C3 . . . . 141(17) ?
    N1 C1 C2 C6 . . . . -42(17) ?
    N1 C1 C2 Fe1 . . . . -130(17) ?
    C1 C2 C3 C4 . . . . 177.9(3) ?
    C6 C2 C3 C4 . . . . 0.5(3) ?
    Fe1 C2 C3 C4 . . . . 59.8(2) ?
    C1 C2 C3 Fe1 . . . . 118.1(3) ?
    C6 C2 C3 Fe1 . . . . -59.32(19) ?
    C2 C3 C4 C5 . . . . -0.5(3) ?
    Fe1 C3 C4 C5 . . . . 58.5(2) ?
    C2 C3 C4 Fe1 . . . . -59.03(19) ?
    C3 C4 C5 C6 . . . . 0.4(3) ?
    Fe1 C4 C5 C6 . . . . 59.1(2) ?
    C3 C4 C5 Fe1 . . . . -58.7(2) ?
    C4 C5 C6 C2 . . . . -0.1(3) ?
    Fe1 C5 C6 C2 . . . . 59.15(19) ?
    C4 C5 C6 Fe1 . . . . -59.2(2) ?
    C1 C2 C6 C5 . . . . -177.7(3) ?
    C3 C2 C6 C5 . . . . -0.3(3) ?
    Fe1 C2 C6 C5 . . . . -59.65(19) ?
    C1 C2 C6 Fe1 . . . . -118.1(3) ?
    C3 C2 C6 Fe1 . . . . 59.38(19) ?
    N4 C7 C8 C12 . . . .  3E1(3)
                                ?
    N4 C7 C8 C9 . . . .  -16E1(3)
                                 ?
    N4 C7 C8 Fe1 . . . .  12E1(3)
                                 ?
    C7 C8 C9 C10 . . . . -175.9(3) ?
    C12 C8 C9 C10 . . . . -1.1(3) ?
    Fe1 C8 C9 C10 . . . . -60.8(2) ?
    C7 C8 C9 Fe1 . . . . -115.0(3) ?
    C12 C8 C9 Fe1 . . . . 59.71(19) ?
    C8 C9 C10 C11 . . . . 0.9(3) ?
    Fe1 C9 C10 C11 . . . . -58.5(2) ?
    C8 C9 C10 Fe1 . . . . 59.34(19) ?
    C9 C10 C11 C12 . . . . -0.3(3) ?
    Fe1 C10 C11 C12 . . . . -58.2(2) ?
    C9 C10 C11 Fe1 . . . . 57.9(2) ?
    C10 C11 C12 C8 . . . . -0.4(3) ?
    Fe1 C11 C12 C8 . . . . -58.89(19) ?
    C10 C11 C12 Fe1 . . . . 58.5(2) ?
    C7 C8 C12 C11 . . . . 175.8(3) ?
    C9 C8 C12 C11 . . . . 1.0(3) ?
    Fe1 C8 C12 C11 . . . . 60.38(19) ?
    C7 C8 C12 Fe1 . . . . 115.4(3) ?
    C9 C8 C12 Fe1 . . . . -59.43(19) ?
    N2 C13 C14 C18 . . . . 113(7) ?
    N2 C13 C14 C15 . . . . -68(7) ?
    N2 C13 C14 Fe2 . . . . -157(7) ?
    C13 C14 C15 C16 . . . . -179.9(3) ?
    C18 C14 C15 C16 . . . . -0.6(3) ?
    Fe2 C14 C15 C16 . . . . -59.9(2) ?
    C13 C14 C15 Fe2 . . . . -120.0(3) ?
    C18 C14 C15 Fe2 . . . . 59.27(19) ?
    C14 C15 C16 C17 . . . . 0.5(3) ?
    Fe2 C15 C16 C17 . . . . -58.4(2) ?
    C14 C15 C16 Fe2 . . . . 58.96(19) ?
    C15 C16 C17 C18 . . . . -0.3(3) ?
    Fe2 C16 C17 C18 . . . . -58.9(2) ?
    C15 C16 C17 Fe2 . . . . 58.6(2) ?
    C16 C17 C18 C14 . . . . -0.1(3) ?
    Fe2 C17 C18 C14 . . . . -59.29(19) ?
    C16 C17 C18 Fe2 . . . . 59.2(2) ?
    C13 C14 C18 C17 . . . . 179.7(3) ?
    C15 C14 C18 C17 . . . . 0.4(3) ?
    Fe2 C14 C18 C17 . . . . 59.9(2) ?
    C13 C14 C18 Fe2 . . . . 119.8(3) ?
    C15 C14 C18 Fe2 . . . . -59.50(19) ?
    N5 C19 C20 C24 . . . . 100(7) ?
    N5 C19 C20 C21 . . . . -72(7) ?
    N5 C19 C20 Fe2 . . . . 13(7) ?
    C19 C20 C21 C22 . . . . 173.5(3) ?
    C24 C20 C21 C22 . . . . 0.4(3) ?
    Fe2 C20 C21 C22 . . . . 59.90(18) ?
    C19 C20 C21 Fe2 . . . . 113.6(3) ?
    C24 C20 C21 Fe2 . . . . -59.47(19) ?
    C20 C21 C22 C23 . . . . -0.3(3) ?
    Fe2 C21 C22 C23 . . . . 58.6(2) ?
    C20 C21 C22 Fe2 . . . . -58.86(18) ?
    C21 C22 C23 C24 . . . . 0.1(3) ?
    Fe2 C22 C23 C24 . . . . 58.4(2) ?
    C21 C22 C23 Fe2 . . . . -58.3(2) ?
    C22 C23 C24 C20 . . . . 0.2(3) ?
    Fe2 C23 C24 C20 . . . . 59.03(19) ?
    C22 C23 C24 Fe2 . . . . -58.8(2) ?
    C19 C20 C24 C23 . . . . -173.3(3) ?
    C21 C20 C24 C23 . . . . -0.4(3) ?
    Fe2 C20 C24 C23 . . . . -59.94(19) ?
    C19 C20 C24 Fe2 . . . . -113.4(3) ?
    C21 C20 C24 Fe2 . . . . 59.55(19) ?
    N3 C25 C26 C27 . . . . 153(7) ?
    N3 C25 C26 C30 . . . . -31(7) ?
    N3 C25 C26 Fe3 . . . . -119(7) ?
    C25 C26 C27 C28 . . . . 177.3(3) ?
    C30 C26 C27 C28 . . . . 0.6(3) ?
    Fe3 C26 C27 C28 . . . . 59.75(19) ?
    C25 C26 C27 Fe3 . . . . 117.6(3) ?
    C30 C26 C27 Fe3 . . . . -59.15(18) ?
    C26 C27 C28 C29 . . . . -0.4(3) ?
    Fe3 C27 C28 C29 . . . . 58.43(19) ?
    C26 C27 C28 Fe3 . . . . -58.82(19) ?
    C27 C28 C29 C30 . . . . 0.0(3) ?
    Fe3 C28 C29 C30 . . . . 58.5(2) ?
    C27 C28 C29 Fe3 . . . . -58.43(19) ?
    C28 C29 C30 C26 . . . . 0.3(3) ?
    Fe3 C29 C30 C26 . . . . 59.11(18) ?
    C28 C29 C30 Fe3 . . . . -58.8(2) ?
    C25 C26 C30 C29 . . . . -177.3(3) ?
    C27 C26 C30 C29 . . . . -0.6(3) ?
    Fe3 C26 C30 C29 . . . . -60.12(19) ?
    C25 C26 C30 Fe3 . . . . -117.2(3) ?
    C27 C26 C30 Fe3 . . . . 59.53(19) ?
    N6 C31 C32 C33 . . . .  -11E1(3)
                                    ?
    N6 C31 C32 C36 . . . .  8E1(3)
                                  ?
    N6 C31 C32 Fe3 . . . .  16E1(10)
                                    ?
    C31 C32 C33 C34 . . . . -176.4(3) ?
    C36 C32 C33 C34 . . . . -0.8(3) ?
    Fe3 C32 C33 C34 . . . . -60.14(19) ?
    C31 C32 C33 Fe3 . . . . -116.3(3) ?
    C36 C32 C33 Fe3 . . . . 59.3(2) ?
    C32 C33 C34 C35 . . . . 0.8(3) ?
    Fe3 C33 C34 C35 . . . . -58.2(2) ?
    C32 C33 C34 Fe3 . . . . 59.03(19) ?
    C33 C34 C35 C36 . . . . -0.5(3) ?
    Fe3 C34 C35 C36 . . . . -58.9(2) ?
    C33 C34 C35 Fe3 . . . . 58.4(2) ?
    C34 C35 C36 C32 . . . . 0.0(3) ?
    Fe3 C35 C36 C32 . . . . -59.24(19) ?
    C34 C35 C36 Fe3 . . . . 59.2(2) ?
    C31 C32 C36 C35 . . . . 176.1(3) ?
    C33 C32 C36 C35 . . . . 0.5(3) ?
    Fe3 C32 C36 C35 . . . . 60.0(2) ?
    C31 C32 C36 Fe3 . . . . 116.0(3) ?
    C33 C32 C36 Fe3 . . . . -59.52(19) ?
    C2 C1 N1 Cu1 . . . . 81(18) ?
    C14 C13 N2 Cu1 . . . . 21(7) ?
    C26 C25 N3 Cu1 . . . . 135(6) ?
    C8 C7 N4 Cu2 . . . . 10E1(3)
                                ?
    C20 C19 N5 Cu2 . . . . 16(9) ?
    C32 C31 N6 Cu2 . . . .  5E1(3)
                                  ?
    C7 C8 Fe1 C2 . . . . 5.3(3) ?
    C12 C8 Fe1 C2 . . . . 124.68(18) ?
    C9 C8 Fe1 C2 . . . . -115.53(19) ?
    C7 C8 Fe1 C9 . . . . 120.8(3) ?
    C12 C8 Fe1 C9 . . . . -119.8(3) ?
    C7 C8 Fe1 C5 . . . . -79.6(4) ?
    C12 C8 Fe1 C5 . . . . 39.8(4) ?
    C9 C8 Fe1 C5 . . . . 159.6(3) ?
    C7 C8 Fe1 C12 . . . . -119.4(3) ?
    C9 C8 Fe1 C12 . . . . 119.8(3) ?
    C7 C8 Fe1 C6 . . . . -39.7(3) ?
    C12 C8 Fe1 C6 . . . . 79.7(2) ?
    C9 C8 Fe1 C6 . . . . -160.49(19) ?
    C7 C8 Fe1 C3 . . . . 49.7(3) ?
    C12 C8 Fe1 C3 . . . . 169.10(17) ?
    C9 C8 Fe1 C3 . . . . -71.1(2) ?
    C7 C8 Fe1 C4 . . . . 90.2(4) ?
    C12 C8 Fe1 C4 . . . . -150.4(4) ?
    C9 C8 Fe1 C4 . . . . -30.6(5) ?
    C7 C8 Fe1 C10 . . . . 158.9(3) ?
    C12 C8 Fe1 C10 . . . . -81.70(19) ?
    C9 C8 Fe1 C10 . . . . 38.10(19) ?
    C7 C8 Fe1 C11 . . . . -157.5(3) ?
    C12 C8 Fe1 C11 . . . . -38.10(18) ?
    C9 C8 Fe1 C11 . . . . 81.7(2) ?
    C1 C2 Fe1 C8 . . . . 1.4(3) ?
    C3 C2 Fe1 C8 . . . . 121.77(18) ?
    C6 C2 Fe1 C8 . . . . -118.40(18) ?
    C1 C2 Fe1 C9 . . . . -44.1(3) ?
    C3 C2 Fe1 C9 . . . . 76.3(2) ?
    C6 C2 Fe1 C9 . . . . -163.86(17) ?
    C1 C2 Fe1 C5 . . . . 158.1(3) ?
    C3 C2 Fe1 C5 . . . . -81.50(19) ?
    C6 C2 Fe1 C5 . . . . 38.34(18) ?
    C1 C2 Fe1 C12 . . . . 45.6(3) ?
    C3 C2 Fe1 C12 . . . . 165.98(18) ?
    C6 C2 Fe1 C12 . . . . -74.2(2) ?
    C1 C2 Fe1 C6 . . . . 119.8(3) ?
    C3 C2 Fe1 C6 . . . . -119.8(2) ?
    C1 C2 Fe1 C3 . . . . -120.4(3) ?
    C6 C2 Fe1 C3 . . . . 119.8(2) ?
    C1 C2 Fe1 C4 . . . . -158.3(3) ?
    C3 C2 Fe1 C4 . . . . -37.89(18) ?
    C6 C2 Fe1 C4 . . . . 81.95(19) ?
    C1 C2 Fe1 C10 . . . . -82.5(4) ?
    C3 C2 Fe1 C10 . . . . 37.9(4) ?
    C6 C2 Fe1 C10 . . . . 157.8(3) ?
    C1 C2 Fe1 C11 . . . . 86.8(5) ?
    C3 C2 Fe1 C11 . . . . -152.8(4) ?
    C6 C2 Fe1 C11 . . . . -33.0(5) ?
    C10 C9 Fe1 C8 . . . . 117.5(3) ?
    C10 C9 Fe1 C2 . . . . -156.48(18) ?
    C8 C9 Fe1 C2 . . . . 86.1(2) ?
    C10 C9 Fe1 C5 . . . . -43.0(4) ?
    C8 C9 Fe1 C5 . . . . -160.4(3) ?
    C10 C9 Fe1 C12 . . . . 79.7(2) ?
    C8 C9 Fe1 C12 . . . . -37.71(18) ?
    C10 C9 Fe1 C6 . . . . 171.0(3) ?
    C8 C9 Fe1 C6 . . . . 53.5(4) ?
    C10 C9 Fe1 C3 . . . . -114.64(19) ?
    C8 C9 Fe1 C3 . . . . 127.91(19) ?
    C10 C9 Fe1 C4 . . . . -73.7(2) ?
    C8 C9 Fe1 C4 . . . . 168.84(18) ?
    C8 C9 Fe1 C10 . . . . -117.5(3) ?
    C10 C9 Fe1 C11 . . . . 36.48(19) ?
    C8 C9 Fe1 C11 . . . . -81.0(2) ?
    C4 C5 Fe1 C8 . . . . 174.9(3) ?
    C6 C5 Fe1 C8 . . . . 54.3(4) ?
    C4 C5 Fe1 C2 . . . . 81.4(2) ?
    C6 C5 Fe1 C2 . . . . -39.14(19) ?
    C4 C5 Fe1 C9 . . . . -42.4(4) ?
    C6 C5 Fe1 C9 . . . . -162.9(3) ?
    C4 C5 Fe1 C12 . . . . -155.58(19) ?
    C6 C5 Fe1 C12 . . . . 83.9(2) ?
    C4 C5 Fe1 C6 . . . . 120.6(3) ?
    C4 C5 Fe1 C3 . . . . 36.79(19) ?
    C6 C5 Fe1 C3 . . . . -83.8(2) ?
    C6 C5 Fe1 C4 . . . . -120.6(3) ?
    C4 C5 Fe1 C10 . . . . -73.5(2) ?
    C6 C5 Fe1 C10 . . . . 165.97(19) ?
    C4 C5 Fe1 C11 . . . . -114.4(2) ?
    C6 C5 Fe1 C11 . . . . 125.09(19) ?
    C11 C12 Fe1 C8 . . . . -117.8(3) ?
    C11 C12 Fe1 C2 . . . . 163.72(18) ?
    C8 C12 Fe1 C2 . . . . -78.5(2) ?
    C11 C12 Fe1 C9 . . . . -79.9(2) ?
    C8 C12 Fe1 C9 . . . . 37.88(18) ?
    C11 C12 Fe1 C5 . . . . 78.1(2) ?
    C8 C12 Fe1 C5 . . . . -164.09(18) ?
    C11 C12 Fe1 C6 . . . . 121.33(19) ?
    C8 C12 Fe1 C6 . . . . -120.88(18) ?
    C11 C12 Fe1 C3 . . . . -155.8(5) ?
    C8 C12 Fe1 C3 . . . . -38.0(6) ?
    C11 C12 Fe1 C4 . . . . 41.2(4) ?
    C8 C12 Fe1 C4 . . . . 159.0(3) ?
    C11 C12 Fe1 C10 . . . . -36.83(19) ?
    C8 C12 Fe1 C10 . . . . 80.95(19) ?
    C8 C12 Fe1 C11 . . . . 117.8(3) ?
    C5 C6 Fe1 C8 . . . . -158.71(19) ?
    C2 C6 Fe1 C8 . . . . 83.6(2) ?
    C5 C6 Fe1 C2 . . . . 117.7(3) ?
    C5 C6 Fe1 C9 . . . . 160.8(3) ?
    C2 C6 Fe1 C9 . . . . 43.2(4) ?
    C2 C6 Fe1 C5 . . . . -117.7(3) ?
    C5 C6 Fe1 C12 . . . . -115.1(2) ?
    C2 C6 Fe1 C12 . . . . 127.28(18) ?
    C5 C6 Fe1 C3 . . . . 80.0(2) ?
    C2 C6 Fe1 C3 . . . . -37.62(17) ?
    C5 C6 Fe1 C4 . . . . 36.8(2) ?
    C2 C6 Fe1 C4 . . . . -80.86(19) ?
    C5 C6 Fe1 C10 . . . . -35.9(4) ?
    C2 C6 Fe1 C10 . . . . -153.5(3) ?
    C5 C6 Fe1 C11 . . . . -72.9(2) ?
    C2 C6 Fe1 C11 . . . . 169.48(17) ?
    C4 C3 Fe1 C8 . . . . 161.02(18) ?
    C2 C3 Fe1 C8 . . . . -80.8(2) ?
    C4 C3 Fe1 C2 . . . . -118.2(2) ?
    C4 C3 Fe1 C9 . . . . 120.14(18) ?
    C2 C3 Fe1 C9 . . . . -121.69(18) ?
    C4 C3 Fe1 C5 . . . . -36.85(18) ?
    C2 C3 Fe1 C5 . . . . 81.33(19) ?
    C4 C3 Fe1 C12 . . . . -168.4(4) ?
    C2 C3 Fe1 C12 . . . . -50.2(5) ?
    C4 C3 Fe1 C6 . . . . -80.43(19) ?
    C2 C3 Fe1 C6 . . . . 37.74(17) ?
    C2 C3 Fe1 C4 . . . . 118.2(2) ?
    C4 C3 Fe1 C10 . . . . 78.6(2) ?
    C2 C3 Fe1 C10 . . . . -163.25(17) ?
    C4 C3 Fe1 C11 . . . . 46.2(3) ?
    C2 C3 Fe1 C11 . . . . 164.4(2) ?
    C5 C4 Fe1 C8 . . . . -174.2(3) ?
    C3 C4 Fe1 C8 . . . . -53.6(4) ?
    C5 C4 Fe1 C2 . . . . -81.8(2) ?
    C3 C4 Fe1 C2 . . . . 38.83(17) ?
    C5 C4 Fe1 C9 . . . . 162.41(19) ?
    C3 C4 Fe1 C9 . . . . -77.0(2) ?
    C3 C4 Fe1 C5 . . . . 120.6(3) ?
    C5 C4 Fe1 C12 . . . . 53.0(3) ?
    C3 C4 Fe1 C12 . . . . 173.6(2) ?
    C5 C4 Fe1 C6 . . . . -37.00(19) ?
    C3 C4 Fe1 C6 . . . . 83.59(19) ?
    C5 C4 Fe1 C3 . . . . -120.6(3) ?
    C5 C4 Fe1 C10 . . . . 122.7(2) ?
    C3 C4 Fe1 C10 . . . . -116.68(19) ?
    C5 C4 Fe1 C11 . . . . 81.8(2) ?
    C3 C4 Fe1 C11 . . . . -157.58(18) ?
    C9 C10 Fe1 C8 . . . . -39.52(19) ?
    C11 C10 Fe1 C8 . . . . 81.74(19) ?
    C9 C10 Fe1 C2 . . . . 54.2(4) ?
    C11 C10 Fe1 C2 . . . . 175.4(3) ?
    C11 C10 Fe1 C9 . . . . 121.3(3) ?
    C9 C10 Fe1 C5 . . . . 162.14(19) ?
    C11 C10 Fe1 C5 . . . . -76.6(2) ?
    C9 C10 Fe1 C12 . . . . -84.4(2) ?
    C11 C10 Fe1 C12 . . . . 36.87(18) ?
    C9 C10 Fe1 C6 . . . . -171.2(3) ?
    C11 C10 Fe1 C6 . . . . -50.0(4) ?
    C9 C10 Fe1 C3 . . . . 81.5(2) ?
    C11 C10 Fe1 C3 . . . . -157.24(18) ?
    C9 C10 Fe1 C4 . . . . 122.3(2) ?
    C11 C10 Fe1 C4 . . . . -116.41(19) ?
    C9 C10 Fe1 C11 . . . . -121.3(3) ?
    C12 C11 Fe1 C8 . . . . 39.15(18) ?
    C10 C11 Fe1 C8 . . . . -81.39(19) ?
    C12 C11 Fe1 C2 . . . . -52.6(5) ?
    C10 C11 Fe1 C2 . . . . -173.1(4) ?
    C12 C11 Fe1 C9 . . . . 84.2(2) ?
    C10 C11 Fe1 C9 . . . . -36.35(18) ?
    C12 C11 Fe1 C5 . . . . -118.85(19) ?
    C10 C11 Fe1 C5 . . . . 120.61(19) ?
    C10 C11 Fe1 C12 . . . . -120.5(3) ?
    C12 C11 Fe1 C6 . . . . -78.6(2) ?
    C10 C11 Fe1 C6 . . . . 160.89(18) ?
    C12 C11 Fe1 C3 . . . . 167.5(2) ?
    C10 C11 Fe1 C3 . . . . 47.0(3) ?
    C12 C11 Fe1 C4 . . . . -160.64(18) ?
    C10 C11 Fe1 C4 . . . . 78.8(2) ?
    C12 C11 Fe1 C10 . . . . 120.5(3) ?
    C19 C20 Fe2 C14 . . . . -2.4(3) ?
    C24 C20 Fe2 C14 . . . . -123.31(19) ?
    C21 C20 Fe2 C14 . . . . 116.92(18) ?
    C19 C20 Fe2 C18 . . . . 42.5(3) ?
    C24 C20 Fe2 C18 . . . . -78.5(2) ?
    C21 C20 Fe2 C18 . . . . 161.77(18) ?
    C19 C20 Fe2 C24 . . . . 120.9(3) ?
    C21 C20 Fe2 C24 . . . . -119.8(2) ?
    C19 C20 Fe2 C21 . . . . -119.3(3) ?
    C24 C20 Fe2 C21 . . . . 119.8(2) ?
    C19 C20 Fe2 C17 . . . . 82.0(4) ?
    C24 C20 Fe2 C17 . . . . -38.9(4) ?
    C21 C20 Fe2 C17 . . . . -158.7(3) ?
    C19 C20 Fe2 C23 . . . . 159.2(3) ?
    C24 C20 Fe2 C23 . . . . 38.30(19) ?
    C21 C20 Fe2 C23 . . . . -81.47(19) ?
    C19 C20 Fe2 C22 . . . . -157.4(3) ?
    C24 C20 Fe2 C22 . . . . 81.6(2) ?
    C21 C20 Fe2 C22 . . . . -38.12(18) ?
    C19 C20 Fe2 C15 . . . . -46.4(3) ?
    C24 C20 Fe2 C15 . . . . -167.36(18) ?
    C21 C20 Fe2 C15 . . . . 72.9(2) ?
    C19 C20 Fe2 C16 . . . . -87.6(5) ?
    C24 C20 Fe2 C16 . . . . 151.5(4) ?
    C21 C20 Fe2 C16 . . . . 31.7(5) ?
    C13 C14 Fe2 C20 . . . . -5.9(3) ?
    C18 C14 Fe2 C20 . . . . 115.6(2) ?
    C15 C14 Fe2 C20 . . . . -124.72(19) ?
    C13 C14 Fe2 C18 . . . . -121.5(4) ?
    C15 C14 Fe2 C18 . . . . 119.7(3) ?
    C13 C14 Fe2 C24 . . . . -50.2(3) ?
    C18 C14 Fe2 C24 . . . . 71.3(2) ?
    C15 C14 Fe2 C24 . . . . -169.03(18) ?
    C13 C14 Fe2 C21 . . . . 39.3(3) ?
    C18 C14 Fe2 C21 . . . . 160.74(19) ?
    C15 C14 Fe2 C21 . . . . -79.6(2) ?
    C13 C14 Fe2 C17 . . . . -159.4(3) ?
    C18 C14 Fe2 C17 . . . . -37.9(2) ?
    C15 C14 Fe2 C17 . . . . 81.8(2) ?
    C13 C14 Fe2 C23 . . . . -92.4(5) ?
    C18 C14 Fe2 C23 . . . . 29.1(5) ?
    C15 C14 Fe2 C23 . . . . 148.7(4) ?
    C13 C14 Fe2 C22 . . . . 79.1(4) ?
    C18 C14 Fe2 C22 . . . . -159.5(3) ?
    C15 C14 Fe2 C22 . . . . -39.8(4) ?
    C13 C14 Fe2 C15 . . . . 118.9(4) ?
    C18 C14 Fe2 C15 . . . . -119.7(3) ?
    C13 C14 Fe2 C16 . . . . 156.9(3) ?
    C18 C14 Fe2 C16 . . . . -81.7(2) ?
    C15 C14 Fe2 C16 . . . . 38.0(2) ?
    C17 C18 Fe2 C20 . . . . 155.9(2) ?
    C14 C18 Fe2 C20 . . . . -85.6(2) ?
    C17 C18 Fe2 C14 . . . . -118.4(3) ?
    C17 C18 Fe2 C24 . . . . 113.2(2) ?
    C14 C18 Fe2 C24 . . . . -128.34(19) ?
    C17 C18 Fe2 C21 . . . . -168.7(3) ?
    C14 C18 Fe2 C21 . . . . -50.2(4) ?
    C14 C18 Fe2 C17 . . . . 118.4(3) ?
    C17 C18 Fe2 C23 . . . . 71.4(2) ?
    C14 C18 Fe2 C23 . . . . -170.15(18) ?
    C17 C18 Fe2 C22 . . . . 38.7(5) ?
    C14 C18 Fe2 C22 . . . . 157.2(3) ?
    C17 C18 Fe2 C15 . . . . -80.6(2) ?
    C14 C18 Fe2 C15 . . . . 37.82(19) ?
    C17 C18 Fe2 C16 . . . . -37.3(2) ?
    C14 C18 Fe2 C16 . . . . 81.2(2) ?
    C23 C24 Fe2 C20 . . . . 118.1(3) ?
    C23 C24 Fe2 C14 . . . . -162.39(18) ?
    C20 C24 Fe2 C14 . . . . 79.5(2) ?
    C23 C24 Fe2 C18 . . . . -121.63(19) ?
    C20 C24 Fe2 C18 . . . . 120.30(18) ?
    C23 C24 Fe2 C21 . . . . 80.26(19) ?
    C20 C24 Fe2 C21 . . . . -37.80(18) ?
    C23 C24 Fe2 C17 . . . . -79.2(2) ?
    C20 C24 Fe2 C17 . . . . 162.76(18) ?
    C20 C24 Fe2 C23 . . . . -118.1(3) ?
    C23 C24 Fe2 C22 . . . . 36.76(18) ?
    C20 C24 Fe2 C22 . . . . -81.31(19) ?
    C23 C24 Fe2 C15 . . . . 165.1(5) ?
    C20 C24 Fe2 C15 . . . . 47.0(6) ?
    C23 C24 Fe2 C16 . . . . -45.7(4) ?
    C20 C24 Fe2 C16 . . . . -163.8(3) ?
    C22 C21 Fe2 C20 . . . . -118.0(3) ?
    C22 C21 Fe2 C14 . . . . 157.19(19) ?
    C20 C21 Fe2 C14 . . . . -84.8(2) ?
    C22 C21 Fe2 C18 . . . . -165.4(3) ?
    C20 C21 Fe2 C18 . . . . -47.4(4) ?
    C22 C21 Fe2 C24 . . . . -80.3(2) ?
    C20 C21 Fe2 C24 . . . . 37.71(17) ?
    C22 C21 Fe2 C17 . . . . 36.1(5) ?
    C20 C21 Fe2 C17 . . . . 154.1(4) ?
    C22 C21 Fe2 C23 . . . . -36.46(19) ?
    C20 C21 Fe2 C23 . . . . 81.53(19) ?
    C20 C21 Fe2 C22 . . . . 118.0(3) ?
    C22 C21 Fe2 C15 . . . . 113.9(2) ?
    C20 C21 Fe2 C15 . . . . -128.08(18) ?
    C22 C21 Fe2 C16 . . . . 72.2(2) ?
    C20 C21 Fe2 C16 . . . . -169.85(18) ?
    C18 C17 Fe2 C20 . . . . -55.6(4) ?
    C16 C17 Fe2 C20 . . . . -175.6(3) ?
    C18 C17 Fe2 C14 . . . . 38.6(2) ?
    C16 C17 Fe2 C14 . . . . -81.4(2) ?
    C16 C17 Fe2 C18 . . . . -119.9(3) ?
    C18 C17 Fe2 C24 . . . . -83.7(2) ?
    C16 C17 Fe2 C24 . . . . 156.37(19) ?
    C18 C17 Fe2 C21 . . . . 168.3(3) ?
    C16 C17 Fe2 C21 . . . . 48.4(5) ?
    C18 C17 Fe2 C23 . . . . -125.2(2) ?
    C16 C17 Fe2 C23 . . . . 114.8(2) ?
    C18 C17 Fe2 C22 . . . . -164.8(2) ?
    C16 C17 Fe2 C22 . . . . 75.3(2) ?
    C18 C17 Fe2 C15 . . . . 83.2(2) ?
    C16 C17 Fe2 C15 . . . . -36.71(19) ?
    C18 C17 Fe2 C16 . . . . 119.9(3) ?
    C22 C23 Fe2 C20 . . . . 81.53(18) ?
    C24 C23 Fe2 C20 . . . . -38.82(18) ?
    C22 C23 Fe2 C14 . . . . 174.8(4) ?
    C24 C23 Fe2 C14 . . . . 54.5(5) ?
    C22 C23 Fe2 C18 . . . . -162.68(18) ?
    C24 C23 Fe2 C18 . . . . 77.0(2) ?
    C22 C23 Fe2 C24 . . . . 120.3(2) ?
    C22 C23 Fe2 C21 . . . . 36.77(17) ?
    C24 C23 Fe2 C21 . . . . -83.57(19) ?
    C22 C23 Fe2 C17 . . . . -123.27(19) ?
    C24 C23 Fe2 C17 . . . . 116.4(2) ?
    C24 C23 Fe2 C22 . . . . -120.3(2) ?
    C22 C23 Fe2 C15 . . . . -52.3(3) ?
    C24 C23 Fe2 C15 . . . . -172.6(3) ?
    C22 C23 Fe2 C16 . . . . -81.9(2) ?
    C24 C23 Fe2 C16 . . . . 157.75(19) ?
    C23 C22 Fe2 C20 . . . . -82.00(19) ?
    C21 C22 Fe2 C20 . . . . 39.00(18) ?
    C23 C22 Fe2 C14 . . . . -176.1(3) ?
    C21 C22 Fe2 C14 . . . . -55.1(4) ?
    C23 C22 Fe2 C18 . . . . 44.3(4) ?
    C21 C22 Fe2 C18 . . . . 165.3(3) ?
    C23 C22 Fe2 C24 . . . . -37.33(18) ?
    C21 C22 Fe2 C24 . . . . 83.67(19) ?
    C23 C22 Fe2 C21 . . . . -121.0(3) ?
    C23 C22 Fe2 C17 . . . . 73.0(2) ?
    C21 C22 Fe2 C17 . . . . -166.0(2) ?
    C21 C22 Fe2 C23 . . . . 121.0(3) ?
    C23 C22 Fe2 C15 . . . . 154.83(18) ?
    C21 C22 Fe2 C15 . . . . -84.2(2) ?
    C23 C22 Fe2 C16 . . . . 113.6(2) ?
    C21 C22 Fe2 C16 . . . . -125.4(2) ?
    C16 C15 Fe2 C20 . . . . -163.7(2) ?
    C14 C15 Fe2 C20 . . . . 78.3(2) ?
    C16 C15 Fe2 C14 . . . . 118.0(3) ?
    C16 C15 Fe2 C18 . . . . 80.4(2) ?
    C14 C15 Fe2 C18 . . . . -37.66(18) ?
    C16 C15 Fe2 C24 . . . . 158.1(5) ?
    C14 C15 Fe2 C24 . . . . 40.1(6) ?
    C16 C15 Fe2 C21 . . . . -121.8(2) ?
    C14 C15 Fe2 C21 . . . . 120.20(18) ?
    C16 C15 Fe2 C17 . . . . 36.9(2) ?
    C14 C15 Fe2 C17 . . . . -81.1(2) ?
    C16 C15 Fe2 C23 . . . . -43.0(4) ?
    C14 C15 Fe2 C23 . . . . -161.0(2) ?
    C16 C15 Fe2 C22 . . . . -78.8(2) ?
    C14 C15 Fe2 C22 . . . . 163.18(17) ?
    C14 C15 Fe2 C16 . . . . -118.0(3) ?
    C15 C16 Fe2 C20 . . . . 52.6(5) ?
    C17 C16 Fe2 C20 . . . . 173.3(4) ?
    C15 C16 Fe2 C14 . . . . -38.96(19) ?
    C17 C16 Fe2 C14 . . . . 81.8(2) ?
    C15 C16 Fe2 C18 . . . . -83.5(2) ?
    C17 C16 Fe2 C18 . . . . 37.24(19) ?
    C15 C16 Fe2 C24 . . . . -169.4(3) ?
    C17 C16 Fe2 C24 . . . . -48.6(4) ?
    C15 C16 Fe2 C21 . . . . 77.6(2) ?
    C17 C16 Fe2 C21 . . . . -161.72(18) ?
    C15 C16 Fe2 C17 . . . . -120.7(3) ?
    C15 C16 Fe2 C23 . . . . 159.01(19) ?
    C17 C16 Fe2 C23 . . . . -80.3(2) ?
    C15 C16 Fe2 C22 . . . . 117.5(2) ?
    C17 C16 Fe2 C22 . . . . -121.8(2) ?
    C17 C16 Fe2 C15 . . . . 120.7(3) ?
    C31 C32 Fe3 C26 . . . . -4.0(3) ?
    C33 C32 Fe3 C26 . . . . -123.73(18) ?
    C36 C32 Fe3 C26 . . . . 116.59(18) ?
    C31 C32 Fe3 C30 . . . . -48.7(3) ?
    C33 C32 Fe3 C30 . . . . -168.44(17) ?
    C36 C32 Fe3 C30 . . . . 71.9(2) ?
    C31 C32 Fe3 C36 . . . . -120.6(3) ?
    C33 C32 Fe3 C36 . . . . 119.7(2) ?
    C31 C32 Fe3 C33 . . . . 119.7(3) ?
    C36 C32 Fe3 C33 . . . . -119.7(2) ?
    C31 C32 Fe3 C35 . . . . -158.8(3) ?
    C33 C32 Fe3 C35 . . . . 81.53(19) ?
    C36 C32 Fe3 C35 . . . . -38.15(18) ?
    C31 C32 Fe3 C27 . . . . 40.7(3) ?
    C33 C32 Fe3 C27 . . . . -79.0(2) ?
    C36 C32 Fe3 C27 . . . . 161.30(17) ?
    C31 C32 Fe3 C29 . . . . -89.5(4) ?
    C33 C32 Fe3 C29 . . . . 150.8(3) ?
    C36 C32 Fe3 C29 . . . . 31.1(4) ?
    C31 C32 Fe3 C28 . . . . 80.4(4) ?
    C33 C32 Fe3 C28 . . . . -39.3(4) ?
    C36 C32 Fe3 C28 . . . . -159.0(3) ?
    C31 C32 Fe3 C34 . . . . 157.2(3) ?
    C33 C32 Fe3 C34 . . . . 37.54(18) ?
    C36 C32 Fe3 C34 . . . . -82.15(19) ?
    C25 C26 Fe3 C32 . . . . -2.4(3) ?
    C27 C26 Fe3 C32 . . . . 118.05(18) ?
    C30 C26 Fe3 C32 . . . . -122.34(19) ?
    C25 C26 Fe3 C30 . . . . 120.0(3) ?
    C27 C26 Fe3 C30 . . . . -119.6(3) ?
    C25 C26 Fe3 C36 . . . . 42.6(3) ?
    C27 C26 Fe3 C36 . . . . 163.04(18) ?
    C30 C26 Fe3 C36 . . . . -77.4(2) ?
    C25 C26 Fe3 C33 . . . . -46.2(3) ?
    C27 C26 Fe3 C33 . . . . 74.2(2) ?
    C30 C26 Fe3 C33 . . . . -166.19(18) ?
    C25 C26 Fe3 C35 . . . . 81.7(4) ?
    C27 C26 Fe3 C35 . . . . -157.9(3) ?
    C30 C26 Fe3 C35 . . . . -38.3(4) ?
    C25 C26 Fe3 C27 . . . . -120.4(3) ?
    C30 C26 Fe3 C27 . . . . 119.6(3) ?
    C25 C26 Fe3 C29 . . . . 157.7(3) ?
    C27 C26 Fe3 C29 . . . . -81.85(19) ?
    C30 C26 Fe3 C29 . . . . 37.75(18) ?
    C25 C26 Fe3 C28 . . . . -158.4(3) ?
    C27 C26 Fe3 C28 . . . . -37.95(17) ?
    C30 C26 Fe3 C28 . . . . 81.65(19) ?
    C25 C26 Fe3 C34 . . . . -85.9(5) ?
    C27 C26 Fe3 C34 . . . . 34.6(5) ?
    C30 C26 Fe3 C34 . . . . 154.2(4) ?
    C29 C30 Fe3 C32 . . . . -161.29(17) ?
    C26 C30 Fe3 C32 . . . . 80.4(2) ?
    C29 C30 Fe3 C26 . . . . 118.3(3) ?
    C29 C30 Fe3 C36 . . . . -120.22(18) ?
    C26 C30 Fe3 C36 . . . . 121.44(19) ?
    C29 C30 Fe3 C33 . . . . 167.0(4) ?
    C26 C30 Fe3 C33 . . . . 48.7(6) ?
    C29 C30 Fe3 C35 . . . . -78.0(2) ?
    C26 C30 Fe3 C35 . . . . 163.69(18) ?
    C29 C30 Fe3 C27 . . . . 80.63(18) ?
    C26 C30 Fe3 C27 . . . . -37.70(18) ?
    C26 C30 Fe3 C29 . . . . -118.3(3) ?
    C29 C30 Fe3 C28 . . . . 37.16(17) ?
    C26 C30 Fe3 C28 . . . . -81.17(19) ?
    C29 C30 Fe3 C34 . . . . -44.9(3) ?
    C26 C30 Fe3 C34 . . . . -163.3(3) ?
    C35 C36 Fe3 C32 . . . . -117.9(3) ?
    C35 C36 Fe3 C26 . . . . 157.23(19) ?
    C32 C36 Fe3 C26 . . . . -84.8(2) ?
    C35 C36 Fe3 C30 . . . . 114.5(2) ?
    C32 C36 Fe3 C30 . . . . -127.53(17) ?
    C35 C36 Fe3 C33 . . . . -80.3(2) ?
    C32 C36 Fe3 C33 . . . . 37.63(17) ?
    C32 C36 Fe3 C35 . . . . 117.9(3) ?
    C35 C36 Fe3 C27 . . . . -168.6(3) ?
    C32 C36 Fe3 C27 . . . . -50.7(4) ?
    C35 C36 Fe3 C29 . . . . 73.2(2) ?
    C32 C36 Fe3 C29 . . . . -168.83(17) ?
    C35 C36 Fe3 C28 . . . . 40.6(4) ?
    C32 C36 Fe3 C28 . . . . 158.5(3) ?
    C35 C36 Fe3 C34 . . . . -37.4(2) ?
    C32 C36 Fe3 C34 . . . . 80.55(19) ?
    C34 C33 Fe3 C32 . . . . 118.5(3) ?
    C34 C33 Fe3 C26 . . . . -162.69(19) ?
    C32 C33 Fe3 C26 . . . . 78.8(2) ?
    C34 C33 Fe3 C30 . . . . 158.1(4) ?
    C32 C33 Fe3 C30 . . . . 39.6(6) ?
    C34 C33 Fe3 C36 . . . . 80.6(2) ?
    C32 C33 Fe3 C36 . . . . -37.86(17) ?
    C34 C33 Fe3 C35 . . . . 37.1(2) ?
    C32 C33 Fe3 C35 . . . . -81.41(19) ?
    C34 C33 Fe3 C27 . . . . -120.6(2) ?
    C32 C33 Fe3 C27 . . . . 120.92(18) ?
    C34 C33 Fe3 C29 . . . . -41.0(4) ?
    C32 C33 Fe3 C29 . . . . -159.5(2) ?
    C34 C33 Fe3 C28 . . . . -77.7(2) ?
    C32 C33 Fe3 C28 . . . . 163.85(16) ?
    C32 C33 Fe3 C34 . . . . -118.5(3) ?
    C36 C35 Fe3 C32 . . . . 39.01(19) ?
    C34 C35 Fe3 C32 . . . . -80.9(2) ?
    C36 C35 Fe3 C26 . . . . -54.4(4) ?
    C34 C35 Fe3 C26 . . . . -174.3(3) ?
    C36 C35 Fe3 C30 . . . . -82.3(2) ?
    C34 C35 Fe3 C30 . . . . 157.73(19) ?
    C34 C35 Fe3 C36 . . . . -119.9(3) ?
    C36 C35 Fe3 C33 . . . . 83.5(2) ?
    C34 C35 Fe3 C33 . . . . -36.45(19) ?
    C36 C35 Fe3 C27 . . . . 169.2(3) ?
    C34 C35 Fe3 C27 . . . . 49.2(4) ?
    C36 C35 Fe3 C29 . . . . -123.1(2) ?
    C34 C35 Fe3 C29 . . . . 116.9(2) ?
    C36 C35 Fe3 C28 . . . . -163.49(18) ?
    C34 C35 Fe3 C28 . . . . 76.6(2) ?
    C36 C35 Fe3 C34 . . . . 119.9(3) ?
    C28 C27 Fe3 C32 . . . . 158.05(17) ?
    C26 C27 Fe3 C32 . . . . -83.6(2) ?
    C28 C27 Fe3 C26 . . . . -118.4(2) ?
    C28 C27 Fe3 C30 . . . . -80.30(19) ?
    C26 C27 Fe3 C30 . . . . 38.06(18) ?
    C28 C27 Fe3 C36 . . . . -163.8(3) ?
    C26 C27 Fe3 C36 . . . . -45.4(4) ?
    C28 C27 Fe3 C33 . . . . 115.04(18) ?
    C26 C27 Fe3 C33 . . . . -126.60(18) ?
    C28 C27 Fe3 C35 . . . . 37.1(4) ?
    C26 C27 Fe3 C35 . . . . 155.4(3) ?
    C28 C27 Fe3 C29 . . . . -37.05(17) ?
    C26 C27 Fe3 C29 . . . . 81.31(18) ?
    C26 C27 Fe3 C28 . . . . 118.4(2) ?
    C28 C27 Fe3 C34 . . . . 73.4(2) ?
    C26 C27 Fe3 C34 . . . . -168.21(18) ?
    C30 C29 Fe3 C32 . . . . 53.8(4) ?
    C28 C29 Fe3 C32 . . . . 174.2(3) ?
    C30 C29 Fe3 C26 . . . . -39.00(17) ?
    C28 C29 Fe3 C26 . . . . 81.42(18) ?
    C28 C29 Fe3 C30 . . . . 120.4(2) ?
    C30 C29 Fe3 C36 . . . . 77.5(2) ?
    C28 C29 Fe3 C36 . . . . -162.05(17) ?
    C30 C29 Fe3 C33 . . . . -172.7(2) ?
    C28 C29 Fe3 C33 . . . . -52.3(3) ?
    C30 C29 Fe3 C35 . . . . 117.47(18) ?
    C28 C29 Fe3 C35 . . . . -122.11(18) ?
    C30 C29 Fe3 C27 . . . . -83.52(18) ?
    C28 C29 Fe3 C27 . . . . 36.89(17) ?
    C30 C29 Fe3 C28 . . . . -120.4(2) ?
    C30 C29 Fe3 C34 . . . . 158.72(18) ?
    C28 C29 Fe3 C34 . . . . -80.86(19) ?
    C27 C28 Fe3 C32 . . . . -54.6(4) ?
    C29 C28 Fe3 C32 . . . . -175.1(3) ?
    C27 C28 Fe3 C26 . . . . 38.68(17) ?
    C29 C28 Fe3 C26 . . . . -81.86(18) ?
    C27 C28 Fe3 C30 . . . . 83.69(18) ?
    C29 C28 Fe3 C30 . . . . -36.85(17) ?
    C27 C28 Fe3 C36 . . . . 165.1(3) ?
    C29 C28 Fe3 C36 . . . . 44.5(4) ?
    C27 C28 Fe3 C33 . . . . -83.4(2) ?
    C29 C28 Fe3 C33 . . . . 156.05(17) ?
    C27 C28 Fe3 C35 . . . . -165.22(18) ?
    C29 C28 Fe3 C35 . . . . 74.2(2) ?
    C29 C28 Fe3 C27 . . . . -120.5(2) ?
    C27 C28 Fe3 C29 . . . . 120.5(2) ?
    C27 C28 Fe3 C34 . . . . -124.06(19) ?
    C29 C28 Fe3 C34 . . . . 115.40(18) ?
    C33 C34 Fe3 C32 . . . . -38.65(19) ?
    C35 C34 Fe3 C32 . . . . 82.0(2) ?
    C33 C34 Fe3 C26 . . . . 51.7(5) ?
    C35 C34 Fe3 C26 . . . . 172.4(4) ?
    C33 C34 Fe3 C30 . . . . -168.1(3) ?
    C35 C34 Fe3 C30 . . . . -47.4(4) ?
    C33 C34 Fe3 C36 . . . . -83.5(2) ?
    C35 C34 Fe3 C36 . . . . 37.23(19) ?
    C35 C34 Fe3 C33 . . . . 120.7(3) ?
    C33 C34 Fe3 C35 . . . . -120.7(3) ?
    C33 C34 Fe3 C27 . . . . 78.5(2) ?
    C35 C34 Fe3 C27 . . . . -160.82(19) ?
    C33 C34 Fe3 C29 . . . . 160.70(18) ?
    C35 C34 Fe3 C29 . . . . -78.6(2) ?
    C33 C34 Fe3 C28 . . . . 118.76(19) ?
    C35 C34 Fe3 C28 . . . . -120.54(19) ?
    C1 N1 Cu1 N3 . . . . 136(5) ?
    C1 N1 Cu1 N2 . . . . -23(5) ?
    C1 N1 Cu1 O1 . . . . -122(5) ?
    C25 N3 Cu1 N1 . . . . -95(6) ?
    C25 N3 Cu1 N2 . . . . 65(6) ?
    C25 N3 Cu1 O1 . . . . 165(6) ?
    C13 N2 Cu1 N1 . . . . -128.5(8) ?
    C13 N2 Cu1 N3 . . . . 69.4(8) ?
    C13 N2 Cu1 O1 . . . . -31.9(8) ?
    C7 N4 Cu2 N5 . . . . -112.1(15) ?
    C7 N4 Cu2 N6 . . . . 61.3(16) ?
    C19 N5 Cu2 N4 . . . . -111.5(15) ?
    C19 N5 Cu2 N6 . . . . 74.9(15) ?
    C31 N6 Cu2 N4 . . . . -123(2) ?
    C31 N6 Cu2 N5 . . . . 51(2) ?
    C39 C38 O1 Cu1 . . . . -13.3(4) ?
    C37 C38 O1 Cu1 . . . . 166.6(2) ?
    N1 Cu1 O1 C38 . . . . -175.9(3) ?
    N3 Cu1 O1 C38 . . . . -48.9(3) ?
    N2 Cu1 O1 C38 . . . . 67.3(3) ?
_shelx_hkl_file
;
   0   0   2 2933.91 187.215   1
   0   0   3 53901.2 1252.13   1
   0   0   3 53577.9 1100.10   5
   0   0   4 11881.5 543.038   1
   0   0   5 107120. 2357.98   1
   0   0   6 3251.40 338.888   1
   0   0   6 3699.82 306.223   7
   0   0   7 1467.79 253.813   1
   0   0   7 1561.08 222.654   7
   0   0   8 14847.5 756.536   7
   0   0   8 14238.9 844.773   1
   0   0   9 68936.1 2202.12   1
   0   0   9 70024.4 1977.51   7
   0   0  10 9104.24 773.363   1
   0   0  10 9327.73 686.697   7
   0   0  11 54012.9 1895.92   7
   0   0  11 54611.4 2130.75   1
   0   0  12 40042.5 1897.21   1
   0   0  12 39107.2 1657.34   7
   0   0  13 782.409 214.671  10
   0   0  13 440.984 126.175  12
   0   0  13 479.508 193.894   7
   0   0  14 10717.1 664.211  12
   0   0  14 12129.5 770.969  10
   0   0 -14 11377.4 1115.81   2
   0   0  15 10.7885 105.948  12
   0   0  15 249.759 110.830  37
   0   0  16 173.779 148.614  38
   0   0  16 527.514 206.582  10
   0   0  16 106.491 123.588  37
   0   0  16 84.0778 95.0227  12
   0   0  17 1586.37 261.254  37
   0   0  17 1745.72 284.994  12
   0   0  17 1533.10 295.453  10
   0   0  17 1745.44 343.536  38
   0   0  18 1711.08 294.121  12
   0   0  18 1531.85 278.416  37
   0   0  18 1704.73 325.937  10
   0   0  18 1557.70 335.354  38
   0   0  19 4608.04 517.726  38
   0   0  19 4918.48 549.179  10
   0   0  19 4553.75 452.947  12
   0   0  20 27614.7 1273.73  38
   0   0  20 27742.9 1311.03  10
   0   0  21-59.6977 130.113  38
   0   0  21 43.3042 112.312  10
   0   0  22 1665.65 284.196  21
   0   0  22 1476.25 249.963  38
   0  -1  22 4022.96 388.362  38
   0  -1  21 14656.7 837.233  38
   0  -1  21 14510.5 848.532  21
   0  -1  20 4734.31 509.650  10
   0  -1  20 4142.47 420.108  12
   0  -1  20 4874.46 517.932  38
   0  -1  19 5226.59 498.687  12
   0  -1  19 5355.48 565.461  10
   0  -1  19 5611.97 579.692  38
   0  -1  18 814.642 212.303  12
   0  -1  18 628.232 177.328  37
   0  -1  18 867.066 267.947  38
   0  -1  18 576.966 166.052  10
   0  -1  17 26429.5 1189.12  12
   0  -1  17 25550.7 1078.60  37
   0  -1  17 26202.3 1297.85  38
   0  -1  17 27490.0 1336.17  10
   0  -1  16 2516.96 356.765  12
   0  -1  16 2250.95 375.649  10
   0  -1  16 2448.54 400.055  38
   0  -1  16 2383.26 324.054  37
   0  -1  15 187.826 114.065  12
   0  -1  15 570.254 237.729  10
   0  -1  15 404.405 160.832  37
   0  -1  14 11785.5 723.285  12
   0  -1  14 12633.7 805.522  10
   0  -1  14 12582.1 668.868  37
   0  -1  13 3011.42 395.540  10
   0  -1  13 2810.71 333.222  12
   0   1 -13 3303.90 551.599   2
   0  -1  12 460.175 126.878  12
   0   1 -12 309.732 169.248   2
   0   1 -11 67735.3 2355.65   2
   0  -1  10 18627.3 990.281   7
   0  -1   9 54014.6 1887.89   1
   0  -1   9 55330.0 1722.74   7
   0  -1   8 4175.62 448.312   1
   0  -1   8 4328.02 398.531   7
   0  -1   7 2223.19 299.324   1
   0  -1   7 2358.57 268.783   7
   0  -1   6 49177.2 1319.91   7
   0  -1   6 46878.3 1336.49   5
   0  -1   5 3263.75 314.151   1
   0  -1   5 3444.64 285.816   5
   0  -1   4 14686.2 580.150   1
   0  -1   4 13589.7 529.253   5
   0  -1   4 14479.7 523.936   7
   0  -1   3 815.812 118.936   5
   0  -1   3 705.464 97.2699   7
   0  -1   3 589.151 66.6574   3
   0  -1   3 830.866 128.361   1
   0  -1   2 9190.90 337.062   1
   0  -1   2 7087.62 258.987   3
   0   1  -1 10759.5 298.994   2
   0   1   0 584.193 54.9976   2
   0   1   1 17734.1 508.744   1
   0   1   2 4040.13 252.367   1
   0  -1  -2 3495.99 189.279   3
   0   1   3 55251.9 1273.78   1
   0  -1  -3 46935.9 993.443   3
   0  -1  -4 11479.6 374.157   3
   0   1   4 12681.8 587.932   1
   0   1   5 331.725 122.538   1
   0  -1  -5 330.232 55.8846   3
   0   1   6 78762.6 2037.32   1
   0   1   7 19870.9 951.649   1
   0   1   8 10938.6 738.085   1
   0   1   8 12280.7 694.392   7
   0   1   9 2710.64 338.294   7
   0   1   9 2371.50 377.870   1
   0   1  10 54989.2 2054.45   1
   0   1  10 58856.5 1890.78   7
   0   1  11 22644.3 1325.97   1
   0   1  11 24361.8 1214.37   7
   0   1  12 398.580 248.871   1
   0   1  12 467.180 177.459   7
   0   1  13 7110.03 825.074   1
   0   1  13 6628.20 521.851  10
   0   1  13 7315.54 714.097   7
   0   1  14 12531.3 768.638  10
   0   1  14 11332.1 959.245   7
   0   1  14 10451.0 636.482  12
   0   1  15 28217.5 1263.56  32
   0   1  15 30405.6 1167.00  12
   0   1  15 32697.8 1335.70  10
   0   1  15 33472.7 1173.77  37
   0   1  15 29531.7 1259.46  38
   0   1  16 66.7380 113.829  32
   0   1  16 74.1175 93.0983  37
   0   1  16 70.4941 124.640  10
   0   1  16 196.637 163.023  38
   0   1  16 210.033 135.881  12
   0   1  17 3015.41 432.056  10
   0   1  17 3380.26 370.718  37
   0   1  17 3470.64 441.508  38
   0   1  17 3531.55 399.273  12
   0   1  17 2961.38 424.167  32
   0   1  18 710.068 234.966  38
   0   1  18 530.552 221.872  10
   0   1  18 397.907 180.601  32
   0   1  19 569.030 213.312  38
   0   1  19 880.845 244.557  32
   0   1  19 160.573 151.676  10
   0   1  20 16581.2 990.905  10
   0   1  20 15142.8 912.461  38
   0   1  21 21081.7 1076.33  10
   0   1  21 19818.1 1000.84  38
   0   1  22 410.328 151.959  10
   0   1  22 333.183 126.596  38
   0   1  22 406.496 167.765  21
   0  -2  21 1339.31 269.630  38
   0  -2  21 556.656 169.061  21
   0  -2  20 7463.97 626.872  38
   0  -2  20 6161.50 506.894  12
   0  -2  19 6214.94 517.628  37
   0  -2  19 6157.74 603.347  38
   0  -2  19 5734.60 531.745  12
   0  -2  19 5254.05 549.300  10
   0  -2  18 4686.58 492.616  12
   0  -2  18 4549.48 440.645  37
   0  -2  18 4708.84 526.573  10
   0  -2  18 4638.78 529.789  38
   0  -2  17 1018.16 310.183  10
   0  -2  17 1130.42 317.186  38
   0  -2  17 725.525 214.927  37
   0  -2  17 574.227 226.395  12
   0  -2  16 16774.7 949.006  12
   0  -2  16 16953.9 851.832  37
   0  -2  16 15597.0 1017.36  38
   0  -2  16 15014.5 971.603  10
   0  -2  15 2417.79 392.794  12
   0  -2  15 2843.73 385.575  37
   0  -2  15 2314.01 403.943  10
   0  -2  14 671.883 246.662  10
   0  -2  14 655.212 175.313  37
   0  -2  14 409.788 167.217  12
   0  -2  13 6255.99 467.392  37
   0  -2  13 5734.77 534.463  10
   0   2 -13 5260.27 707.734   2
   0  -2  13 5924.52 517.087  12
   0  -2  12 835.638 198.103  10
   0  -2  12 1019.27 232.848  12
   0   2 -12 1039.10 304.687   2
   0   2 -11 30143.2 1495.02   2
   0   2 -10 2059.65 351.872   2
   0   2  -9 2053.00 358.697   2
   0  -2   8 52783.2 1782.26   5
   0   2  -8 55776.5 1794.03   2
   0   2  -7 58815.1 1784.55   2
   0  -2   7 59822.0 1796.58   5
   0  -2   6 148868. 3171.48   5
   0   2  -6 151776. 3107.53   2
   0   2  -5 8408.99 477.672   2
   0  -2   5 8268.89 505.766   5
   0   2  -4 43380.0 1117.73   2
   0  -2   4 42556.6 1204.75   5
   0   2  -3 2703.49 216.519   2
   0  -2   3 2432.33 199.306   3
   0  -2   3 2987.61 228.020   6
   0  -2   2 11770.6 465.307   8
   0  -2   2 10342.4 450.089   3
   0  -2   2 12735.6 446.414   6
   0  -2   2 10165.3 294.350   4
   0   2  -2 12019.3 434.547   2
   0  -2   1 148433. 2781.85   3
   0   2  -1 151413. 2604.52   2
   0  -2   0 35318.5 951.125   3
   0   2   0 38711.9 851.079   2
   0   2   1 152570. 2693.67   1
   0  -2  -1 136515. 2632.71   3
   0  -2  -2 1755.34 184.070   3
   0   2   2 1522.39 193.317   1
   0  -2  -3 47563.6 1209.29   3
   0   2   3 53511.9 1376.88   1
   0   2   4 891876. 13374.0   1
   0  -2  -4 792209. 12958.7   3
   0  -2  -5 3667.07 292.466   3
   0   2   5 3974.41 407.475   1
   0  -2  -6 6823.59 390.771   3
   0   2   6 6709.54 539.994   1
   0  -2  -7 41362.0 1061.66   3
   0   2   7 45372.4 1574.91   1
   0   2   8 32554.3 1379.67   1
   0   2   9 4523.82 533.471   1
   0   2  10 2116.31 398.134   7
   0   2  10 1846.21 481.331   1
   0   2  11 173.136 157.645   1
   0   2  11 459.492 179.960   7
   0   2  12 18649.1 1141.54   7
   0   2  12 17327.8 1230.61   1
   0   2  13 118937. 2799.24  10
   0   2  13 125142. 3871.79   1
   0   2  14 4679.72 451.955  10
   0   2  14 3776.69 658.849   1
   0   2  14 3817.09 564.104   7
   0   2  15 1035.58 259.801  38
   0   2  15 1340.07 314.091  10
   0   2  15 1489.02 285.911  32
   0   2  15 1201.30 231.017  37
   0   2  16 7758.90 653.493  32
   0   2  16 6587.95 577.212  38
   0   2  16 7642.19 632.486  10
   0   2  17 2963.10 389.898  38
   0   2  17 3189.38 436.648  10
   0   2  17 3540.37 459.965  32
   0   2  18 8503.01 715.701  10
   0   2  18 8700.50 736.778  32
   0   2  18 8485.33 678.171  38
   0   2  19 2381.87 372.539  10
   0   2  19 2473.62 377.059  38
   0   2  19 2432.85 387.099  32
   0   2  20 5403.40 522.843  38
   0   2  20 6878.95 618.425  32
   0   2  20 5723.40 566.413  10
   0   2  21 4039.98 468.880  32
   0   2  21 3136.77 382.142  38
   0   2  21 3587.25 431.388  10
   0   2  22 5740.72 518.313  21
   0   2  22 4810.70 434.769  38
   0   2  22 6227.58 531.056  10
   0  -3  21 1375.97 228.061  38
   0  -3  20 16581.2 831.291  12
   0  -3  20 17525.9 905.174  21
   0  -3  19 7154.41 533.198  37
   0  -3  19 7462.62 587.244  12
   0  -3  19 8141.92 668.675  38
   0  -3  18 3551.22 404.836  37
   0  -3  18 3875.08 496.003  38
   0  -3  18 3672.40 445.096  12
   0  -3  17 10599.6 833.552  38
   0  -3  17 10323.3 749.934  12
   0  -3  17 10409.8 674.366  37
   0  -3  16 4029.55 476.572  12
   0  -3  16 3582.54 400.852  37
   0  -3  16 4060.09 523.661  38
   0  -3  15 10237.4 754.932  12
   0  -3  15 10391.6 654.671  37
   0  -3  15 10005.1 770.309  10
   0  -3  14 12197.5 698.847  37
   0  -3  14 12062.7 813.610  10
   0  -3  14 12891.0 817.159  12
   0  -3  13 11442.5 662.537  37
   0  -3  13 11074.7 742.593  12
   0  -3  13 11630.1 766.081  10
   0  -3  12 199.312 81.4312  10
   0  -3  12 490.343 172.442  12
   0  -3  12 683.954 180.308  20
   0  -3  11 412.642 131.942  20
   0  -3  11 657.539 161.591  12
   0   3 -11 561.166 239.961   2
   0   3 -10 173888. 4101.77   2
   0  -3  10 156539. 3819.64   6
   0  -3   9 6724.87 583.981   6
   0   3  -9 6894.81 619.729   2
   0  -3   8 19526.8 1077.11   5
   0   3  -8 20539.6 1018.68   2
   0  -3   8 18949.4 951.892   6
   0  -3   7 1875.46 304.279   5
   0  -3   7 1623.70 252.471   6
   0   3  -7 1894.38 286.235   2
   0  -3   6 7783.74 516.317   6
   0   3  -6 7600.26 518.956   2
   0  -3   6 7458.83 587.092   5
   0  -3   5 47176.3 1505.27   5
   0  -3   5 49706.4 1351.08   6
   0   3  -5 48354.5 1358.41   2
   0   3  -4 29373.2 946.762   2
   0  -3   4 31961.6 968.568   6
   0  -3   4 28619.9 1091.80   5
   0  -3   3 13171.1 611.769   8
   0  -3   3 13324.3 668.420   5
   0   3  -3 12764.7 526.686   2
   0  -3   3 11521.0 555.000   3
   0  -3   2 87210.8 1791.59   8
   0  -3   2 72876.3 1487.12   4
   0  -3   2 78278.3 1818.43   3
   0   3  -2 81893.4 1653.16   2
   0  -3   1 8180.09 400.719   8
   0   3  -1 8334.15 383.062   2
   0  -3   1 7505.59 456.518   3
   0  -3   0 135.651 81.8804   3
   0   3   0 156.336 64.0802   2
   0   3   1 41369.3 1162.75   2
   0  -3  -1 40624.0 1194.25   3
   0  -3  -2 87034.0 2008.34   3
   0   3   2 90133.4 2057.73   1
   0  -3  -3 3366.14 311.041   3
   0   3   3 3835.96 351.357   1
   0  -3  -4 151222. 3091.47   3
   0   3   4 158481. 3277.73   1
   0   3   5 1363.73 243.888   1
   0  -3  -5 1175.65 203.098   3
   0   3   6 38442.9 1435.93   1
   0  -3  -6 37512.9 1210.05   3
   0  -3  -7 38694.3 1256.81   3
   0   3   7 42050.7 1571.39   1
   0  -3  -8 23102.1 913.001   3
   0   3   8 25871.1 1258.78   1
   0   3   9 1709.31 337.680   1
   0   3  10 84651.1 2729.81   1
   0   3  11 12534.3 983.116   1
   0   3  12 27797.2 1462.38   7
   0   3  12 24466.1 1491.39   1
   0   3  13 8893.26 927.503   1
   0   3  13 9867.59 884.756   7
   0   3  13 8244.85 579.870  10
   0   3  14 24826.3 988.169  16
   0   3  14 26068.2 1112.06  10
   0   3  14 26777.7 1556.38   7
   0   3  14 25554.1 1674.87   1
   0   3  15 13711.9 724.478  16
   0   3  15 13548.0 835.160  32
   0   3  15 14144.7 829.442  10
   0   3  16 5139.66 493.469  38
   0   3  16 6338.04 582.290  32
   0   3  16 6115.35 562.831  10
   0   3  17 700.279 182.535  10
   0   3  17 1073.84 281.461  32
   0   3  17 724.999 174.970  38
   0   3  18 2995.85 431.498  32
   0   3  18 2542.24 361.175  38
   0   3  18 2595.89 376.915  10
   0   3  19 3433.77 455.846  10
   0   3  19 3257.80 401.593  38
   0   3  19 4074.17 496.402  32
   0   3  20 2857.92 415.926  32
   0   3  20 2038.03 309.817  38
   0   3  20 2242.28 356.976  10
   0   3  21 7620.18 635.561  32
   0   3  21 7537.50 627.677  10
   0   3  22 398.601 156.467  10
   0   3  22 829.200 203.271  32
   0   3  22 413.351 157.690  21
   0   3  22 266.528 124.949  26
   0   3  23 1825.84 247.852  32
   0  -4  20 580.320 164.027  38
   0  -4  19 3947.84 454.769  38
   0  -4  19 2840.50 354.307  21
   0  -4  19 2951.03 326.558  37
   0  -4  19 3494.14 379.108  12
   0  -4  18 3000.14 353.110  37
   0  -4  18 3766.14 460.971  38
   0  -4  18 3462.05 425.507  12
   0  -4  17 167.070 168.559  12
   0  -4  17 183.710 187.242  37
   0  -4  17 325.105 217.957  38
   0  -4  16 21943.1 1213.30  38
   0  -4  16 20607.9 1099.80  12
   0  -4  16 20920.1 976.520  37
   0  -4  15 237.613 153.994  12
   0  -4  15 517.525 198.854  37
   0  -4  14 3320.49 374.448  37
   0  -4  14 3713.94 445.931  12
   0  -4  13 3698.54 405.716  30
   0  -4  13 4084.35 480.567  12
   0  -4  13 4311.08 425.648  37
   0  -4  13 5084.87 474.458  20
   0  -4  12 453.751 178.083  30
   0  -4  12 373.349 137.575  20
   0  -4  12 358.177 165.066  12
   0  -4  12 265.317 160.347  37
   0  -4  11 2356.81 325.979  12
   0  -4  11 2703.26 320.793  20
   0  -4  10 3672.68 347.823  20
   0  -4  10 3287.71 369.040  12
   0  -4   9 3876.85 568.007   5
   0   4  -8 2675.75 371.175   2
   0  -4   8 2273.73 337.881   6
   0  -4   8 2023.37 388.808   5
   0   4  -7 73579.0 2086.69   2
   0  -4   7 70456.5 2318.53   5
   0  -4   7 68316.2 1999.12   6
   0  -4   6 42175.2 1404.70   6
   0  -4   6 41164.5 1642.02   5
   0   4  -6 44082.6 1441.68   2
   0   4  -5 23163.2 932.525   2
   0  -4   5 22515.9 922.928   6
   0  -4   5 22902.8 1116.78   5
   0  -4   4 29011.0 1013.60   6
   0  -4   4 27834.5 1215.14   5
   0  -4   4 27037.3 1034.16   3
   0   4  -4 29421.8 1002.75   2
   0  -4   3 33702.1 1310.66   5
   0  -4   3 32504.5 1168.88   3
   0   4  -3 35268.9 1073.47   2
   0  -4   3 35228.2 1190.41   8
   0   4  -2 17059.9 672.273   2
   0  -4   2 14931.9 566.136   4
   0  -4   2 16385.1 713.000   8
   0  -4   2 16458.6 784.372   3
   0   4  -1 186.201 96.8523   2
   0  -4   1 321.812 106.734   8
   0  -4   1 277.000 150.287   3
   0   4   0 177848. 3443.51   2
   0  -4   0 191888. 3718.12   3
   0   4   1 16880.9 737.529   1
   0   4   1 15797.4 727.206   2
   0  -4  -1 15921.8 782.973   3
   0  -4  -2 6655.78 510.486   3
   0   4   2 6945.62 497.485   1
   0   4   3 8788.15 578.001   1
   0  -4  -3 7242.62 521.983   3
   0   4   4 4792.94 446.592   1
   0  -4  -4 4272.27 413.466   3
   0   4   5 35989.1 1380.06   1
   0  -4  -5 36939.5 1303.72   3
   0  -4  -6 65188.4 1864.58   3
   0   4   6 62152.2 2002.30   1
   0  -4  -7 54624.0 1711.66   3
   0   4   7 49770.6 1829.54   1
   0  -4  -8 35480.3 1363.27   3
   0   4   8 34526.7 1545.31   1
   0   4   9 1157.88 335.311   1
   0   4  10 2417.71 422.608   1
   0   4  11 14007.1 1092.71   1
   0   4  12 12463.0 1077.26   1
   0   4  13 2101.44 434.893   7
   0   4  13 2826.16 533.966   1
   0   4  13 2233.82 280.568  16
   0   4  13 2231.48 300.650  10
   0   4  14 3542.17 591.944   7
   0   4  14 3864.51 667.756   1
   0   4  14 3832.49 411.025  10
   0   4  14 3819.00 385.380  16
   0   4  15 867.220 208.000  16
   0   4  15 350.618 171.927  32
   0   4  15 357.598 152.124  10
   0   4  16 5891.63 557.998  32
   0   4  16 5319.79 525.640  10
   0   4  16 5397.94 479.347  16
   0   4  17 17608.1 1003.16  32
   0   4  17 16246.4 864.740  16
   0   4  17 16468.6 969.558  10
   0   4  18 8.69887 164.693  32
   0   4  18-88.2966 210.874  10
   0   4  19 4435.22 483.116  10
   0   4  19 4937.84 542.080  32
   0   4  20 8170.21 662.989  10
   0   4  20 9255.14 721.790  32
   0   4  21 3397.71 415.036  10
   0   4  21 4102.40 474.894  32
   0   4  22 7023.20 550.676  26
   0   4  22 7491.47 582.934  32
   0   4  22 6224.61 531.330  10
   0   4  23 1977.25 268.733  32
   0   4  23 1461.18 231.276  26
   0   4  23 1587.46 251.059  10
   0  -5  19 8742.50 593.823  38
   0  -5  19 7133.48 480.149  37
   0  -5  18 817.922 190.281  37
   0  -5  18 999.567 228.103  38
   0  -5  18 1053.59 235.569  12
   0  -5  18 729.299 176.424  21
   0  -5  17 3415.56 408.365  21
   0  -5  17 3954.95 445.554  12
   0  -5  17 3866.63 402.724  37
   0  -5  17 3914.80 476.725  38
   0  -5  16 12941.4 763.710  37
   0  -5  16 14173.0 879.988  12
   0  -5  16 13410.3 925.633  38
   0  -5  15 10417.2 759.425  12
   0  -5  15 11109.6 851.970  38
   0  -5  15 9921.45 662.311  37
   0  -5  14 1969.84 348.437  12
   0  -5  14 1806.71 290.300  37
   0  -5  14 1810.35 300.888  30
   0  -5  13 1123.22 224.368  37
   0  -5  13 1367.31 282.147  12
   0  -5  13 1750.81 294.881  20
   0  -5  13 1278.89 261.171  30
   0  -5  12 10211.2 666.340  20
   0  -5  12 10167.2 644.696  37
   0  -5  12 10238.2 727.116  12
   0  -5  12 9304.82 668.446  30
   0  -5  11 36048.2 1412.85  12
   0  -5  11 31061.9 1280.72  14
   0  -5  11 37055.2 1279.79  20
   0  -5  11 35445.4 1242.75  37
   0  -5  11 32845.1 1299.97  30
   0  -5  10 3100.50 373.141  14
   0  -5  10 3962.81 420.584  12
   0  -5  10 4249.17 399.142  20
   0  -5   9 549.425 253.564   5
   0  -5   9 673.039 174.295  14
   0  -5   9 894.992 204.776  12
   0  -5   9 676.060 166.148  20
   0  -5   8 1857.74 398.935   5
   0  -5   7 30326.4 1562.97   5
   0  -5   6 214228. 4960.89   5
   0  -5   5 877.123 249.887   5
   0  -5   4 25201.0 1106.93   3
   0  -5   4 27850.5 1322.28   5
   0   5  -4 26857.8 1055.66   2
   0  -5   3 38457.1 1538.90   5
   0   5  -3 40850.1 1276.63   2
   0  -5   3 38473.0 1368.26   8
   0  -5   3 36593.8 1387.56   3
   0  -5   2 28387.7 1077.32   8
   0   5  -2 29719.6 1023.48   2
   0  -5   2 26119.9 899.192   4
   0  -5   2 30080.5 1213.05   3
   0  -5   1 10575.3 697.956   3
   0  -5   1 9886.16 577.607   8
   0   5  -1 10789.2 580.765   2
   0  -5   0 3442.13 394.918   3
   0   5   0 3105.49 315.662   2
   0   5   1 28883.7 1084.17   1
   0  -5  -1 31462.5 1236.75   3
   0   5   2 133991. 2962.81   1
   0  -5  -2 130813. 3059.01   3
   0  -5  -3 57633.1 1784.64   3
   0   5   3 59484.6 1753.85   1
   0   5   4 37516.3 1381.26   1
   0  -5  -4 35820.9 1368.69   3
   0  -5  -5 12403.4 774.791   3
   0   5   5 12625.6 798.298   1
   0   5   6 5549.51 558.589   1
   0  -5  -6 5065.81 500.598   3
   0   5   7 12507.4 876.975   1
   0  -5  -7 11640.2 786.099   3
   0  -5  -8 77497.4 2326.15   3
   0   5   8 79738.8 2553.95   1
   0   5   9 4234.94 560.800   1
   0  -5  -9 3977.53 463.857   3
   0   5  10 52501.0 2162.12   1
   0   5  11 29279.2 1636.91   1
   0   5  12 73.7747 134.906   1
   0   5  13 217.175 84.1332  10
   0   5  13 108.581 175.690   1
   0   5  14 126179. 4179.74   1
   0   5  14 135606. 2985.61  16
   0   5  14 124165. 3027.31  10
   0   5  15 3726.79 405.873  16
   0   5  15 3787.84 439.720  32
   0   5  15 3545.89 425.382  10
   0   5  16 5574.67 544.367  32
   0   5  16 4771.34 517.608  10
   0   5  16 5533.23 496.213  16
   0   5  17 1719.22 306.615  16
   0   5  17 1815.64 301.854  32
   0   5  17 1409.03 284.843  10
   0   5  18 1097.26 280.039  32
   0   5  18 964.199 257.563  10
   0   5  18 879.932 225.275  16
   0   5  19 11217.1 729.566  16
   0   5  19 11646.1 800.872  10
   0   5  19 12968.5 851.148  32
   0   5  20 8932.43 689.227  10
   0   5  20 9736.24 720.933  32
   0   5  21 1304.76 260.692  10
   0   5  21 1760.94 315.077  32
   0   5  22 2031.17 301.972  10
   0   5  22 2518.04 346.964  32
   0   5  23 4979.55 424.632  10
   0   5  23 6294.47 461.071  26
   0   5  23 6414.16 476.076  32
   0  -6  18 3321.43 340.404  37
   0  -6  18 3262.70 354.544  38
   0  -6  18 3326.86 350.831  12
   0  -6  17 11998.3 742.554  12
   0  -6  17 12414.5 775.579  38
   0  -6  17 11473.9 664.357  37
   0  -6  16 467.255 212.064  12
   0  -6  16 453.204 174.633  37
   0  -6  16 426.028 189.154  38
   0  -6  15 10814.9 804.904  38
   0  -6  15 9654.93 648.943  37
   0  -6  15 10094.0 741.554  12
   0  -6  14 1888.60 337.290  12
   0  -6  14 2408.88 406.760  38
   0  -6  14 1845.42 298.683  37
   0  -6  13 19036.2 936.647  37
   0  -6  13 17613.2 962.806  30
   0  -6  13 19054.3 960.671  20
   0  -6  13 19672.2 1052.02  12
   0  -6  12 18680.4 1010.30  14
   0  -6  12 20283.7 955.101  37
   0  -6  12 22133.3 1020.94  20
   0  -6  12 21798.3 1125.76  12
   0  -6  12 19378.9 1015.56  30
   0  -6  11 1888.99 321.637  30
   0  -6  11 2077.91 312.072  37
   0  -6  11 2328.34 332.211  20
   0  -6  11 1700.35 297.099  14
   0  -6  11 2358.26 356.032  12
   0  -6  10 6708.31 521.672  20
   0  -6  10 5697.23 531.439  31
   0  -6  10 6400.41 501.124  37
   0  -6  10 6496.98 575.457  12
   0  -6  10 5185.30 491.154  28
   0  -6  10 5718.71 522.552  30
   0  -6  10 5923.17 542.179  14
   0  -6   9 2334.29 303.567  20
   0  -6   9 1908.97 297.807  14
   0  -6   9 2365.67 344.034  12
   0  -6   9 1550.40 283.653  31
   0  -6   8 10756.3 689.190  12
   0  -6   8 11160.5 702.207  14
   0  -6   8 11517.8 666.380  13
   0  -6   8 11523.4 645.857  20
   0  -6   8 10280.2 1011.74   5
   0  -6   7 3345.27 342.421  13
   0  -6   7 3250.15 350.516  14
   0  -6   7 3169.52 346.267  12
   0  -6   7 3423.11 329.309  20
   0  -6   7 3512.84 565.936   5
   0  -6   6 17324.2 1216.76   5
   0  -6   5 3036.46 485.510   5
   0  -6   4 1051.36 285.047   5
   0  -6   3 78070.2 2537.21   5
   0  -6   3 75469.9 2307.12   3
   0  -6   2 52360.5 1707.24   8
   0  -6   2 61095.6 1976.79   3
   0  -6   1 2092.09 285.966   8
   0  -6   1 2220.91 356.325   3
   0  -6   0 1096.68 203.589   8
   0  -6   0 1739.10 325.670   3
   0  -6  -1 322.602 147.894   3
   0  -6  -2 2578.33 372.915   3
   0   6   3 4738.20 440.595   1
   0  -6  -3 4817.45 510.084   3
   0   6   4 72139.5 2100.24   1
   0  -6  -4 73177.2 2225.72   3
   0  -6  -5 3788.87 449.219   3
   0   6   5 3612.08 426.753   1
   0  -6  -6 14190.4 919.421   3
   0   6   6 13652.7 899.836   1
   0   6   7 438.106 177.105   1
   0  -6  -7 592.552 207.067   3
   0   6   8 16471.0 1087.46   1
   0  -6  -8 16867.5 1054.19   3
   0   6   9 50297.6 2075.01   1
   0  -6  -9 49097.6 1935.52   3
   0   6  10 37012.5 1806.16   1
   0   6  11 17303.6 1262.15   1
   0   6  12 1164.33 347.820   1
   0   6  12 1048.42 214.724  10
   0   6  13 3240.67 594.017   1
   0   6  13 3404.80 397.730  10
   0  -6 -13 3641.38 424.180  22
   0   6  14 472.202 143.348  32
   0   6  14 475.993 175.549  10
   0   6  15 9933.34 713.886  10
   0   6  15 8750.15 669.415  32
   0   6  15 9359.69 666.252  16
   0   6  16 8041.94 649.884  10
   0   6  16 7696.45 643.471  32
   0   6  16 8206.81 616.417  16
   0   6  17 174.640 161.694  32
   0   6  17-56.9275 144.993  10
   0   6  17 103.959 132.686  16
   0   6  18 612.281 214.329  16
   0   6  18 347.515 168.626  10
   0   6  18 508.722 206.591  32
   0   6  19 905.997 240.437  10
   0   6  19 807.033 244.383  32
   0   6  19 805.379 214.170  16
   0   6  20 100.937 123.127  10
   0   6  20-42.4948 102.048  16
   0   6  21 9679.49 684.015  10
   0   6  21 10817.8 725.543  32
   0   6  22-15.7159 108.129  10
   0   6  22 296.044 166.793  32
   0   6  22 50.7962 116.268  26
   0   6  23 1856.64 250.298  26
   0  -7  17 4229.05 370.572  37
   0  -7  17 4072.23 394.785  12
   0  -7  17 4303.66 387.462  38
   0  -7  16 894.601 201.479  38
   0  -7  16 864.421 209.176  12
   0  -7  16 866.274 197.018  37
   0  -7  15 908.358 188.269  37
   0  -7  15 1783.88 313.463  12
   0  -7  15 1860.24 324.472  38
   0  -7  14 38.6764 148.914  12
   0  -7  14 496.872 219.734  38
   0  -7  14 229.652 163.724  37
   0  -7  13 6061.81 538.293  37
   0  -7  13 5850.65 535.791  30
   0  -7  13 5708.01 528.686  20
   0  -7  13 5228.54 535.937  12
   0  -7  13 6059.95 601.646  38
   0  -7  12 22546.6 1134.93  12
   0  -7  12 20809.1 1021.37  20
   0  -7  12 21428.4 1007.13  37
   0  -7  12 20317.8 1047.40  30
   0  -7  11 8492.72 632.274  20
   0  -7  11 7474.04 633.432  28
   0  -7  11 8489.35 677.887  12
   0  -7  11 7826.62 646.127  14
   0  -7  11 7528.87 626.636  30
   0  -7  11 7691.79 591.290  37
   0  -7  10 456.624 164.391  37
   0  -7  10 455.533 165.531  28
   0  -7  10 630.612 200.968  12
   0  -7  10 630.837 185.640  30
   0  -7  10 834.969 225.625  20
   0  -7  10 586.093 188.940  14
   0  -7   9 7544.48 600.662  31
   0  -7   9 8631.42 658.907  14
   0  -7   9 7300.75 600.308  30
   0  -7   9 7257.26 596.569  28
   0  -7   9 8238.76 653.781  12
   0  -7   9 8538.86 607.152  20
   0  -7   8 191.676 139.538  13
   0  -7   8 340.879 130.592  20
   0  -7   8 351.774 134.005  14
   0  -7   8 438.328 187.198  12
   0  -7   8 200.553 148.098  31
   0  -7   8 356.259 167.038  30
   0  -7   8 26.0276 115.858  28
   0  -7   7 7200.82 559.835  14
   0  -7   7 7414.22 557.839  13
   0  -7   7 5974.90 803.761   5
   0  -7   7 7303.64 532.795  20
   0  -7   7 6982.87 546.169  12
   0  -7   6 1093.58 209.325  12
   0  -7   6 1344.56 207.603  20
   0  -7   6 1224.19 209.702  13
   0  -7   6 1253.52 239.172  14
   0  -7   6 1007.67 297.592   5
   0  -7   5 470.895 228.030   5
   0  -7   5 483.159 151.906  13
   0  -7   5 527.482 151.329  20
   0  -7   5 318.261 126.424  14
   0  -7   4-43.8707 107.691   5
   0  -7   3 37228.3 1641.38   3
   0  -7   3 37959.6 1790.31   5
   0  -7   2 120861. 3496.03   5
   0  -7   2 123971. 3356.79   3
   0  -7   1 1622.16 340.360   3
   0  -7   0 9126.08 785.410   3
   0  -7  -1 515.134 208.496   3
   0  -7  -2 67382.8 2254.63   3
   0  -7  -3 1228.71 279.248   3
   0  -7  -4 14311.0 950.644   3
   0  -7  -5 28904.9 1400.65   3
   0  -7  -6 57800.7 2103.16   3
   0   7   7 28381.7 1414.63   1
   0  -7  -7 31178.6 1501.15   3
   0   7   8 68978.4 2424.61   1
   0  -7  -8 72295.2 2470.87   3
   0  -7  -9 15647.4 1089.08   3
   0   7   9 14572.9 1072.49   1
   0   7  10 5075.98 662.734   1
   0  -7 -10 4697.11 595.232   3
   0   7  11 10474.1 637.391  17
   0   7  11 10334.3 978.985   1
   0   7  12 12140.5 752.036  10
   0  -7 -12 12529.0 732.519  22
   0   7  12 12767.1 1121.32   1
   0   7  13 11308.8 740.617  10
   0  -7 -13 10715.4 695.997  22
   0   7  13 10910.1 1073.98   1
   0  -7 -14 3102.17 388.970  22
   0   7  14 3392.02 362.934  29
   0   7  14 3374.05 417.532  32
   0   7  14 3528.12 414.726  10
   0   7  15 38964.3 1518.09  32
   0   7  15 39906.2 1525.60  10
   0   7  15 41161.4 1471.54  16
   0   7  16 3849.36 456.807  10
   0   7  16 3600.50 445.678  32
   0   7  16 3841.11 423.999  16
   0   7  17 3755.58 433.724  16
   0   7  17 3672.25 440.028  32
   0   7  17 3537.87 446.939  10
   0   7  18 29072.3 1307.00  32
   0   7  18 28699.9 1298.01  10
   0   7  18 30289.1 1257.21  16
   0   7  19 2794.53 403.509  32
   0   7  19 2039.86 351.583  10
   0   7  19 2722.69 362.467  16
   0   7  20-96.9466 136.437  32
   0   7  20 320.261 163.141  10
   0   7  20 206.974 122.817  16
   0   7  21 602.123 208.980  32
   0   7  21 320.848 146.993  10
   0   7  22 2105.39 292.710  26
   0   7  22 2035.03 285.749  10
   0   7  22 2689.45 339.370  32
   0   7  23 5708.54 422.919  26
   0  -8  16 5022.79 392.597  37
   0  -8  15 1920.30 280.390  12
   0  -8  15 2155.54 296.157  37
   0  -8  14 8746.87 587.873  37
   0  -8  14 9338.86 664.463  12
   0  -8  13 2426.53 331.390  37
   0  -8  13 2193.01 326.846  12
   0  -8  12 6931.31 578.128  30
   0  -8  12 6188.99 547.522  20
   0  -8  12 7124.00 613.722  12
   0  -8  12 7332.67 569.149  37
   0  -8  11 10410.0 698.959  37
   0  -8  11 11483.3 781.350  12
   0  -8  11 9860.94 707.623  30
   0  -8  11 10036.2 697.726  20
   0  -8  10 1219.91 262.541  37
   0  -8  10 1294.89 277.754  12
   0  -8  10 1195.71 277.697  14
   0  -8  10 958.893 224.962  20
   0  -8  10 988.133 252.382  30
   0  -8   9 28370.0 1254.15  12
   0  -8   9 28061.5 1180.21  20
   0  -8   9 28526.6 1250.94  14
   0  -8   8 3380.35 419.918  28
   0  -8   8 4049.00 456.199  12
   0  -8   8 3988.74 443.979  14
   0  -8   8 3453.98 412.845  30
   0  -8   8 3688.00 421.125  31
   0  -8   8 3702.50 424.691  20
   0  -8   7 6647.64 562.346  12
   0  -8   7 5981.07 536.086  28
   0  -8   7 5789.19 515.933  31
   0  -8   7 6375.88 523.419  20
   0  -8   7 6321.66 537.964  14
   0  -8   7 6280.05 539.832  30
   0  -8   7 5750.94 507.154  13
   0  -8   6 3705.76 380.289  20
   0  -8   6 3844.07 415.252  14
   0  -8   6 3373.29 376.867  12
   0  -8   6 3538.05 387.672  30
   0  -8   6 3730.04 393.998  13
   0  -8   6 3615.15 394.115  31
   0  -8   6 2961.69 370.187  28
   0  -8   5 10104.3 1012.42   5
   0  -8   5 12946.2 731.081  20
   0  -8   5 11997.4 701.929  14
   0  -8   5 10462.1 650.483  12
   0  -8   5 11487.7 691.610  13
   0  -8   4 50464.9 1525.06  14
   0  -8   4 48127.2 1510.62  13
   0  -8   4 47631.0 1507.35  20
   0  -8   3 22932.8 1492.14   5
   0  -8   3 23993.5 972.249  14
   0  -8   3 23606.4 978.640  20
   0  -8   3 24327.3 991.740  13
   0  -8   2 45750.5 1972.61   3
   0  -8   2 48074.3 2142.93   5
   0  -8   1 4945.66 616.076   3
   0  -8   1 4342.31 612.127   5
   0  -8   0 62095.2 2317.88   3
   0  -8  -1 40346.2 1796.78   3
   0  -8  -2 43859.7 1871.86   3
   0  -8  -3 3515.68 505.389   3
   0  -8  -4 40433.3 1768.21   3
   0  -8  -5 35199.5 1650.29   3
   0  -8  -6 2335.35 421.611   3
   0  -8  -7 514.170 256.726   3
   0  -8  -8 42933.5 1924.24   3
   0  -8  -9 781.128 269.785   3
   0  -8 -10 30250.0 1161.16  22
   0   8  10 31671.7 1146.90  17
   0  -8 -10 33983.5 1729.49   3
   0  -8 -11 11304.7 677.320  22
   0  -8 -12 731.345 182.528  22
   0  -8 -13 5968.71 515.803  22
   0   8  13 5899.90 495.899  29
   0   8  13 5687.30 535.025  32
   0   8  13 5736.82 532.002  10
   0   8  14 545.613 197.718  10
   0   8  14 711.125 224.721  32
   0  -8 -14 223.317 117.067  22
   0   8  14 525.893 166.801  29
   0   8  15 5144.43 468.060  29
   0   8  15 4996.11 517.806  10
   0   8  15 5313.70 533.216  32
   0  -8 -15 4613.64 466.181  22
   0   8  15 5763.88 518.061  16
   0   8  16 4956.02 467.434  29
   0   8  16 5947.32 558.146  16
   0   8  16 5427.01 529.917  10
   0   8  16 5510.64 551.245  32
   0   8  17 1251.81 255.291  16
   0   8  17 1297.64 314.734  10
   0   8  17 1024.50 264.183  32
   0   8  18 10232.9 748.387  32
   0   8  18 10450.2 724.580  16
   0   8  18 10303.0 734.037  10
   0   8  19 1927.28 314.760  10
   0   8  19 1983.08 325.843  16
   0   8  19 2125.05 346.990  32
   0   8  20 927.757 266.756  32
   0   8  20 788.663 212.040  10
   0   8  20 783.448 215.427  16
   0   8  21 9971.73 651.424  32
   0   8  21 10267.7 647.614  26
   0   8  21 8148.18 578.124  10
   0   8  22 7175.60 495.768  26
   0   8  22 5198.83 419.832  10
   0   8  23 183.899 82.2302  26
   0  -9  15 1811.34 239.126  37
   0  -9  14 1518.73 219.008  37
   0  -9  14 2322.98 290.234  12
   0  -9  13 13185.9 716.145  37
   0  -9  13 13177.5 760.163  12
   0  -9  12 6093.16 523.188  20
   0  -9  12 6330.34 530.332  12
   0  -9  12 6867.86 535.551  37
   0  -9  11 1891.63 298.489  12
   0  -9  11 1773.69 297.734  30
   0  -9  11 2070.18 317.474  37
   0  -9  11 1842.87 306.365  20
   0  -9  10 3308.20 411.896  30
   0  -9  10 3331.50 395.444  37
   0  -9  10 3075.40 409.465  12
   0  -9  10 3043.97 382.489  20
   0  -9   9-12.6527 139.596  30
   0  -9   9 258.417 194.840  14
   0  -9   9 46.0528 130.802  12
   0  -9   9 344.044 128.445  20
   0  -9   8 6420.50 562.407  30
   0  -9   8 6299.26 559.242  14
   0  -9   8 6259.06 558.800  12
   0  -9   8 6000.58 545.576  20
   0  -9   7 2035.30 333.339  14
   0  -9   7 1549.30 288.203  20
   0  -9   7 1467.14 270.234  30
   0  -9   7 2124.80 329.217  12
   0  -9   7 1489.13 264.119  13
   0  -9   6 166.565 129.614  12
   0  -9   6 207.676 131.481  31
   0  -9   6 207.247 137.933  30
   0  -9   6-10.7539 130.369  13
   0  -9   6 111.619 126.691  20
   0  -9   6 456.053 200.279  14
   0  -9   5 307.259 135.950  25
   0  -9   5 910.363 225.077  13
   0  -9   5 952.741 196.611  31
   0  -9   5 644.132 187.711  20
   0  -9   5 533.844 170.377  14
   0  -9   5 573.572 183.533  30
   0  -9   4 27.2960 86.1621  30
   0  -9   4 292.586 151.839  14
   0  -9   4-10.5473 112.874  20
   0  -9   4 61.0741 96.8200  13
   0  -9   4 62.0231 92.9398  25
   0  -9   4 23.8127 120.292  31
   0  -9   3 190.629 88.4205  14
   0  -9   3 265.924 138.857  20
   0  -9   3 364.811 175.197  13
   0  -9   2 11348.8 676.410  20
   0  -9   2 10016.1 1003.51   5
   0  -9   2 10802.7 663.872  13
   0  -9   2 11784.9 678.934  14
   0  -9   1 7400.60 830.332   5
   0  -9   1 6622.80 511.287  20
   0  -9   1 7002.48 498.735  14
   0  -9   1 6603.77 754.472   3
   0  -9   0 25169.3 1486.53   3
   0  -9   0 25089.1 1522.54   5
   0  -9   0 21356.9 942.184  22
   0  -9   0 21613.2 903.823  14
   0  -9  -1 154725. 4072.53   3
   0  -9  -1 125732. 2899.09  22
   0  -9  -2 10786.3 948.966   3
   0  -9  -2 9129.70 571.203  22
   0  -9  -3 15250.3 1114.25   3
   0  -9  -3 13426.3 694.205  22
   0  -9  -4 10366.4 914.219   3
   0  -9  -4 8848.73 556.233  22
   0  -9  -5 582.818 215.254   3
   0  -9  -5 552.905 154.412  22
   0  -9  -6 10872.8 948.817   3
   0  -9  -6 10111.1 603.569  22
   0  -9  -7 2417.40 458.265   3
   0  -9  -7 2777.75 322.799  22
   0  -9  -8 15562.2 1171.69   3
   0   9   8 12642.3 685.275  17
   0  -9  -8 15830.6 780.082  22
   0  -9  -9 1685.76 405.894   3
   0  -9  -9 1580.92 251.971  22
   0   9   9 1308.29 228.593  17
   0  -9 -10 19154.2 892.568  22
   0   9  10 18007.8 868.102  17
   0  -9 -10 16317.5 1242.63   3
   0  -9 -11 32933.1 1234.98  22
   0   9  11 30913.8 1181.40  29
   0  -9 -12 6165.04 508.027  22
   0   9  12 5473.46 518.290  32
   0   9  12 6300.79 511.313  29
   0   9  13 394.005 147.884  29
   0  -9 -13 322.920 105.674  22
   0   9  13 302.225 147.480  32
   0   9  14 9231.59 710.526  32
   0   9  14 11393.5 707.260  29
   0  -9 -14 10657.1 696.894  22
   0  -9 -15 7179.65 568.202  22
   0   9  15 7272.44 581.757  16
   0   9  15 6630.24 589.549  10
   0   9  15 6991.79 613.102  32
   0   9  15 7544.99 580.818  29
   0   9  16 230.366 154.215  10
   0   9  16 437.978 191.064  29
   0   9  16 334.956 183.820  32
   0   9  16 309.666 183.072  16
   0   9  17 5035.83 527.518  32
   0   9  17 4618.04 472.885  16
   0   9  17 3971.10 450.962  10
   0   9  17 4701.65 456.373  29
   0   9  18 767.464 214.555  10
   0   9  18 930.256 258.246  32
   0   9  18 537.754 186.229  16
   0   9  19 22993.2 1035.55  16
   0   9  19 23109.3 1076.45  32
   0   9  19 20933.4 1009.13  10
   0   9  20 12342.8 708.612  26
   0   9  20 11084.2 683.123  16
   0   9  21 8658.91 561.707  10
   0   9  21 13105.7 687.022  26
   0   9  22 14780.9 697.042  26
   0   9  23 900.968 153.225  26
   0 -10  14 831.611 164.833  37
   0 -10  13 6408.24 444.496  37
   0 -10  12 12976.0 690.475  37
   0 -10  12 12161.6 669.494  12
   0 -10  11 3689.24 379.932  12
   0 -10  11 3619.52 387.641  20
   0 -10  11 4049.36 408.340  37
   0 -10  10 11227.5 690.321  37
   0 -10  10 10828.6 704.863  20
   0 -10  10 11003.9 704.341  30
   0 -10  10 10799.0 694.758  12
   0 -10   9 329.386 145.516  12
   0 -10   9-30.8724 134.356  20
   0 -10   9 291.043 186.072  30
   0 -10   9 411.517 200.492  37
   0 -10   8 30275.1 1245.21  12
   0 -10   8 30849.8 1262.42  30
   0 -10   8 29695.7 1256.48  20
   0 -10   7 811.314 216.586  30
   0 -10   7 1016.93 242.019  20
   0 -10   7 1099.44 268.843  14
   0 -10   6 1077.79 262.517  20
   0 -10   6 1065.11 240.533  14
   0 -10   6 1000.29 232.067  30
   0 -10   6 621.911 206.570  13
   0 -10   5 22430.6 1043.38  13
   0 -10   5 22219.4 1040.98  30
   0 -10   5 23243.0 1088.19  20
   0 -10   5 23500.9 1055.86  14
   0 -10   5 19845.2 972.543  25
   0 -10   4 3080.80 368.261  25
   0 -10   4 3212.20 367.512  31
   0 -10   4 3072.24 384.820  13
   0 -10   4 4079.31 422.579  14
   0 -10   4 3319.43 395.965  20
   0 -10   4 3298.26 391.258  30
   0 -10   3 12004.7 733.870  25
   0 -10   3 13033.1 784.031  20
   0 -10   3 12213.3 757.871  13
   0 -10   3 12081.5 728.401  30
   0 -10   3 13720.2 758.725  14
   0 -10   3 11841.7 713.805  31
   0 -10   2 10544.5 683.154  13
   0 -10   2 10094.7 668.331  25
   0 -10   2 11304.7 715.459  20
   0 -10   2 11448.7 686.777  14
   0 -10   2 9872.29 636.571  30
   0 -10   1 38517.4 1361.90  20
   0 -10   1 30829.8 1183.32  30
   0 -10   1 39753.3 1360.53  13
   0 -10   1 40433.6 1328.27  14
   0 -10   1 32327.2 1203.46  33
   0 -10   0 7983.94 590.113  20
   0 -10   0 7894.82 544.231  14
   0 -10  -1 3996.89 623.510   5
   0 -10  -1 4549.61 449.520  22
   0 -10  -1 4842.45 664.666   3
   0 -10  -1 4827.79 414.911  14
   0 -10  -2 32615.9 1786.33   5
   0 -10  -2 36879.7 1300.36  22
   0 -10  -2 31996.4 1140.19  14
   0 -10  -2 37861.2 1915.97   3
   0 -10  -3 10601.7 638.085  22
   0 -10  -3 10053.3 971.786   3
   0 -10  -4 44788.4 2083.02   3
   0 -10  -4 44080.9 1422.25  22
   0 -10  -5 10766.3 995.292   3
   0 -10  -5 11589.2 663.140  22
   0 -10  -6 698.045 256.422   3
   0 -10  -6 1040.59 201.350  22
   0 -10  -7 12259.0 1073.68   3
   0 -10  -7 12483.0 699.053  22
   0  10   8 35691.9 1270.94  17
   0  10   8 39519.0 1401.38  29
   0 -10  -9 1112.94 209.407  33
   0 -10  -9 1413.73 256.846  22
   0  10   9 1023.28 222.629  29
   0  10   9 1113.38 218.986  17
   0  10  10 40302.3 1415.87  29
   0 -10 -10 42905.9 1418.91  22
   0 -10 -11 2719.57 343.630  22
   0  10  11 2506.31 332.280  29
   0 -10 -12 18677.7 912.599  22
   0  10  12 17649.3 892.427  29
   0 -10 -13 12499.3 743.708  22
   0  10  13 11601.5 719.891  29
   0 -10 -14 9973.12 671.853  22
   0  10  14 9951.37 651.843  29
   0 -10 -15 15447.0 827.397  22
   0  10  15 15249.2 853.866  16
   0  10  15 15086.0 822.107  29
   0  10  16 3129.12 362.252  29
   0  10  16 3640.17 409.857  16
   0 -10 -16 3714.17 395.771  22
   0  10  17 15332.7 809.796  29
   0  10  17 14550.7 819.871  16
   0  10  18 556.002 183.169  26
   0  10  18 829.763 213.263  16
   0  10  18 821.731 192.882  29
   0  10  19 158.302 116.430  16
   0  10  19 20.1873 133.600  26
   0  10  20 910.472 206.473  16
   0  10  20 906.139 202.281  26
   0  10  21 6775.95 468.320  26
   0  10  22 14121.1 621.950  26
   0 -11  12 952.439 154.665  37
   0 -11  11 833.530 166.317  37
   0 -11  11 503.329 135.449  20
   0 -11  10 8987.38 595.009  20
   0 -11  10 9552.03 602.670  37
   0 -11   9 9254.48 624.841  20
   0 -11   9 10476.8 650.580  30
   0 -11   9 9626.14 636.895  37
   0 -11   8 1513.05 256.568  30
   0 -11   8 1458.71 266.454  20
   0 -11   7 183.448 133.948  30
   0 -11   7 132.995 133.675  20
   0 -11   6 2593.71 365.674  20
   0 -11   6 2795.01 359.109  30
   0 -11   5 19802.8 967.944  30
   0 -11   5 17481.2 917.263  13
   0 -11   5 18716.8 967.593  20
   0 -11   5 16942.9 887.492  25
   0 -11   4 941.077 231.784  13
   0 -11   4 1450.64 301.230  20
   0 -11   4 1030.51 229.663  25
   0 -11   4 1111.52 231.619  30
   0 -11   3 176.115 143.874  20
   0 -11   3 56.0406 133.268  13
   0 -11   3 412.380 195.168  14
   0 -11   3 55.7206 98.8645  30
   0 -11   3 187.425 151.800  25
   0 -11   2 1037.92 237.906  14
   0 -11   2 1338.32 250.569  25
   0 -11   2 1224.13 260.543  13
   0 -11   2 927.803 241.610  20
   0 -11   2 1016.95 222.620  30
   0 -11   1 417.131 180.738  13
   0 -11   1 519.881 198.563  20
   0 -11   1 589.776 207.239  14
   0 -11   1 271.865 177.730  25
   0 -11   0 13328.6 787.698  20
   0 -11   0 12572.4 750.750  13
   0 -11  -1 31405.8 1189.51  33
   0 -11  -1 32751.5 1279.62  20
   0 -11  -2 259.992 128.089  22
   0 -11  -2 385.055 170.290  33
   0 -11  -3 10241.2 662.275  22
   0 -11  -3 10278.0 619.830  33
   0 -11  -4 14122.8 738.802  33
   0 -11  -4 14933.4 786.635  22
   0 -11  -5 27987.4 1072.14  33
   0 -11  -5 29587.0 1134.79  22
   0 -11  -6 3651.69 366.064  33
   0 -11  -6 3747.56 383.291  22
   0  11   6 2911.58 388.079  29
   0 -11  -7 788.875 188.658  22
   0 -11  -7 824.638 200.654  33
   0  11   7 439.813 161.294  29
   0 -11  -8 1808.72 275.425  22
   0  11   8 1452.23 270.466  29
   0 -11  -8 1452.21 251.462  33
   0 -11  -9 116.601 122.267  22
   0  11   9 417.597 165.152  29
   0 -11 -10 4149.76 418.099  22
   0  11  10 3545.48 406.723  29
   0 -11 -11 3645.78 412.181  22
   0  11  11 3193.65 380.896  29
   0 -11 -12 24191.7 1048.18  22
   0  11  12 22380.5 1023.03  29
   0 -11 -13 534.713 192.052  22
   0  11  13 580.248 201.007  29
   0 -11 -14 37650.4 1341.58  22
   0  11  14 36630.9 1361.54  16
   0  11  14 36755.3 1343.69  29
   0  11  15 4765.31 474.124  16
   0 -11 -15 5778.78 484.143  22
   0  11  15 5420.82 481.953  29
   0 -11 -16 303.846 166.030  22
   0  11  16 302.598 163.541  29
   0  11  16 308.212 138.214  16
   0  11  17 148.563 134.436  29
   0  11  17 268.502 155.581  16
   0  11  18 4426.72 411.280  26
   0  11  18 4916.67 419.862  29
   0  11  18 4806.04 434.814  16
   0  11  19 1951.30 251.124  29
   0  11  19 2066.38 275.143  16
   0  11  19 1893.92 258.028  26
   0  11  20 4770.82 388.977  16
   0  11  20 4607.13 373.330  26
   0  11  21 143.629 74.1496  26
   0 -12  11 21.4660 62.7969  37
   0 -12  10 1687.27 213.756  37
   0 -12   9 22549.1 929.901  20
   0 -12   9 25815.6 947.789  37
   0 -12   8 3857.50 377.337  20
   0 -12   8 5128.96 434.952  37
   0 -12   7 2157.11 302.745  20
   0 -12   7 2542.94 330.061  30
   0 -12   6 4104.17 439.784  20
   0 -12   6 4663.46 436.322  30
   0 -12   5 172.807 126.302  30
   0 -12   5 223.079 175.294  20
   0 -12   5 129.484 115.954  25
   0 -12   4 9252.83 641.455  13
   0 -12   4 9776.34 636.395  30
   0 -12   4 9890.52 647.468  25
   0 -12   4 10617.5 707.148  20
   0 -12   3 116.824 150.860  20
   0 -12   3 24.2426 103.060  30
   0 -12   3 110.486 139.856  25
   0 -12   3 37.8839 129.091  13
   0 -12   2 9226.30 643.900  13
   0 -12   2 8846.96 601.430  30
   0 -12   2 9562.80 678.857  20
   0 -12   2 9940.56 662.698  25
   0 -12   1 2791.46 358.663  20
   0 -12   1 2944.27 359.290  25
   0 -12   1 2884.04 362.021  13
   0 -12   0 7570.87 568.800  13
   0 -12   0 7056.53 587.177  20
   0 -12   0 7465.17 586.358  25
   0 -12  -1 3485.04 414.567  20
   0 -12  -1 3083.51 374.762  13
   0 -12  -2 31489.5 1255.89  20
   0 -12  -3 28921.2 1191.10  20
   0 -12  -3 27113.0 1063.62  15
   0 -12  -4 811.747 200.313  22
   0 -12  -5 9646.56 634.728  22
   0 -12  -6 37.2432 149.149  22
   0  12   6 43.9509 120.922  29
   0 -12  -7 1372.02 235.405  22
   0  12   7 1268.91 267.138  29
   0 -12  -8 13488.0 749.618  22
   0  12   8 12563.3 786.769  29
   0 -12  -9 7442.35 550.473  22
   0  12   9 7336.72 601.402  29
   0  12  10 237.172 143.101  29
   0 -12 -10 587.089 172.523  22
   0 -12 -11 31296.3 1181.41  22
   0  12  11 27243.2 1179.70  29
   0  12  12 8436.23 625.400  29
   0 -12 -12 9116.74 599.670  22
   0  12  12 8264.59 597.190  16
   0 -12 -13 1269.07 236.400  22
   0  12  13 1791.46 294.361  16
   0  12  13 1361.76 276.358  29
   0  12  14 13131.2 748.746  29
   0 -12 -14 12755.9 705.201  22
   0  12  14 12669.9 730.956  16
   0  12  15 2419.42 315.061  29
   0  12  15 2455.39 329.800  16
   0 -12 -15 2185.59 286.413  22
   0 -12 -16 22526.3 918.788  22
   0  12  16 23492.7 986.231  29
   0  12  16 23141.3 991.239  16
   0  12  17 5514.03 443.322  29
   0  12  17 4838.58 432.156  16
   0  12  18 3357.07 352.194  16
   0  12  18 3409.31 332.045  29
   0  12  19 2891.25 299.640  16
   0  12  19 3246.43 292.742  29
   0  12  20 182.367 87.3666  29
   0 -13   9 38.7046 68.1309  37
   0 -13   8 2765.70 274.356  37
   0 -13   7 296.278 98.0091  20
   0 -13   7 822.325 178.913  37
   0 -13   6 26266.2 1024.15  20
   0 -13   5 794.294 171.863  30
   0 -13   5 604.750 170.446  25
   0 -13   5 317.524 135.286  20
   0 -13   4 233.869 129.341  30
   0 -13   4 89.1296 132.380  25
   0 -13   4 346.115 178.064  20
   0 -13   3 12733.4 751.397  20
   0 -13   3 13349.0 725.984  25
   0 -13   3 11644.6 688.077  13
   0 -13   3 12328.1 674.426  30
   0 -13   2 8246.82 579.883  13
   0 -13   2 9523.68 622.775  25
   0 -13   2 9789.84 663.732  20
   0 -13   1 23089.5 1004.50  25
   0 -13   1 19974.1 937.054  13
   0 -13   1 22077.4 1015.76  20
   0 -13   0 5246.78 471.040  25
   0 -13   0 5108.17 482.961  20
   0 -13   0 4554.32 443.518  13
   0 -13  -1 1493.22 284.504  25
   0 -13  -1 1162.51 241.836  13
   0 -13  -1 1291.94 250.789  20
   0 -13  -2 2736.10 357.335  20
   0 -13  -2 2656.57 352.179  13
   0 -13  -2 2845.36 350.964  25
   0 -13  -3 8250.93 586.971  13
   0 -13  -3 8014.66 539.735  15
   0 -13  -3 8860.54 628.380  20
   0 -13  -4 19014.0 924.408  20
   0 -13  -4 17408.0 818.871  15
   0 -13  -5 13254.8 716.915  15
   0 -13  -5 14716.1 830.266  20
   0 -13  -6 769.752 198.958  22
   0 -13  -7 1782.67 276.959  22
   0  13   7 1774.83 300.333  29
   0 -13  -8 379.758 156.722  22
   0  13   8 365.112 198.607  29
   0 -13  -9 864.917 211.573  22
   0  13   9 834.768 219.496  29
   0  13  10 5014.17 472.485  29
   0 -13 -10 4762.59 439.312  22
   0  13  11 6302.18 530.257  29
   0 -13 -11 6825.39 500.801  22
   0  13  12 1294.97 267.817  29
   0 -13 -12 1420.13 239.418  22
   0 -13 -13 1401.86 247.478  22
   0  13  13 1306.39 241.796  16
   0  13  13 1499.07 268.109  29
   0 -13 -14 10216.2 622.311  22
   0  13  14 9567.20 598.627  16
   0  13  14 10832.6 651.904  29
   0 -13 -15 3163.76 321.531  22
   0  13  15 3161.13 343.955  16
   0  13  15 3120.45 344.344  29
   0  13  16 6538.60 473.934  16
   0 -13 -16 5717.71 419.467  22
   0  13  17 328.429 130.170  16
   0  13  17 414.166 147.114  29
   0  13  18 1434.97 209.034  16
   0  13  18 1463.10 217.003  19
   0  13  18 1750.63 225.519  29
   0  13  19 75.6605 76.8879  29
   0 -14   6 726.549 150.730  37
   0 -14   5 16555.1 715.002  20
   0 -14   4 389.211 137.251  20
   0 -14   4 619.170 143.436  25
   0 -14   3 2231.95 280.259  20
   0 -14   3 2094.02 258.714  25
   0 -14   2 1068.39 207.579  25
   0 -14   2 873.102 172.283  13
   0 -14   2 1389.17 250.597  20
   0 -14   1 5274.77 429.185  25
   0 -14   1 4379.68 389.341  13
   0 -14   1 5380.32 462.653  20
   0 -14   0 900.039 192.482  13
   0 -14   0 1012.31 209.886  20
   0 -14   0 1273.00 244.058  25
   0 -14  -1 560.113 157.843  13
   0 -14  -1 759.593 204.656  25
   0 -14  -1 557.401 157.441  20
   0 -14  -2 3872.17 375.017  13
   0 -14  -2 4544.34 425.015  25
   0 -14  -2 4687.33 440.441  20
   0 -14  -3 892.630 204.407  20
   0 -14  -3 996.413 229.374  25
   0 -14  -3 803.749 194.399  13
   0 -14  -4 7338.24 547.319  20
   0 -14  -4 6358.54 460.207  15
   0 -14  -4 7964.34 553.896  25
   0 -14  -5 986.183 227.383  20
   0 -14  -5 1249.69 265.098  25
   0 -14  -5 955.521 187.359  15
   0 -14  -6 7795.50 556.683  25
   0 -14  -6 8117.97 526.718  15
   0 -14  -6 7815.74 563.366  20
   0 -14  -7 1855.62 257.918  15
   0 -14  -7 1473.60 283.344  20
   0  14   8 8414.34 596.476  29
   0 -14  -8 8365.19 537.415  15
   0 -14  -8 9221.92 589.401  22
   0 -14  -9 7266.76 509.005  22
   0  14   9 6976.26 544.655  29
   0 -14 -10 492.844 170.906  22
   0  14  10 377.418 169.719  29
   0  14  11 358.552 185.262  29
   0 -14 -11 444.607 173.956  22
   0  14  12 4719.48 422.378  29
   0 -14 -12 4563.98 399.422  22
   0  14  13 7531.77 526.641  29
   0 -14 -13 7358.62 489.859  22
   0 -14 -14 4830.65 385.805  22
   0  14  14 5442.82 424.431  29
   0 -14 -15 23189.6 848.468  15
   0  14  15 24570.3 915.318  29
   0 -14 -16 1605.03 203.083  15
   0  14  16 1602.55 220.388  29
   0  14  17 3346.36 299.266  29
   0  14  18 3108.25 260.420  29
   0 -15   3 305.582 92.6541  25
   0 -15   2 39214.9 1105.81  25
   0 -15   1 534.863 132.287  25
   0 -15   1 509.289 140.288  20
   0 -15   0 354.740 127.320  25
   0 -15   0 390.465 151.018  20
   0 -15  -1 24321.6 906.502  25
   0 -15  -1 22463.6 896.558  20
   0 -15  -2 8291.44 521.001  25
   0 -15  -2 7348.72 495.243  20
   0 -15  -3 3341.59 342.327  20
   0 -15  -3 3439.23 339.238  25
   0 -15  -4 9081.14 560.356  20
   0 -15  -4 9774.19 570.476  25
   0 -15  -5 555.301 168.128  25
   0 -15  -5 381.119 142.242  20
   0 -15  -6 12216.4 644.706  25
   0 -15  -6 11295.8 577.867  15
   0 -15  -6 11679.8 633.955  20
   0 -15  -7 14326.7 716.002  20
   0 -15  -7 16014.1 743.184  25
   0 -15  -7 13760.2 651.983  15
   0 -15  -8 266.460 128.533  25
   0 -15  -8 230.112 118.463  15
   0 -15  -8 67.2626 86.7178  20
   0 -15  -9 15431.2 722.377  20
   0 -15  -9 16586.9 716.126  15
   0  15   9 16723.0 776.266  29
   0 -15  -9 17043.0 759.875  25
   0 -15 -10 686.563 148.215  25
   0 -15 -10 761.164 167.004  15
   0 -15 -10 653.620 162.811  20
   0  15  10 742.157 162.869  29
   0 -15 -11 3791.07 328.121  15
   0 -15 -11 3698.68 328.052  25
   0  15  11 4088.13 369.824  29
   0 -15 -12 2565.96 262.814  15
   0  15  12 2687.63 303.156  29
   0  15  13 3969.83 347.754  29
   0 -15 -13 3762.97 313.154  15
   0 -15 -14 507.182 134.249  15
   0  15  14 748.542 170.699  29
   0  15  15 1502.75 204.696  29
   0  15  16 6491.03 390.470  29
   0 -16   0 6422.79 357.647  25
   0 -16  -1-0.59309 73.0878  25
   0 -16  -2 571.753 126.170  25
   0 -16  -3 353.345 111.025  25
   0 -16  -4 963.730 168.327  25
   0 -16  -5 169.204 106.573  25
   0 -16  -6 1056.36 177.321  25
   0 -16  -7 13.1750 91.5611  25
   0 -16  -8 15882.9 656.475  25
   0 -16  -9 516.137 130.455  25
   0 -16 -10 3757.40 290.886  25
   0 -16 -11 288.368 85.2425  25
   0  16  11 299.237 96.6494  29
   0  16  12 514.787 118.285  29
   0  16  13 2765.13 242.327  29
  -1  16  12 242.722 88.4500  29
  -1  16  11 4909.05 343.865  29
  -1  16  10 946.217 165.126  29
   1 -16  -9 367.012 99.1654  25
   1 -16  -8 2507.18 236.875  25
   1 -16  -7 165.082 79.7441  25
   1 -16  -6 21062.2 758.914  25
   1 -16  -5 892.332 150.600  25
   1 -16  -4 4866.56 341.446  25
   1 -16  -3 10315.0 498.714  25
   1 -16  -2 624.860 134.414  25
   1 -16  -1 5428.42 341.053  25
   1 -16   0 2640.00 228.590  25
  -1  15  15 4319.12 319.569  29
  -1  15  14 547.552 145.272  29
  -1  15  13 4531.81 363.638  29
   1 -15 -13 4256.84 321.667  15
  -1  15  12 7212.14 475.358  29
   1 -15 -12 6676.19 411.648  15
  -1  15  11 13681.6 686.173  29
   1 -15 -11 13197.1 605.979  15
   1 -15 -10 4096.18 345.083  15
  -1  15  10 4081.92 378.911  29
  -1  15   9 4008.44 381.955  29
   1 -15  -9 3426.92 323.530  25
   1 -15  -9 3563.83 318.970  15
   1 -15  -8 1807.59 236.034  15
  -1  15   8 1878.20 262.483  29
   1 -15  -8 1604.24 215.170  25
   1 -15  -7 239.560 114.563  15
   1 -15  -7-20.3137 109.000  25
   1 -15  -6 5228.45 405.301  13
   1 -15  -6 5867.28 407.293  15
   1 -15  -6 6502.56 456.112  25
   1 -15  -5 402.104 121.983  15
   1 -15  -5 201.657 113.002  25
   1 -15  -5 334.602 133.965  13
   1 -15  -4 1662.58 234.421  25
   1 -15  -4 1228.77 203.294  13
   1 -15  -4 1197.19 176.456  15
   1 -15  -3 2683.79 293.003  25
   1 -15  -3 2124.43 259.176  13
   1 -15  -2 1052.24 188.056  13
   1 -15  -2 959.110 181.704  20
   1 -15  -2 1090.41 197.695  25
   1 -15  -1 384.901 128.242  20
   1 -15  -1 383.050 115.442  13
   1 -15  -1 488.437 155.700  25
   1 -15   0 1515.56 200.929  13
   1 -15   0 1280.81 187.709  20
   1 -15   1 3233.96 288.078  13
   1 -15   1 4941.48 369.925  25
   1 -15   2 3477.46 293.300  25
   1 -15   3 381.804 101.805  25
  -1  14  17 914.942 144.659  29
  -1  14  16 317.559 108.978  29
  -1  14  15 1540.80 221.386  29
   1 -14 -15 1442.93 193.641  15
   1 -14 -14 8679.29 497.611  15
  -1  14  14 8722.40 538.888  29
  -1  14  13 12142.3 664.961  29
   1 -14 -13 12161.8 607.077  15
   1 -14 -12 37657.7 1181.78  15
  -1  14  12 37408.2 1281.11  29
  -1  14  11 9603.58 627.713  29
   1 -14 -11 9214.04 547.979  15
   1 -14 -10 501.441 159.653  15
  -1  14  10 398.300 179.050  29
   1 -14  -9 981.188 210.540  25
  -1  14   9 1254.02 261.545  29
   1 -14  -9 1262.80 216.448  15
  -1  14   8 228.781 154.609  29
   1 -14  -8 225.734 115.802  25
   1 -14  -8 84.0081 112.478  15
   1 -14  -7 15354.7 762.993  25
  -1  14   7 15452.5 832.803  29
   1 -14  -7 15457.3 743.615  15
   1 -14  -6 1287.43 230.438  15
   1 -14  -6 1120.13 217.970  25
   1 -14  -5 223.788 119.095  15
   1 -14  -5 387.542 170.383  25
   1 -14  -5 349.567 140.803  20
   1 -14  -4 939.749 215.784  20
   1 -14  -4 1218.62 249.513  25
   1 -14  -4 1107.53 212.241  15
   1 -14  -3 287.777 129.523  15
   1 -14  -3 362.641 159.725  20
   1 -14  -3 243.553 156.825  25
   1 -14  -3 318.146 169.274  13
   1 -14  -2 16174.2 801.682  20
   1 -14  -2 16568.7 798.277  25
   1 -14  -2 14582.6 755.694  13
   1 -14  -1 5775.43 465.151  13
   1 -14  -1 6306.09 496.148  25
   1 -14  -1 5612.92 466.810  20
   1 -14   0 5158.14 441.889  20
   1 -14   0 5196.65 435.941  13
   1 -14   0 5190.74 433.222  25
   1 -14   1 2152.00 282.185  25
   1 -14   1 2292.88 296.263  20
   1 -14   1 2261.21 284.410  13
   1 -14   2 996.321 214.737  25
   1 -14   2 817.799 174.691  13
   1 -14   2 1001.48 206.514  20
   1 -14   3 110.192 92.5625  20
   1 -14   3 39.5506 114.817  13
   1 -14   4 12010.9 603.459  25
   1 -14   4 9854.87 548.646  20
   1 -14   5 637.888 131.741  25
   1 -14   6 8993.99 476.653  37
  -1  13  18 14365.7 618.074  29
  -1  13  17 683.368 162.358  19
  -1  13  17 630.499 156.143  29
   1 -13 -16 5289.54 380.697  15
  -1  13  16 4665.90 385.867  16
  -1  13  16 5321.49 416.338  19
   1 -13 -15 8633.68 504.246  15
  -1  13  15 7040.87 496.198  16
  -1  13  15 7805.76 521.669  19
  -1  13  15 9157.51 567.245  29
   1 -13 -14 8647.49 528.426  15
  -1  13  14 7699.32 542.589  19
  -1  13  14 8517.39 563.855  29
  -1  13  14 6776.87 492.476  16
  -1  13  13 14484.8 766.926  29
  -1  13  13 13362.9 732.287  19
   1 -13 -12 1750.19 262.356  15
   1 -13 -12 1667.09 253.120  22
  -1  13  12 1527.78 277.206  29
  -1  13  11 10017.7 664.158  29
   1 -13 -11 10461.0 613.238  15
   1 -13 -11 10449.4 630.292  22
   1 -13 -10 627.353 184.165  15
   1 -13 -10 827.721 212.542  22
  -1  13  10 743.817 224.763  29
   1 -13  -9 8245.05 553.790  15
   1 -13  -9 9675.21 610.317  22
   1 -13  -9 8870.85 582.304  25
  -1  13   9 9002.25 642.806  29
   1 -13  -8 3261.70 357.430  15
  -1  13   8 3078.59 399.480  29
   1 -13  -8 3013.49 349.052  25
   1 -13  -8 2819.41 352.575  22
  -1  13   7 10543.2 718.203  29
   1 -13  -7 11598.2 689.008  25
   1 -13  -7 11084.4 655.199  15
   1 -13  -6 9689.71 634.855  20
   1 -13  -6 10353.7 620.577  15
   1 -13  -6 10223.6 654.824  25
  -1  13   6 10142.9 709.958  29
   1 -13  -5 15071.3 802.351  25
   1 -13  -5 15640.0 773.848  15
   1 -13  -5 14180.2 783.640  20
   1 -13  -4 2903.82 368.977  20
   1 -13  -4 2908.82 355.224  25
   1 -13  -4 3086.57 341.996  15
   1 -13  -3 752.568 216.315  20
   1 -13  -3 773.522 174.916  15
   1 -13  -3 763.885 232.994  25
   1 -13  -2 6382.99 528.877  20
   1 -13  -2 6507.99 520.009  25
   1 -13  -2 6205.73 471.399  15
   1 -13  -1 4524.15 442.865  25
   1 -13  -1 4566.97 443.220  13
   1 -13  -1 4542.00 458.677  20
   1 -13   0 18414.0 895.613  13
   1 -13   0 19551.9 918.398  25
   1 -13   0 19003.4 936.764  20
   1 -13   1 580.790 179.997  13
   1 -13   1 924.886 229.955  20
   1 -13   1 482.247 166.330  25
   1 -13   2 9858.80 651.001  20
   1 -13   2 9887.01 641.694  25
   1 -13   2 9205.12 609.791  13
   1 -13   3 19.6399 112.220  13
   1 -13   3-42.2858 148.814  25
   1 -13   4 2804.57 345.149  25
   1 -13   4 2803.67 335.820  20
   1 -13   4 2539.76 315.394  13
   1 -13   5 3402.65 364.647  20
   1 -13   5 4001.94 375.707  25
   1 -13   6 171.755 110.389  25
   1 -13   6-26.8288 106.286  20
   1 -13   7 5300.03 419.979  37
   1 -13   7 3824.56 349.890  20
   1 -13   8 4253.02 344.564  37
   1 -13   9 9363.67 462.935  37
  -1  12  19 2288.21 259.280  19
  -1  12  19 2339.97 237.415  29
  -1  12  18 209.768 115.316  16
  -1  12  18 154.130 116.174  29
  -1  12  18 78.6252 92.4724  19
  -1  12  17 2972.92 338.620  19
  -1  12  17 2387.44 291.809  16
  -1  12  17 3083.03 331.520  29
   1 -12 -16 288.965 94.9726  15
  -1  12  16 459.354 174.738  29
  -1  12  16 347.864 142.981  19
  -1  12  16 243.396 128.747  16
  -1  12  15 302.169 142.649  16
  -1  12  15 392.288 172.103  29
  -1  12  14-31.6242 129.682  29
  -1  12  14 246.581 149.186  16
  -1  12  13 10534.6 655.197  16
  -1  12  13 10653.8 683.643  29
   1 -12 -12 27687.2 1071.47  22
  -1  12  12 27564.3 1139.67  29
  -1  12  12 25438.6 1059.12  16
  -1  12  11 1867.78 303.497  29
   1 -12 -11 1790.59 267.636  22
   1 -12 -10 4983.00 446.706  22
  -1  12  10 4118.07 446.527  29
   1 -12  -9 33165.2 1221.14  22
  -1  12   9 30327.9 1258.36  29
   1 -12  -8 16519.1 828.877  22
  -1  12   8 15499.4 870.115  29
   1 -12  -7 2283.84 337.171  22
  -1  12   7 1614.19 285.356  29
   1 -12  -6 598.031 176.797  22
  -1  12   6 459.404 179.680  29
  -1  12   5 5454.38 523.952  29
   1 -12  -5 5656.86 504.482  22
   1 -12  -5 5914.71 482.351  15
   1 -12  -4 1141.81 249.411  25
   1 -12  -4 1142.65 244.702  15
   1 -12  -4 913.912 240.793  20
   1 -12  -3 1049.76 235.814  25
   1 -12  -3 883.943 203.620  15
   1 -12  -3 817.516 208.382  20
   1 -12  -2 29942.2 1148.62  15
   1 -12  -2 32231.2 1272.96  20
   1 -12  -2 32751.1 1239.11  25
   1 -12  -1 10816.9 711.463  20
   1 -12  -1 10638.6 632.507  15
   1 -12  -1 11167.9 688.895  25
   1 -12   0 4155.72 444.183  13
   1 -12   0 3593.12 419.753  20
   1 -12   0 3549.18 394.482  25
   1 -12   1 23272.3 1044.79  13
   1 -12   1 24154.4 1099.81  20
   1 -12   1 23890.0 1066.33  25
   1 -12   2 7198.08 571.822  25
   1 -12   2 7268.83 575.482  13
   1 -12   2 7702.27 601.530  20
   1 -12   3 752.680 234.034  20
   1 -12   3 545.743 196.962  25
   1 -12   3 370.084 133.376  30
   1 -12   3 505.253 191.957  13
   1 -12   4 246.551 124.468  25
   1 -12   4 265.520 142.271  30
   1 -12   4 284.333 112.812  13
   1 -12   4 344.643 177.504  20
   1 -12   5 7091.18 571.973  20
   1 -12   5 7090.03 547.318  13
   1 -12   5 7216.42 554.526  25
   1 -12   6 663.292 175.947  20
   1 -12   6 410.101 122.867  13
   1 -12   6 892.256 208.149  25
   1 -12   7 88.0846 111.986  25
   1 -12   7-366.310 183.956  20
   1 -12   8 2487.64 332.400  37
   1 -12   8 1821.78 251.276  20
   1 -12   9 241.839 98.6679  20
   1 -12   9 793.244 186.359  37
   1 -12  10 4968.54 369.128  37
   1 -12  11 7548.32 416.397  37
  -1  11  20 522.112 143.545  26
  -1  11  20 396.768 139.155  19
  -1  11  19 7670.77 504.891  26
  -1  11  19 7611.84 509.016  19
  -1  11  18 2198.87 279.062  29
  -1  11  18 1987.41 321.428  16
  -1  11  18 2200.07 308.120  19
  -1  11  18 1890.01 275.614  26
  -1  11  17 6662.39 514.794  26
  -1  11  17 6734.07 531.327  16
  -1  11  17 6616.92 495.894  29
  -1  11  16 3410.39 381.511  29
  -1  11  16 3151.17 379.717  16
  -1  11  16 2903.80 355.551  26
  -1  11  15 266.059 149.233  16
  -1  11  15 402.478 169.707  29
  -1  11  14 21630.5 1001.77  16
  -1  11  14 21936.7 1003.66  29
  -1  11  13 1447.80 252.282  29
  -1  11  13 1587.21 280.480  16
  -1  11  12 11941.0 735.329  29
   1 -11 -12 12357.3 712.084  22
  -1  11  12 12857.4 744.427  16
   1 -11 -11 13538.1 726.390  22
  -1  11  11 12088.4 743.613  29
  -1  11  11 12123.2 716.742  16
  -1  11  10 21783.9 1030.86  29
   1 -11 -10 23836.1 1012.61  22
   1 -11  -9 9190.77 603.859  22
  -1  11   9 8491.86 620.157  29
  -1  11   8 13941.9 809.667  29
   1 -11  -8 14430.1 780.724  22
  -1  11   7 5670.83 525.368  29
   1 -11  -7 6503.06 523.545  22
   1 -11  -6 12593.6 726.094  22
  -1  11   6 11356.3 744.612  29
  -1  11   5 26331.3 1190.51  29
   1 -11  -5 29794.3 1175.29  22
  -1  11   4 9537.80 697.580  29
   1 -11  -4 11061.2 696.378  22
   1 -11  -3 1937.95 308.393  20
   1 -11  -3 1996.03 285.011  15
   1 -11  -2 12762.5 756.342  20
   1 -11  -2 13060.8 747.730  25
   1 -11  -2 12617.4 695.254  15
   1 -11  -1 47752.9 1518.85  15
   1 -11  -1 53708.5 1647.16  25
   1 -11  -1 51635.7 1662.38  20
   1 -11   0 1941.94 294.519  25
   1 -11   0 1759.70 299.437  20
   1 -11   1 29940.7 1207.49  25
   1 -11   1 31357.2 1258.34  20
   1 -11   2 5656.09 498.811  25
   1 -11   2 5219.12 497.708  13
   1 -11   2 4933.14 483.462  20
   1 -11   3 9694.06 659.917  25
   1 -11   3 9278.69 621.808  30
   1 -11   3 9494.55 617.411  31
   1 -11   3 9844.01 693.685  20
   1 -11   3 10300.6 681.678  13
   1 -11   4 2071.70 304.954  30
   1 -11   4 2285.20 330.882  25
   1 -11   4 2136.66 328.164  13
   1 -11   4 2169.91 303.937  31
   1 -11   4 2450.65 371.684  20
   1 -11   5 815.709 208.888  30
   1 -11   5 642.397 191.751  13
   1 -11   5 837.246 193.945  25
   1 -11   5 1338.55 284.571  20
   1 -11   5 999.686 211.934  31
   1 -11   6 11990.4 731.519  25
   1 -11   6 13588.5 785.941  30
   1 -11   6 12840.3 796.864  20
   1 -11   6 11756.0 734.546  13
   1 -11   7 1522.19 263.721  25
   1 -11   7 1416.03 257.357  30
   1 -11   7 916.336 214.330  13
   1 -11   7 1447.90 280.883  20
   1 -11   8 24106.6 1029.81  12
   1 -11   8 23846.8 1077.40  20
   1 -11   9 1747.67 269.279  20
   1 -11   9 2267.91 340.933  37
   1 -11   9 1686.82 259.520  12
   1 -11  10 466.497 138.914  20
   1 -11  10 836.667 204.922  37
   1 -11  10 469.725 138.849  12
   1 -11  11 4240.64 355.236  12
   1 -11  11 5608.01 427.750  37
   1 -11  12 2102.12 240.328  37
  -1  10  21 587.401 142.247  26
  -1  10  20 398.518 148.240  26
  -1  10  20 472.259 157.243  19
  -1  10  19 15746.8 798.708  26
  -1  10  19 14967.5 787.913  16
  -1  10  19 15742.2 788.070  19
  -1  10  18 1046.83 233.376  16
  -1  10  18 939.555 214.434  26
  -1  10  17 10386.2 682.282  16
  -1  10  17 9777.15 625.733  29
  -1  10  17 10103.8 682.301  26
  -1  10  16 23509.5 1025.20  29
  -1  10  16 22830.7 1048.98  16
  -1  10  16 22626.1 1052.70  26
  -1  10  15 2244.92 328.568  26
  -1  10  15 2631.67 341.529  29
  -1  10  15 2378.08 338.957  16
  -1  10  14 3073.10 377.709  29
  -1  10  14 2557.12 341.729  26
  -1  10  14 2884.13 367.804  16
  -1  10  13 1353.35 269.713  29
  -1  10  13 1177.84 256.453  16
  -1  10  12 295.509 171.549  29
  -1  10  12 397.960 153.946  16
   1 -10 -11 28810.3 1128.74  22
  -1  10  11 29277.9 1149.06  16
  -1  10  11 28660.0 1171.40  29
  -1  10  10 3003.90 352.801  16
  -1  10  10 3477.32 390.854  29
   1 -10 -10 3073.21 353.940  22
  -1  10   9 10043.0 634.381  16
  -1  10   9 11531.0 711.176  29
   1 -10  -9 11444.7 661.331  22
  -1  10   8 55861.3 1766.10  29
   1 -10  -8 60933.9 1717.40  22
   1 -10  -7 172.156 108.495  22
  -1  10   7 109.179 118.126  29
   1 -10  -6 2939.37 333.319  22
   1 -10  -5 11160.3 668.389  22
   1 -10  -4 8224.17 575.866  22
   1 -10  -3 17587.5 855.059  22
   1 -10  -2 916.249 219.714  22
   1 -10  -2 1030.41 212.109  15
   1 -10  -1 3685.84 387.440  20
   1 -10  -1 3540.19 353.000  15
   1 -10   0 1188.84 241.257  20
   1 -10   0 1188.36 211.868  25
   1 -10   0 1335.13 211.724  15
   1 -10   1 31298.4 1228.16  20
   1 -10   1 30413.4 1193.66  25
   1 -10   2 9086.83 630.116  25
   1 -10   2 8881.40 581.154  31
   1 -10   2 8465.21 582.565  30
   1 -10   2 10313.5 679.136  20
   1 -10   3 3851.30 430.104  20
   1 -10   3 3509.99 386.678  25
   1 -10   3 3807.98 422.201  13
   1 -10   3 3096.33 358.862  31
   1 -10   3 3200.64 366.302  30
   1 -10   4 133.327 99.3198  30
   1 -10   4 123.309 148.836  25
   1 -10   4 95.3148 144.126  13
   1 -10   4 105.844 116.361  20
   1 -10   4 173.820 134.354  31
   1 -10   5 8170.86 603.772  30
   1 -10   5 8657.55 648.225  20
   1 -10   5 8445.22 621.310  13
   1 -10   5 7412.22 584.924  25
   1 -10   5 8709.93 615.542  31
   1 -10   6 4333.26 441.668  30
   1 -10   6 3821.61 425.991  13
   1 -10   6 3798.98 446.165  20
   1 -10   6 3655.66 410.268  12
   1 -10   6 3547.41 405.805  25
   1 -10   6 4251.91 426.742  31
   1 -10   7 1367.00 261.839  25
   1 -10   7 1524.80 267.083  13
   1 -10   7 1881.99 314.234  31
   1 -10   7 2007.83 319.281  20
   1 -10   7 1955.46 313.103  30
   1 -10   7 1829.00 304.939  12
   1 -10   8 649.763 195.010  30
   1 -10   8 653.950 190.433  20
   1 -10   8 740.063 224.863  12
   1 -10   9 1087.24 246.609  12
   1 -10   9 747.729 215.654  20
   1 -10  10 671.154 227.010  37
   1 -10  10 464.552 177.783  20
   1 -10  10 631.863 194.275  12
   1 -10  11 1705.21 278.856  20
   1 -10  11 1748.60 274.884  12
   1 -10  11 2167.18 307.525  37
   1 -10  12 1743.64 258.793  37
   1 -10  12 1726.57 257.789  12
   1 -10  13 6807.61 459.496  37
   1 -10  14 4428.04 338.667  37
  -1   9  22 1320.84 202.091  26
  -1   9  21 969.620 198.185  26
  -1   9  21 947.501 191.539  19
  -1   9  20 760.733 176.954  26
  -1   9  20 640.619 173.007  10
  -1   9  20 942.919 206.935  19
  -1   9  19 1893.49 299.981  26
  -1   9  19 1595.25 283.404  16
  -1   9  19 1896.13 310.087  10
  -1   9  18 17459.7 906.348  16
  -1   9  18 16609.9 890.167  26
  -1   9  18 16589.2 913.786  10
  -1   9  17 2391.67 351.115  16
  -1   9  17 2395.94 366.627  10
  -1   9  17 2183.54 323.621  26
  -1   9  16 12257.1 777.826  26
  -1   9  16 11794.5 805.368  10
  -1   9  16 11845.6 724.836  29
  -1   9  16 13159.7 795.287  16
  -1   9  15 31748.0 1247.33  29
  -1   9  15 33844.2 1310.14  16
  -1   9  15 31856.4 1298.76  26
  -1   9  15 30816.2 1340.90  10
  -1   9  14 258.683 144.184  26
  -1   9  14 260.663 155.808  29
  -1   9  14 293.026 168.577  10
  -1   9  14 400.706 281.988  16
  -1   9  13 29219.6 1179.04  16
  -1   9  13 27489.3 1229.04  10
  -1   9  13 24621.4 1139.50  26
  -1   9  13 27957.8 1154.31  29
  -1   9  12 302.438 162.517  10
  -1   9  12 466.089 179.296  16
  -1   9  12 193.195 157.976  29
  -1   9  12 207.583 112.920  26
  -1   9  11 5173.98 459.162  16
  -1   9  11 4896.82 479.828  10
  -1   9  11 4728.29 447.385  29
   1  -9 -10 1197.88 236.071  22
   1  -9 -10 889.753 291.207   3
  -1   9  10 1051.55 214.191  29
   1  -9  -9 37880.3 1918.31   3
   1  -9  -9 35228.7 1245.81  22
   1  -9  -8 412.209 136.804  22
   1  -9  -8 493.655 244.545   3
   1  -9  -7 18126.4 1255.84   3
   1  -9  -7 16642.6 787.094  22
   1  -9  -6 8995.79 875.828   3
   1  -9  -6 8015.35 538.842  22
   1  -9  -5 8250.56 824.562   3
   1  -9  -5 7393.45 509.795  22
   1  -9  -4 26963.1 1489.47   3
   1  -9  -4 22058.3 928.437  22
   1  -9  -3 1501.94 394.314   3
   1  -9  -3 1507.50 238.223  22
   1  -9  -2 11751.4 664.883  22
   1  -9  -2 15160.3 1120.14   3
   1  -9  -1 35823.4 1201.94  15
   1  -9  -1 37707.5 1296.23  22
   1  -9   0 15063.4 726.025  15
   1  -9   0 17312.6 837.042  20
   1  -9   1 45077.7 1467.09  20
   1  -9   1 47249.1 2116.48   3
   1  -9   2 57365.8 2533.14   5
   1  -9   2 59387.8 2419.11   3
   1  -9   2 61727.7 1789.60  20
   1  -9   3 20873.7 973.049  20
   1  -9   4 6311.00 508.481  30
   1  -9   4 5860.23 496.181  25
   1  -9   4 6610.71 512.919  31
   1  -9   4 5725.41 509.723  12
   1  -9   4 6909.44 546.351  13
   1  -9   4 6711.90 543.473  20
   1  -9   5 6771.34 540.327  30
   1  -9   5 7534.80 590.100  20
   1  -9   5 7037.33 558.873  13
   1  -9   5 7398.54 560.085  31
   1  -9   5 6472.91 532.000  25
   1  -9   5 6963.05 543.945  12
   1  -9   6 17112.6 899.087  30
   1  -9   6 14372.0 808.869  25
   1  -9   6 17058.5 884.681  31
   1  -9   6 16753.9 897.332  13
   1  -9   6 16399.1 876.682  12
   1  -9   6 17550.1 918.826  20
   1  -9   7 9978.24 663.682  25
   1  -9   7 11246.0 730.493  30
   1  -9   7 11326.3 719.065  31
   1  -9   7 10840.9 719.937  13
   1  -9   7 11237.7 730.903  12
   1  -9   7 11158.0 740.020  20
   1  -9   8 6612.50 586.707  12
   1  -9   8 7049.73 572.698  31
   1  -9   8 7029.69 583.858  30
   1  -9   8 6926.38 583.132  20
   1  -9   8 6125.89 542.448  13
   1  -9   9 15115.0 865.586  30
   1  -9   9 15372.6 857.250  31
   1  -9   9 15002.9 879.474  20
   1  -9   9 16956.2 930.214  12
   1  -9  10 4137.29 452.484  30
   1  -9  10 3849.58 435.945  20
   1  -9  10 4227.13 456.986  37
   1  -9  10 5149.69 524.758  12
   1  -9  11 3019.41 376.799  37
   1  -9  11 2829.58 367.242  20
   1  -9  11 3407.09 428.813  12
   1  -9  12 14750.3 835.387  20
   1  -9  12 16671.7 844.903  37
   1  -9  12 16799.2 898.554  12
   1  -9  13 1477.07 252.212  37
   1  -9  13 1321.39 228.399  12
   1  -9  14 4449.14 385.453  37
   1  -9  14 4189.48 390.401  12
   1  -9  15 1932.20 253.273  37
  -1   8  23 1407.97 187.836  26
  -1   8  22 247.850 124.596  26
  -1   8  21 5304.08 444.902  26
  -1   8  21 4383.45 416.323  10
  -1   8  21 4469.55 396.769  19
  -1   8  20 8797.80 622.117  10
  -1   8  20 9384.10 630.824  26
  -1   8  20 9641.86 627.372  19
  -1   8  19 839.926 225.714  10
  -1   8  19 749.455 193.740  26
  -1   8  19 775.121 202.036  16
  -1   8  18 1744.03 299.542  26
  -1   8  18 1913.34 343.858  32
  -1   8  18 1753.55 324.105  16
  -1   8  18 1402.21 296.080  10
  -1   8  17 386.069 229.663  32
  -1   8  17 121.807 125.224  16
  -1   8  17 252.914 171.357  10
  -1   8  16 11507.4 789.345  32
  -1   8  16 11977.6 760.975  16
  -1   8  16 12050.1 814.166  10
  -1   8  15 51466.8 1689.31  16
  -1   8  15 50351.0 1756.29  32
  -1   8  15 47246.4 1583.56  29
  -1   8  15 51782.2 1798.33  10
  -1   8  14 6923.18 607.169  32
  -1   8  14 7033.47 618.517  10
  -1   8  14 6624.10 527.588  29
  -1   8  14 7934.99 597.536  16
  -1   8  13 9774.21 725.697  32
  -1   8  13 10952.2 696.879  16
  -1   8  13 9454.22 634.273  29
  -1   8  13 10471.8 730.067  10
  -1   8  12 15079.8 880.894  10
  -1   8  12 14425.4 787.459  29
  -1   8  12 14962.1 873.217  32
  -1   8  12 15672.8 818.139  16
  -1   8  11 1194.31 266.669  10
  -1   8  11 1150.43 346.788   1
  -1   8  11 1207.74 223.379  16
  -1   8  10 6571.77 557.168  10
  -1   8  10 7357.67 868.953   1
   1  -8  -9 34174.3 1734.44   3
  -1   8   9 31170.9 1789.91   1
  -1   8   8 4029.83 597.716   1
   1  -8  -8 4576.82 604.750   3
   1  -8  -7 8726.07 825.281   3
   1  -8  -6 28936.9 1524.48   3
   1  -8  -5 4382.51 573.750   3
   1  -8  -4 66060.5 2362.55   3
   1  -8  -3 33955.7 1609.91   3
   1  -8  -2 1310.76 320.158   3
   1  -8  -1 2942.76 480.698   3
   1  -8   0 538.497 231.195   3
   1  -8   1 35525.4 1715.16   3
   1  -8   2 595.971 211.213   3
   1  -8   2 410.135 136.974  14
   1  -8   3 559.798 158.496  20
   1  -8   3 545.712 138.869  14
   1  -8   4 8549.76 590.649  12
   1  -8   4 9334.70 609.256  13
   1  -8   4 10089.8 628.763  20
   1  -8   4 8686.11 943.468   5
   1  -8   4 10171.1 624.727  14
   1  -8   5 29927.3 1175.95  13
   1  -8   5 31807.7 1190.93  14
   1  -8   5 31552.0 1189.84  20
   1  -8   5 29456.3 1179.73  12
   1  -8   6 2120.47 294.194  13
   1  -8   6 1702.13 256.637  25
   1  -8   6 2326.21 333.130  14
   1  -8   6 2460.52 331.110  31
   1  -8   6 1758.97 285.272  30
   1  -8   6 2162.94 302.327  20
   1  -8   6 2156.36 309.981  12
   1  -8   7 596.996 172.587  25
   1  -8   7 880.683 230.112  30
   1  -8   7 688.965 206.579  12
   1  -8   7 533.714 161.892  13
   1  -8   7 534.079 188.206  31
   1  -8   7 509.533 167.967  20
   1  -8   8 471.434 170.033  30
   1  -8   8 263.728 140.909  20
   1  -8   8 765.120 191.089  13
   1  -8   8 489.451 188.580  12
   1  -8   8 471.821 162.453  31
   1  -8   9 1577.54 273.086  31
   1  -8   9 1661.81 293.542  20
   1  -8   9 1374.89 268.864  12
   1  -8   9 1393.54 276.568  30
   1  -8  10 5034.05 497.683  31
   1  -8  10 5165.26 499.857  20
   1  -8  10 4847.40 510.814  12
   1  -8  10 4838.24 485.982  30
   1  -8  11 2461.71 350.982  37
   1  -8  11 3015.48 417.013  12
   1  -8  11 2488.78 360.905  20
   1  -8  11 2730.97 373.501  30
   1  -8  12 13505.0 854.997  12
   1  -8  12 13810.1 790.851  37
   1  -8  12 12885.5 803.367  20
   1  -8  13 780.255 193.392  12
   1  -8  13 1114.43 241.279  37
   1  -8  14 3391.74 400.254  12
   1  -8  14 3745.94 383.381  37
   1  -8  14 4481.31 459.446  38
   1  -8  15 1864.07 288.442  12
   1  -8  15 1924.26 252.666  37
   1  -8  16 5372.64 414.147  37
   1  -8  16 4657.00 386.827  38
  -1   7  23 2006.30 243.829  26
  -1   7  22 664.869 167.393  26
  -1   7  22 424.237 146.668  10
  -1   7  21 11791.4 708.216  10
  -1   7  21 13435.4 747.615  26
  -1   7  20 2072.72 296.237  19
  -1   7  20 2680.27 348.672  26
  -1   7  20 2541.12 364.810  10
  -1   7  19 322.491 180.729  10
  -1   7  19 211.379 183.844  32
  -1   7  19 322.052 153.993  26
  -1   7  18 9132.13 695.850  32
  -1   7  18 8868.35 664.837  16
  -1   7  18 8989.73 694.706  10
  -1   7  17 155.028 155.101  10
  -1   7  17 212.297 213.291  32
  -1   7  17 214.346 167.526  16
  -1   7  16 5144.31 541.237  32
  -1   7  16 5848.42 558.004  16
  -1   7  16 5527.28 561.594  10
  -1   7  15 1054.97 263.426  32
  -1   7  15 1180.84 274.692  10
  -1   7  15 1101.12 242.397  16
  -1   7  14 12279.3 746.244  16
  -1   7  14 12992.9 837.065  10
  -1   7  14 11893.5 784.027  32
  -1   7  13 3417.27 380.082  16
  -1   7  13 3153.61 408.869  10
  -1   7  13 3241.37 410.116  32
  -1   7  12 9900.05 706.423  10
  -1   7  12 9895.13 1051.48   1
  -1   7  12 10689.4 653.625  16
  -1   7  11 241.902 165.092  10
  -1   7  11 136.571 219.561   1
  -1   7  10 4506.54 670.027   1
   1  -7  -9 2131.94 440.328   3
  -1   7   9 1404.03 390.628   1
  -1   7   8 121.552 187.188   1
   1  -7  -8 50.3649 97.5710   3
  -1   7   7 13703.3 1085.17   1
   1  -7  -7 13857.4 994.730   3
   1  -7  -6 2442.00 408.447   3
  -1   7   6 2139.68 423.875   1
   1  -7  -5 42979.5 1773.17   3
  -1   7   5 43615.8 1920.80   1
   1  -7  -4 1777.96 345.058   3
  -1   7   4 1487.63 314.445   1
   1  -7  -3 9842.17 783.568   3
  -1   7   3 9210.51 814.178   1
   1  -7  -2 39649.3 1652.59   3
  -1   7   2 33836.0 1614.96   1
   1  -7  -1 10584.3 834.153   3
   1  -7   0 51088.0 1942.09   3
  -1   7   0 46200.0 1862.01   2
   1  -7   1 10089.3 829.673   3
   1  -7   2 3332.72 472.059   3
   1  -7   3 74976.5 2504.85   3
   1  -7   4 42263.4 2009.21   5
   1  -7   5 50994.1 1529.70  14
   1  -7   5 52379.3 1534.17  13
   1  -7   5 50153.1 2287.36   5
   1  -7   5 49614.1 1493.40  20
   1  -7   6 68480.0 1872.51  13
   1  -7   6 72011.6 1922.86  14
   1  -7   6 62906.6 2657.16   5
   1  -7   6 70166.1 1867.59  20
   1  -7   6 65591.7 1910.11  12
   1  -7   7 6025.01 784.142   5
   1  -7   7 7999.47 559.238  20
   1  -7   7 7998.82 591.823  12
   1  -7   7 7510.50 547.314  13
   1  -7   7 8103.08 592.228  14
   1  -7   8 1340.26 256.389  30
   1  -7   8 1688.63 278.154  13
   1  -7   8 1289.44 258.445  12
   1  -7   8 1666.33 287.675  14
   1  -7   8 1771.57 282.448  20
   1  -7   8 1508.51 263.270  31
   1  -7   9 534.236 174.480  30
   1  -7   9 366.112 151.025  20
   1  -7   9 275.071 129.638  13
   1  -7   9 341.265 148.377  12
   1  -7   9 428.915 180.600  31
   1  -7  10 3832.11 437.942  30
   1  -7  10 3637.58 428.951  31
   1  -7  10 4580.13 446.280  20
   1  -7  10 3990.08 464.396  12
   1  -7  11 2711.61 387.751  30
   1  -7  11 2860.20 410.344  12
   1  -7  11 2805.55 352.527  37
   1  -7  11 2605.63 369.793  31
   1  -7  11 2713.93 381.542  20
   1  -7  12 2189.96 370.052  12
   1  -7  12 1888.41 320.225  20
   1  -7  12 2394.78 330.308  37
   1  -7  13 16526.9 965.110  12
   1  -7  13 16567.1 885.845  37
   1  -7  14 529.783 194.416  12
   1  -7  14 599.183 189.234  37
   1  -7  15 34357.1 1384.23  38
   1  -7  15 32183.9 1335.39  12
   1  -7  15 33938.8 1243.27  37
   1  -7  16 3158.32 353.719  37
   1  -7  16 2843.69 369.311  38
   1  -7  16 2547.59 328.639  12
   1  -7  17 1166.01 223.298  12
   1  -7  17 1145.82 229.151  38
   1  -7  17 944.969 175.902  37
   1  -7  18 754.912 150.347  37
  -1   6  23 8349.82 496.836  26
  -1   6  22 6010.35 474.619  10
  -1   6  22 7468.19 525.584  26
  -1   6  21 3495.56 391.730  26
  -1   6  21 2997.42 373.168  10
  -1   6  20 4951.10 504.895  32
  -1   6  20 4534.00 497.130  10
  -1   6  20 4996.29 481.592  26
  -1   6  19 12691.2 830.842  32
  -1   6  19 11325.5 780.978  10
  -1   6  18 228.565 140.162  16
  -1   6  18 221.616 145.219  10
  -1   6  18 500.642 206.666  32
  -1   6  17 4834.37 516.161  10
  -1   6  17 4805.08 499.251  16
  -1   6  17 4662.40 514.622  32
  -1   6  16 28264.7 1279.48  10
  -1   6  16 28128.5 1264.79  32
  -1   6  16 29586.1 1248.27  16
  -1   6  15 20821.2 1058.70  10
  -1   6  15 19563.2 1042.98  32
  -1   6  15 21247.4 1021.66  16
  -1   6  14 16957.5 876.343  16
  -1   6  14 15831.3 912.659  10
  -1   6  14 15945.7 907.231  32
  -1   6  13 4360.36 426.724  16
  -1   6  13 3948.19 669.165   1
  -1   6  13 3887.11 436.469  10
  -1   6  13 3156.08 573.826   7
  -1   6  12 13306.7 715.962  16
  -1   6  12 14069.8 1251.93   1
  -1   6  12 12363.9 775.503  10
  -1   6  12 11982.5 1071.92   7
  -1   6  11 123797. 2785.43  16
  -1   6  11 142008. 4251.54   1
  -1   6  10 50262.8 2321.90   1
   1  -6  -9 702.308 254.321   3
  -1   6   9 545.063 262.217   1
  -1   6   8 8993.92 888.815   1
   1  -6  -8 9376.79 785.976   3
   1  -6  -7 40802.1 1684.52   3
  -1   6   7 40775.8 1907.47   1
   1  -6  -6 2978.21 431.641   3
  -1   6   6 3478.04 529.419   1
  -1   6   5 14809.4 1065.56   1
   1  -6  -5 14391.4 924.603   3
  -1   6   4 40008.9 1783.30   1
  -1   6   3 2601.26 445.891   1
  -1   6   2 74555.9 2497.35   1
  -1   6   1 202.128 131.129   2
  -1   6   0 59543.1 2006.13   2
   1  -6   1 9764.64 765.497   3
  -1   6  -1 9345.18 722.632   2
  -1   6  -2 9281.88 715.919   2
   1  -6   2 9596.26 757.051   3
  -1   6  -3 5480.64 551.024   2
   1  -6   3 5700.11 581.910   3
   1  -6   4 23278.0 1209.86   3
  -1   6  -4 24911.2 1238.36   2
   1  -6   5 2586.30 477.970   5
   1  -6   6 3126.42 523.912   5
   1  -6   7 14026.9 738.553  14
   1  -6   7 12347.7 1081.74   5
   1  -6   7 13575.1 697.543  13
   1  -6   7 13685.1 748.219  12
   1  -6   7 13479.1 687.717  20
   1  -6   8 78.4851 130.892  12
   1  -6   8 194.327 213.368   5
   1  -6   8 213.785 118.458  14
   1  -6   8 31.2761 95.7665  20
   1  -6   8 69.5677 80.7162  13
   1  -6   9 71081.7 2079.16  31
   1  -6   9 75123.8 2103.54  30
   1  -6   9 82946.3 2217.28  12
   1  -6   9 80520.6 2107.48  13
   1  -6   9 78527.7 2144.88  14
   1  -6   9 81491.0 2081.90  20
   1  -6  10 979.505 238.423  12
   1  -6  10 704.559 196.088  30
   1  -6  10 1042.17 236.155  20
   1  -6  10 721.265 210.993  31
   1  -6  11 925.619 240.196  30
   1  -6  11 1203.92 269.891  31
   1  -6  11 972.631 214.349  20
   1  -6  11 1069.82 228.864  37
   1  -6  11 1324.28 273.655  12
   1  -6  12 3753.19 403.405  37
   1  -6  12 3951.97 441.529  20
   1  -6  12 3524.99 430.895  30
   1  -6  12 4010.31 475.496  12
   1  -6  12 3646.92 429.487  31
   1  -6  13 2687.61 411.664  12
   1  -6  13 2359.58 354.131  20
   1  -6  13 2999.78 375.265  37
   1  -6  14 8418.12 694.874  12
   1  -6  14 8270.99 611.335  37
   1  -6  15 11625.8 787.986  12
   1  -6  15 11701.9 713.158  37
   1  -6  16 5026.14 501.446  12
   1  -6  16 5536.02 483.688  37
   1  -6  16 6087.17 585.658  38
   1  -6  17 1755.99 307.612  38
   1  -6  17 1829.71 306.963  12
   1  -6  17 1149.54 235.831  37
   1  -6  18 2764.61 343.159  38
   1  -6  18 2503.64 312.082  12
   1  -6  18 2174.03 275.494  37
   1  -6  19 2835.10 275.703  37
  -1   5  23 5175.25 384.868  26
  -1   5  22 8478.50 574.199  26
  -1   5  22 7402.67 540.562  10
  -1   5  21 7590.47 597.068  10
  -1   5  21 8953.77 630.106  26
  -1   5  21 9176.38 669.287  32
  -1   5  20 3371.70 437.343  32
  -1   5  20 2702.06 389.625  10
  -1   5  20 3322.54 402.846  26
  -1   5  19 11544.2 812.368  32
  -1   5  19 11631.0 797.540  10
  -1   5  18 5871.50 580.583  32
  -1   5  18 5521.43 535.013  10
  -1   5  17 13397.3 865.104  10
  -1   5  17 13373.3 822.155  16
  -1   5  17 12602.0 854.822  32
  -1   5  16 379.540 217.378  16
  -1   5  16 360.699 153.809  32
  -1   5  16 218.487 150.565  10
  -1   5  15 28.9623 122.276  32
  -1   5  15 36.6103 117.486  10
  -1   5  15 85.1121 118.418  16
  -1   5  14 51142.0 1624.41  16
  -1   5  14 48734.4 1712.45  32
  -1   5  14 50472.4 1717.17  10
  -1   5  13 87.1921 176.860   1
  -1   5  13 183.073 150.151  10
  -1   5  13 250.600 188.786   7
  -1   5  13 117.983 103.193  16
  -1   5  12 45961.5 1428.37  16
  -1   5  12 48266.7 2370.16   1
  -1   5  12 44306.2 2097.30   7
  -1   5  12 43996.5 1528.38  10
  -1   5  11 7966.27 897.482   1
  -1   5  10 2897.49 554.591   1
  -1   5   9 8062.90 869.830   1
   1  -5  -9 8289.00 716.517   3
  -1   5   8 18721.3 1287.38   1
   1  -5  -8 19571.9 1077.86   3
   1  -5  -7 4453.46 494.592   3
  -1   5   7 4489.24 603.387   1
  -1   5   6 4708.41 608.825   1
  -1   5   5 73614.3 2524.92   1
  -1   5   4 25264.9 1376.41   1
  -1   5   3 16250.0 1049.09   1
  -1   5   2 4658.06 543.876   1
  -1   5   1 35309.2 1419.33   2
  -1   5   0 4887.18 488.602   2
  -1   5  -1 3146.29 382.772   2
  -1   5  -2 7347.82 573.248   2
  -1   5  -3 36398.5 1378.21   2
  -1   5  -4 4080.10 457.249   2
   1  -5   4 3343.63 410.061   3
  -1   5  -5 21572.0 1102.79   2
   1  -5   6 15888.1 1100.59   5
  -1   5  -6 17153.2 1020.98   2
   1  -5   7 53654.6 2178.37   5
  -1   5  -7 58936.9 2081.68   2
  -1   5  -8 42225.6 1804.41   2
   1  -5   8 37989.2 1850.82   5
   1  -5   9 6236.52 755.256   5
   1  -5   9 6801.90 535.168  12
   1  -5   9 7269.36 508.480  13
   1  -5   9 7124.95 496.557  20
   1  -5   9 6197.16 495.094  14
   1  -5  10 89346.2 2304.46  12
   1  -5  10 91088.4 2169.15  20
   1  -5  11 135.231 141.987  12
   1  -5  11-25.2820 93.7320  31
   1  -5  11 218.818 110.281  37
   1  -5  11 88.8936 115.668  30
   1  -5  12 577.478 160.231  37
   1  -5  12 654.201 195.760  31
   1  -5  12 932.901 227.398  20
   1  -5  12 912.209 235.972  30
   1  -5  12 1029.82 239.570  12
   1  -5  13 198.161 158.661  12
   1  -5  13 178.206 147.737  31
   1  -5  13 38.5891 112.482  37
   1  -5  14 9610.03 644.026  37
   1  -5  14 10017.8 745.409  12
   1  -5  15 243.483 159.820  12
   1  -5  15 503.215 195.352  37
   1  -5  16 6405.13 532.993  37
   1  -5  16 6707.61 602.365  12
   1  -5  17 183.564 151.723  37
   1  -5  17 292.673 127.131  12
   1  -5  17 502.243 234.057  38
   1  -5  18 1413.21 280.754  12
   1  -5  18 1224.31 271.386  38
   1  -5  18 1066.55 226.779  37
   1  -5  19 10707.3 606.400  37
   1  -5  19 12464.5 729.126  38
  -1   4  22 3480.27 379.801  10
  -1   4  22 3528.05 364.891  26
  -1   4  21 730.430 210.503  32
  -1   4  21 630.079 200.495  10
  -1   4  21 475.949 181.600  26
  -1   4  20 1105.80 235.401  26
  -1   4  20 1324.54 291.866  10
  -1   4  20 1656.69 313.055  32
  -1   4  20 1411.87 276.978  21
  -1   4  19 2888.57 416.973  32
  -1   4  19 1953.75 334.532  21
  -1   4  19 2065.79 349.566  10
  -1   4  18 269.287 163.734  10
  -1   4  18 104.192 136.686  38
  -1   4  18 386.498 197.719  32
  -1   4  17 5198.47 514.657  38
  -1   4  17 6574.61 586.088  10
  -1   4  17 6250.08 611.646  32
  -1   4  16 1541.51 284.589  16
  -1   4  16 1677.27 316.842  32
  -1   4  16 1535.19 313.962  10
  -1   4  15 27967.9 1286.89  32
  -1   4  15 29638.4 1200.28  16
  -1   4  15 28741.5 1262.94  10
  -1   4  14 15296.3 880.843  10
  -1   4  14 16349.9 833.922  16
  -1   4  13 11780.7 743.103  10
  -1   4  13 11062.7 1124.21   1
  -1   4  13 12704.8 702.658  16
  -1   4  13 11966.6 1037.79   7
  -1   4  12 39490.7 1414.42  10
  -1   4  12 43968.7 2221.69   1
  -1   4  12 46287.0 2034.01   7
  -1   4  11 12049.9 966.712   7
  -1   4  11 12356.5 1091.02   1
  -1   4  10 91561.7 3214.82   1
  -1   4  10 99828.3 2943.07   7
  -1   4   9 3128.70 501.900   1
   1  -4  -8 14037.5 839.089   3
  -1   4   8 14699.3 1096.29   1
  -1   4   7 60090.0 2269.83   1
  -1   4   6 15719.4 1073.80   1
  -1   4   5 34315.6 1588.43   1
  -1   4   4 10866.6 850.469   1
  -1   4   3 146004. 3629.99   1
  -1   4   2 1733.83 299.547   2
  -1   4   2 1616.50 343.409   1
  -1   4   1 3377.77 389.853   2
   1  -4  -1 1828.09 99.4068   8
  -1   4   0 18684.9 880.531   2
  -1   4  -1 221334. 4310.65   2
  -1   4  -2 30101.7 1120.67   2
  -1   4  -3 8268.36 580.321   2
  -1   4  -4 25390.1 1075.83   2
  -1   4  -5 97052.2 2461.46   2
   1  -4   6 25137.6 1255.85   5
  -1   4  -6 25821.5 1149.97   2
   1  -4   7 281.642 137.326   5
  -1   4  -7 490.294 181.027   2
   1  -4   8 28192.4 1425.40   5
  -1   4  -8 29768.2 1385.13   2
   1  -4   9 27750.2 1488.98   5
  -1   4  -9 31073.1 1483.69   2
   1  -4  10 34297.1 1113.75  20
   1  -4  10 29188.1 1581.65   5
   1  -4  10 30807.8 1172.26  12
  -1   4 -10 33104.3 1628.64   2
   1  -4  10 26443.7 1082.07  10
   1  -4  11 11086.1 686.694  10
   1  -4  11 11255.8 705.134  12
  -1   4 -11 11114.7 969.678   2
   1  -4  11 11907.7 654.770  20
   1  -4  12 6211.75 543.118  10
   1  -4  12 7008.06 498.981  37
   1  -4  12 6566.67 531.458  30
   1  -4  12 7179.96 531.928  20
   1  -4  12 5460.63 508.357  31
   1  -4  12 7099.25 580.528  12
   1  -4  13 41948.0 1542.46  12
   1  -4  13 39779.8 1354.28  37
   1  -4  13 40524.9 1507.86  10
   1  -4  14 1316.32 267.780  10
   1  -4  14 1743.90 321.708  12
   1  -4  14 1728.33 275.807  37
   1  -4  15 933.336 219.103  37
   1  -4  15 677.522 207.127  12
   1  -4  15 1439.95 320.844  10
   1  -4  16 17138.3 982.003  12
   1  -4  16 17721.6 892.078  37
   1  -4  16 16799.8 1011.36  10
   1  -4  17 2519.61 378.201  12
   1  -4  17 3367.56 467.301  38
   1  -4  17 2985.34 378.874  37
   1  -4  18 5257.94 508.330  12
   1  -4  18 4803.13 449.951  37
   1  -4  18 5811.79 588.488  38
   1  -4  19-119.181 140.108  37
   1  -4  19 340.676 190.714  38
   1  -4  19 358.878 145.539  12
   1  -4  20 9539.17 633.829  38
  -1   3  22 1238.51 219.219  38
  -1   3  22 939.838 202.183  21
  -1   3  22 1134.72 244.497  10
  -1   3  21 35918.1 1319.12  26
  -1   3  21 36645.1 1360.16  32
  -1   3  21 34859.0 1385.48  10
  -1   3  21 32769.8 1270.39  38
  -1   3  21 33072.2 1343.38  21
  -1   3  20 25332.9 1161.50  26
  -1   3  20 21510.6 1063.33  38
  -1   3  20 24986.9 1189.65  32
  -1   3  20 24903.7 1186.56  10
  -1   3  20 23301.7 1165.69  21
  -1   3  19 2578.24 362.873  38
  -1   3  19 2911.96 423.503  32
  -1   3  19 2924.27 418.712  10
  -1   3  18 3497.49 455.640  32
  -1   3  18 3061.55 439.909  10
  -1   3  18 2679.31 379.094  38
  -1   3  17 3453.27 428.792  38
  -1   3  17 3748.24 472.364  10
  -1   3  17 4035.70 484.724  32
  -1   3  16 4739.96 525.630  10
  -1   3  16 3787.01 454.517  38
  -1   3  16 4608.04 534.267  32
  -1   3  15 4639.69 479.160  38
  -1   3  15 6000.02 564.998  10
  -1   3  15 5509.18 553.005  32
  -1   3  15 6096.38 504.843  16
  -1   3  14 3118.25 384.763  10
  -1   3  14 3455.22 361.238  16
  -1   3  13 29208.2 1218.69  10
  -1   3  13 30322.8 1840.61   1
  -1   3  13 31873.8 1677.59   7
  -1   3  13 31987.5 1133.83  16
  -1   3  12 33316.0 1867.03   1
  -1   3  12 36664.3 1732.14   7
  -1   3  11 18042.6 1126.06   7
  -1   3  11 16164.5 1245.91   1
  -1   3  10 104593. 2917.49   7
  -1   3  10 90797.9 3134.39   1
  -1   3   9 1187.76 367.109   1
  -1   3   9 1142.95 263.373   7
   1  -3  -8 74656.5 1987.90   3
  -1   3   8 68156.0 2483.68   1
  -1   3   7 1764.99 384.929   1
  -1   3   6 21872.2 1216.12   1
  -1   3   5 22420.4 1200.58   1
  -1   3   4 1300.68 322.503   1
  -1   3   3 723.243 243.555   1
  -1   3   2 26347.1 1171.38   2
  -1   3   2 28968.7 1249.03   1
  -1   3   1 691557. 11434.8   2
  -1   3   0 119459. 2599.87   2
  -1   3  -1 4799.38 378.789   2
  -1   3  -2 66824.4 1695.72   2
  -1   3  -3 642.242 219.888   2
   1  -3   4 3824.82 262.752   6
  -1   3  -4 4498.14 402.996   2
  -1   3  -5 43614.8 1402.12   2
   1  -3   6 2371.43 387.264   5
   1  -3   6 2116.13 260.887   6
   1  -3   7 18381.1 980.242   5
  -1   3  -7 19328.0 977.885   2
  -1   3  -8 15634.4 980.509   2
   1  -3   8 14881.6 923.655   5
   1  -3   9 37210.5 1573.28   5
  -1   3  -9 38631.8 1628.27   2
  -1   3 -10 80290.5 2589.49   2
   1  -3  10 72128.5 2445.43   5
  -1   3 -11 1227.59 398.723   2
   1  -3  11 1664.08 283.058  20
   1  -3  11 1324.85 252.600  10
   1  -3  11 1263.61 240.018  12
  -1   3 -12 2176.45 438.113   2
   1  -3  12 2611.23 310.996  20
   1  -3  12 2406.49 332.361  12
   1  -3  12 2463.82 343.163  10
   1  -3  13 2754.55 323.162  37
   1  -3  13 2592.02 352.846  10
   1  -3  13 2735.63 377.368  12
   1  -3  14 22599.2 978.311  37
   1  -3  14 22319.5 1105.06  12
   1  -3  14 22614.0 1119.12  10
   1  -3  15 800.943 214.661  37
   1  -3  15 847.322 209.889  12
   1  -3  15 784.155 230.687  10
   1  -3  16 4581.79 452.534  37
   1  -3  16 4469.18 528.211  10
   1  -3  16 4393.20 502.072  12
   1  -3  17 33.3736 132.385  12
   1  -3  17 350.767 215.366  10
   1  -3  17 161.115 168.287  37
   1  -3  18 2995.20 444.078  38
   1  -3  18 3053.29 411.023  12
   1  -3  18 3181.84 443.167  10
   1  -3  18 3313.66 402.276  37
   1  -3  19 7294.94 635.488  38
   1  -3  19 6181.12 540.809  12
   1  -3  19 5230.81 520.826  10
   1  -3  19 6120.98 532.959  37
   1  -3  20 1456.55 242.421  12
   1  -3  20 1553.93 293.270  38
   1  -3  21 400.483 123.756  38
  -1   2  22 2384.27 317.215  10
  -1   2  22 2697.95 319.974  38
  -1   2  22 2556.17 336.390  21
  -1   2  21 1744.61 308.218  21
  -1   2  21 1942.13 316.719  10
  -1   2  21 1927.38 297.557  38
  -1   2  20 2260.66 371.644  21
  -1   2  20 1932.36 330.410  38
  -1   2  20 2583.94 377.736  10
  -1   2  19 654.548 220.015  10
  -1   2  19 462.929 197.054  38
  -1   2  19 899.441 254.231  32
  -1   2  18 15968.3 986.516  10
  -1   2  18 14436.3 914.805  38
  -1   2  18 16388.0 1007.94  32
  -1   2  17 4184.59 499.052  10
  -1   2  17 4493.67 522.684  32
  -1   2  17 3740.15 455.570  38
  -1   2  17 4051.77 432.332  12
  -1   2  16 252.667 164.233  32
  -1   2  16 214.795 132.447  38
  -1   2  16 284.278 128.361  10
  -1   2  16 318.497 135.013  12
  -1   2  15 784.021 183.947  10
  -1   2  15 760.826 188.054  12
  -1   2  15 787.072 207.492  38
  -1   2  15 837.681 234.634  32
  -1   2  14 959.581 207.456  12
  -1   2  14 1188.27 214.868  16
  -1   2  14 1006.82 206.007  10
  -1   2  13 1854.84 261.668  16
  -1   2  13 1599.84 247.273  12
  -1   2  13 1905.43 412.243   7
  -1   2  13 1607.08 274.818  10
  -1   2  13 1898.70 429.168   1
  -1   2  12 6394.39 782.379   1
  -1   2  12 7255.24 724.266   7
  -1   2  11 29477.5 1650.32   1
  -1   2  11 33064.7 1520.63   7
  -1   2  10 82097.6 2901.27   1
  -1   2  10 98744.4 2713.35   7
  -1   2   9 8448.01 650.480   7
  -1   2   9 7273.00 758.188   1
  -1   2   8 10135.8 668.583   7
  -1   2   8 7620.99 727.349   1
  -1   2   7 18361.0 875.750   7
  -1   2   7 16376.0 1045.34   1
  -1   2   6 14441.4 930.622   1
  -1   2   5 15327.8 932.712   1
  -1   2   4 33663.0 1422.83   1
  -1   2   3 79111.9 2284.53   1
  -1   2   2 11248.5 713.581   1
  -1   2   1 13985.3 686.904   2
  -1   2   0 160412. 3091.53   2
  -1   2  -1 40314.6 1122.24   2
  -1   2  -2 37136.6 1060.83   2
   1  -2   3 56226.3 1087.93   6
  -1   2  -3 56339.9 1417.59   2
  -1   2  -4 6570.91 436.761   2
  -1   2  -5 5655.40 421.768   2
   1  -2   6 50093.8 1507.76   5
  -1   2  -6 53658.1 1567.95   2
   1  -2   7 1149.83 209.408   5
  -1   2  -7 1367.46 267.845   2
   1  -2   8 6227.35 513.420   5
  -1   2  -8 7195.64 590.973   2
  -1   2  -9 131838. 3258.03   2
   1  -2   9 122055. 3032.71   5
  -1   2 -10 5965.21 626.145   2
  -1   2 -11 5817.62 657.370   2
   1  -2  12 16904.7 836.964  10
   1  -2  12 16259.9 816.880  12
  -1   2 -12 18623.1 1258.97   2
   1  -2  13 3548.42 393.172  10
   1  -2  13 3522.03 383.187  12
  -1   2 -13 3501.35 573.490   2
   1  -2  14 64105.3 1978.02  10
   1  -2  14 63391.9 1753.56  37
   1  -2  14 63270.7 1911.03  12
   1  -2  15 813.565 202.102  10
   1  -2  15 1486.70 282.409  12
   1  -2  15 1378.36 251.268  37
   1  -2  16 4411.06 471.970  12
   1  -2  16 4038.26 416.004  37
   1  -2  16 5335.17 566.019  10
   1  -2  17 15472.4 904.040  12
   1  -2  17 16056.1 1002.96  10
   1  -2  17 15835.3 832.169  37
   1  -2  18 2764.52 412.721  10
   1  -2  18 2835.27 354.811  37
   1  -2  18 2778.21 361.617  12
   1  -2  18 3536.27 486.089  38
   1  -2  19 2087.55 325.925  12
   1  -2  19 1703.48 278.054  37
   1  -2  19 1942.26 352.711  10
   1  -2  19 1959.73 352.239  38
   1  -2  20 19224.8 1025.29  10
   1  -2  20 18724.0 895.752  12
   1  -2  21 565.750 183.222  38
   1  -2  22 502.407 147.805  38
  -1   1  22 7184.51 525.206  38
  -1   1  21 893.591 248.799  38
  -1   1  21 973.884 250.452  21
  -1   1  21 716.975 212.592  10
  -1   1  20 12927.0 852.324  10
  -1   1  20 12331.2 825.604  38
  -1   1  20 13967.8 912.209  21
  -1   1  19 1113.88 264.648  38
  -1   1  19 903.323 224.750  12
  -1   1  19 903.579 206.984  10
  -1   1  18 12396.8 882.363  10
  -1   1  18 11816.9 824.628  38
  -1   1  18 11376.2 739.659  12
  -1   1  17 22709.3 1230.81  10
  -1   1  17 23069.8 1171.56  38
  -1   1  17 23813.7 1106.24  12
  -1   1  16 15541.1 943.169  38
  -1   1  16 16241.7 841.336  37
  -1   1  16 16288.3 879.677  12
  -1   1  16 16025.1 991.269  10
  -1   1  15 3426.12 386.752  12
  -1   1  15 2847.40 395.457  10
  -1   1  15 3278.26 403.582  38
  -1   1  15 3295.32 371.423  37
  -1   1  14 6073.40 503.037  12
  -1   1  14 6526.94 489.454  37
  -1   1  14 5610.01 540.601  10
  -1   1  14 5063.15 506.662  38
  -1   1  13 5956.29 782.178   1
  -1   1  13 5308.39 452.963  12
  -1   1  13 5458.51 665.866   7
  -1   1  13 5092.77 488.256  10
  -1   1  12 1973.38 481.392   1
  -1   1  12 1806.08 426.940   7
  -1   1  11 4584.39 543.623   7
  -1   1  11 4539.14 625.979   1
  -1   1  10 7385.24 651.093   7
  -1   1  10 6656.30 710.313   1
  -1   1   9 143234. 3803.33   1
  -1   1   9 154807. 3494.23   7
  -1   1   8 162727. 3484.17   7
  -1   1   8 151155. 3822.19   1
  -1   1   7 41832.5 1403.69   7
  -1   1   7 38364.4 1649.79   1
  -1   1   6 1324.08 312.095   1
  -1   1   6 1005.27 193.746   7
  -1   1   5 16244.7 921.776   1
  -1   1   4 1138.33 254.039   1
  -1   1   3 21258.9 1013.07   1
  -1   1   3 25596.2 745.404   7
  -1   1   2 150538. 2533.97   8
  -1   1   2 151249. 2600.76   7
  -1   1   1 977.969 113.133   7
  -1   1   1 1192.13 105.094   8
  -1   1   1 1326.95 264.908   2
  -1   1   0 170055. 3107.99   2
  -1   1  -1 293.589 80.7397   2
  -1   1  -1 218.543 55.9782   4
  -1   1  -2 86199.2 1749.48   2
   1  -1   2 83416.1 1396.30   7
   1  -1   3 999999. 14725.5   7
  -1   1  -3 909102. 15064.5   2
  -1   1  -4 19149.0 457.994   4
  -1   1  -4 19333.0 738.563   2
   1  -1   5 7178.50 421.199   5
   1  -1   5 7768.96 365.953   7
  -1   1  -5 7516.42 458.922   2
  -1   1  -6 5517.30 497.358   2
   1  -1   6 3907.76 395.884   5
  -1   1  -7 11260.0 701.803   2
   1  -1   7 10714.3 562.797   7
   1  -1   7 10172.2 573.614   5
   1  -1   8 16518.3 743.663   7
  -1   1  -8 17340.4 908.649   2
   1  -1   8 15755.7 752.640   5
   1  -1   9 29990.7 1118.33   7
  -1   1  -9 29211.4 1284.26   2
   1  -1   9 27946.9 1097.88   5
   1  -1  10 1958.42 297.957   7
  -1   1 -10 1717.23 320.418   2
  -1   1 -11 12877.7 995.233   2
   1  -1  11 11110.0 765.599   7
  -1   1 -12 77197.3 2679.48   2
   1  -1  12 60842.3 1767.09  10
   1  -1  13 2047.55 296.976  12
  -1   1 -13 2560.99 523.557   2
   1  -1  13 2116.40 301.711  10
   1  -1  14 14224.8 716.548  37
   1  -1  14 13575.5 771.576  12
   1  -1  14 14612.1 826.750  10
   1  -1  15 321.406 210.058  10
   1  -1  15 345.151 182.090  12
   1  -1  15 598.990 221.715  37
   1  -1  15 311.566 186.745  32
   1  -1  16 1539.03 283.535  12
   1  -1  16 1786.42 341.830  10
   1  -1  16 2041.88 299.915  37
   1  -1  17 1798.64 385.584  10
   1  -1  17 1407.11 304.465  12
   1  -1  17 1361.48 283.213  37
   1  -1  18 3080.17 391.933  12
   1  -1  18 2890.03 435.718  38
   1  -1  18 3091.02 447.790  10
   1  -1  18 3006.19 371.606  37
   1  -1  19 414.045 214.373  10
   1  -1  19 675.962 272.578  38
   1  -1  19 384.709 178.647  37
   1  -1  19 599.848 216.090  12
   1  -1  20 1958.73 319.407  38
   1  -1  20 1908.27 349.239  10
   1  -1  21 834.354 227.749  10
   1  -1  21 1016.25 241.055  38
   1  -1  22 900.879 192.433  38
  -1   0  22 1362.19 232.835  38
  -1   0  21 5267.97 509.218  21
  -1   0  21 4730.21 461.714  38
  -1   0  20 1436.67 286.133  38
  -1   0  20 972.726 240.778  10
  -1   0  20 1099.65 263.018  21
  -1   0  20 671.989 181.982  12
  -1   0  19 7188.60 581.799  12
  -1   0  19 7226.84 645.576  38
  -1   0  19 8045.19 677.226  10
  -1   0  18 16519.2 1023.12  10
  -1   0  18 16345.3 1000.41  38
  -1   0  18 15551.7 893.384  12
  -1   0  17 2638.19 398.322  10
  -1   0  17 2784.16 371.620  12
  -1   0  17 2974.52 424.511  38
  -1   0  17 2638.43 351.516  37
  -1   0  16 2682.43 400.613  10
  -1   0  16 2313.00 321.168  37
  -1   0  16 2828.67 377.103  12
  -1   0  16 2610.27 400.184  38
  -1   0  15 3513.86 448.100  10
  -1   0  15 3776.25 449.814  38
  -1   0  15 3998.73 432.180  12
  -1   0  15 3523.90 387.475  37
  -1   0  14 17585.4 829.606  37
  -1   0  14 15877.6 924.095  38
  -1   0  14 16352.9 955.464  10
  -1   0  14 17921.6 894.739  12
  -1   0  13 4573.83 465.079  10
  -1   0  13 5681.02 467.053  12
  -1   0  13 5049.80 702.932   1
  -1   0  12 2507.96 481.094   1
  -1   0  12 2242.05 286.527  12
  -1   0  11 29734.7 1428.31   7
  -1   0  11 29176.9 1560.63   1
  -1   0  10 4029.39 528.555   1
  -1   0  10 4034.42 476.490   7
  -1   0   9 120.440 146.786   1
  -1   0   9 139.375 84.2671   7
  -1   0   8 647.935 197.343   1
  -1   0   8 753.950 191.204   7
  -1   0   7 429.065 179.438   1
  -1   0   7 223.806 141.604   7
  -1   0   6 43717.8 1540.45   1
  -1   0   6 48797.1 1384.05   7
  -1   0   5 23832.3 1021.61   1
  -1   0   4 38377.8 1275.77   1
  -1   0   3 57809.3 1595.16   1
  -1   0   2 36520.5 838.498   4
  -1   0   2 27902.2 1049.59   1
  -1   0   1 5779.80 263.902   4
  -1   0   0 3037.33 165.332   6
  -1   0   0 3520.09 190.707   4
  -1   0   0 3159.19 220.456   2
  -1   0  -1 739.709 90.2815   4
  -1   0  -1 793.802 105.767   2
  -1   0  -2 65817.8 1380.83   2
  -1   0  -2 70187.0 1291.07   4
  -1   0  -3 14634.3 528.508   2
  -1   0  -3 14628.1 432.926   4
  -1   0  -4 72117.0 1572.94   2
  -1   0  -4 69162.4 1356.11   4
  -1   0  -5 73001.8 1431.60   4
   1   0   5 71967.6 1442.18   5
  -1   0  -6 8346.81 362.416   4
   1   0   6 8475.20 387.945   5
  -1   0  -7 38856.9 966.532   4
   1   0   7 42483.5 1102.62   5
   1   0   8 3815.93 346.404   7
  -1   0  -9 2158.52 345.777   2
   1   0   9 2184.33 289.432   7
   1   0  10 105226. 2619.20   7
  -1   0 -10 104190. 2863.84   2
  -1   0 -11 1255.66 293.935   2
   1   0  11 1502.04 281.038   7
  -1   0 -12 1734.94 390.677   2
   1   0  12 1886.16 341.681   7
   1   0  13 67548.0 1801.38  10
  -1   0 -13 71657.8 2679.82   2
   1   0  14 7212.30 553.838  10
  -1   0 -14 7422.16 871.803   2
   1   0  14 6329.82 491.087  12
   1   0  15 1979.09 327.705  32
   1   0  15 2011.63 296.023  12
   1   0  15 2389.19 299.537  37
   1   0  15 2368.17 351.752  10
   1   0  16 285.991 154.940  12
   1   0  16 241.987 143.210  37
   1   0  16 210.528 128.344  32
   1   0  17 1019.17 308.206  10
   1   0  17 621.883 195.346  32
   1   0  17 818.855 194.488  37
   1   0  17 893.065 210.645  12
   1   0  18 19602.8 1098.74  32
   1   0  18 19180.4 923.034  37
   1   0  18 19858.8 1094.85  38
   1   0  18 18789.3 1101.07  10
   1   0  19-237.489 187.546  10
   1   0  19 33.8018 153.233  38
   1   0  19-67.4321 154.683  32
   1   0  20 850.712 234.880  10
   1   0  20 698.482 227.463  38
   1   0  21 7850.08 622.647  38
   1   0  21 7218.48 620.332  10
   1   0  22 5735.94 508.891  10
   1   0  22 6944.23 517.719  38
  -1  -1  22 50.6952 93.2340  38
  -1  -1  21 4883.66 475.821  21
  -1  -1  21 5350.27 492.725  38
  -1  -1  20 2896.94 390.383  21
  -1  -1  20 2824.53 395.927  38
  -1  -1  20 2066.34 302.840  12
  -1  -1  19 425.868 151.371  12
  -1  -1  19 415.274 203.061  21
  -1  -1  19 268.076 176.479  38
  -1  -1  18 4321.98 520.890  10
  -1  -1  18 4359.59 547.033  38
  -1  -1  18 4210.30 471.661  12
  -1  -1  18 4049.65 426.571  37
  -1  -1  17 2364.00 375.155  10
  -1  -1  17 2350.21 342.071  37
  -1  -1  17 2719.56 378.018  12
  -1  -1  17 2372.67 390.702  38
  -1  -1  16 2653.91 344.908  37
  -1  -1  16 2733.41 380.123  12
  -1  -1  16 2181.48 354.579  10
  -1  -1  16 2402.90 389.087  38
  -1  -1  15 12796.6 905.588  10
  -1  -1  15 13100.7 894.911  38
  -1  -1  15 15272.3 798.787  37
  -1  -1  15 15598.1 882.640  12
  -1  -1  14 64517.6 1900.74  12
  -1  -1  14 56947.3 1952.89  38
  -1  -1  14 63706.3 1758.82  37
  -1  -1  14 54293.8 1923.68  10
  -1  -1  13 14998.7 822.922  12
  -1  -1  13 13047.3 818.397  10
  -1  -1  12 905.354 211.471  10
  -1  -1  12 1065.71 333.908   1
  -1  -1  12 1541.71 252.235  12
  -1  -1  11 1202.37 322.213   1
  -1  -1  10 24671.4 1340.58   1
  -1  -1   9 30278.8 1398.39   1
  -1  -1   8 3955.52 473.522   1
  -1  -1   7 2149.27 320.923   1
  -1  -1   6 12113.4 718.618   1
  -1  -1   5 24520.0 966.201   1
  -1  -1   4 25607.2 927.756   1
  -1  -1   3 29078.6 762.133   4
  -1  -1   3 30840.7 968.478   1
  -1  -1   2 23628.6 755.377   1
  -1  -1   2 23624.7 642.844   4
  -1  -1   1 249689. 4775.79   1
  -1  -1   1 321306. 4701.15   4
  -1  -1   0 2654.00 178.115   4
  -1  -1   0 2924.22 176.673   2
  -1  -1  -1 14459.3 399.330   2
  -1  -1  -1 15216.1 476.125   4
  -1  -1  -2 179860. 3035.43   4
  -1  -1  -2 174461. 2944.10   2
  -1  -1  -3 385.256 87.7174   4
   1   1   4 166956. 3130.92   1
   1   1   5 15521.0 699.658   1
   1   1   6 14331.6 717.604   1
   1   1   7 52564.6 1639.20   1
   1   1   8 199.068 127.763   1
   1   1   9 37825.3 1538.25   1
   1   1  10 30464.9 1267.26   7
   1   1  11 40022.3 1560.78   7
   1   1  12 3891.02 485.357   7
  -1  -1 -13 7959.27 866.231   2
   1   1  13 6464.41 654.402   7
   1   1  13 6477.12 486.865  10
   1   1  14 367.436 101.677  10
   1   1  14 468.903 217.968   7
  -1  -1 -14 344.346 247.959   2
   1   1  15 17270.4 821.977  37
   1   1  15 17022.8 944.819  32
   1   1  15 18386.3 947.377  10
   1   1  16 44914.6 1695.00  32
   1   1  16 48929.2 1534.63  37
   1   1  16 48992.4 1690.45  10
   1   1  17 4568.31 497.686  38
   1   1  17 4894.93 516.253  10
   1   1  17 4629.72 446.930  37
   1   1  17 4395.47 500.755  32
   1   1  18 440.541 173.609  38
   1   1  18 690.438 213.815  32
   1   1  18 542.671 215.680  10
   1   1  19 4675.81 531.829  10
   1   1  19 5137.53 552.498  32
   1   1  19 5243.84 538.263  38
   1   1  20 318.178 171.148  38
   1   1  20-171.772 196.765  10
   1   1  20 191.581 158.460  32
   1   1  21 1876.65 322.308  32
   1   1  21 1635.39 298.345  38
   1   1  21 1483.20 304.724  10
   1   1  22 3922.10 426.807  10
   1   1  22 3427.91 368.282  38
  -1  -2  21 2075.79 288.385  38
  -1  -2  20 12761.1 798.957  38
  -1  -2  20 11691.2 772.646  21
  -1  -2  20 11039.3 680.123  12
  -1  -2  19 1981.11 334.593  21
  -1  -2  19 2026.21 360.104  38
  -1  -2  19 1779.17 296.390  12
  -1  -2  18 13200.4 778.855  37
  -1  -2  18 13952.3 924.861  38
  -1  -2  18 13761.2 928.212  21
  -1  -2  18 13932.0 849.859  12
  -1  -2  17 9515.78 773.890  38
  -1  -2  17 8683.54 632.568  37
  -1  -2  17 9685.79 721.189  12
  -1  -2  16 14297.6 886.221  12
  -1  -2  16 14002.6 787.329  37
  -1  -2  16 13867.5 939.732  38
  -1  -2  15 1258.67 257.474  37
  -1  -2  15 1278.12 257.605  12
  -1  -2  15 1295.24 297.169  38
  -1  -2  14 8470.65 709.537  38
  -1  -2  14 8812.12 668.311  12
  -1  -2  14 9330.28 611.559  37
  -1  -2  13 9342.14 718.700  38
  -1  -2  13 10172.0 616.375  37
  -1  -2  13 9698.18 667.114  12
  -1  -2  12 12773.7 741.595  12
  -1  -2  12 12391.8 972.020   6
   1   2 -11 8739.65 775.878   2
  -1  -2  11 8057.39 560.156  12
  -1  -2  11 8479.12 514.174  20
  -1  -2  11 9085.49 792.892   6
  -1  -2  10 9719.80 803.014   1
  -1  -2   9 1608.24 314.518   1
  -1  -2   8 4429.87 463.161   1
  -1  -2   7 66384.6 1911.72   1
  -1  -2   6 15516.6 769.624   1
  -1  -2   5 5346.88 461.098   8
  -1  -2   5 5410.74 402.258   1
  -1  -2   5 5802.34 437.622   6
  -1  -2   4 165661. 3344.48   8
  -1  -2   4 167891. 3330.43   5
  -1  -2   4 156154. 2891.54   4
  -1  -2   4 177682. 3290.96   6
  -1  -2   4 166166. 3123.19   1
  -1  -2   3 34626.0 910.582   1
  -1  -2   3 32097.2 835.131   4
  -1  -2   2 65539.5 1355.22   4
  -1  -2   2 65363.8 1308.59   1
  -1  -2   1 8012.01 354.354   4
  -1  -2   1 7234.34 246.349   1
  -1  -2   0 99439.6 1895.37   5
  -1  -2   0 94831.6 1868.72   4
  -1  -2  -1 4664.05 243.561   5
  -1  -2  -1 4370.37 289.174   3
  -1  -2  -1 4958.87 288.213   4
  -1  -2  -2 992.586 97.3449   5
  -1  -2  -2 1059.24 148.165   3
  -1  -2  -3 17267.2 387.923   5
   1   2   3 18398.1 615.175   1
   1   2   4 26115.8 851.894   1
   1   2   5 138671. 2851.25   1
   1   2   6 62762.8 1727.55   1
   1   2   7 2997.02 353.204   1
   1   2   8 6292.18 554.889   1
   1   2   9 31038.3 1365.48   1
   1   2  10 12908.3 916.925   1
   1   2  11 35000.0 1644.37   1
   1   2  12 722.448 224.849   7
   1   2  13 23652.8 1330.20   7
   1   2  13 22522.0 936.740  10
   1   2  14 26576.7 1078.50  10
  -1  -2 -14 28471.7 1700.96   2
   1   2  15 1515.52 249.347  32
   1   2  15 1701.49 242.837  37
   1   2  15 2043.53 315.304  10
   1   2  16 4330.21 470.312  32
   1   2  16 4979.62 501.565  10
   1   2  16 4545.87 409.515  37
   1   2  17 7614.09 611.693  38
   1   2  17 8896.99 681.056  10
   1   2  17 7705.61 650.721  32
   1   2  18 248.792 167.149  10
   1   2  18 19.4251 207.516  32
   1   2  18 591.161 183.408  38
   1   2  19 6996.89 633.008  10
   1   2  19 7284.89 608.071  38
   1   2  19 7821.29 684.584  32
   1   2  20 5332.79 553.342  32
   1   2  20 4267.28 457.572  38
   1   2  20 4427.41 503.935  10
   1   2  21-165.156 178.109  10
   1   2  21 62.4889 120.903  38
   1   2  21 57.9071 128.656  32
   1   2  22 1354.22 253.760  10
   1   2  22 2023.50 310.261  32
   1   2  23 139.609 99.4890  32
  -1  -3  20 477.616 170.838  38
  -1  -3  19 171.445 106.005  21
  -1  -3  19 51.8392 138.376  38
  -1  -3  19 88.0297 98.6128  12
  -1  -3  18 1682.46 329.900  38
  -1  -3  18 1543.63 320.934  21
  -1  -3  18 1345.48 284.700  12
  -1  -3  18 1353.72 261.543  37
  -1  -3  17 5809.24 524.262  37
  -1  -3  17 5591.84 570.104  12
  -1  -3  17 5106.44 569.843  38
  -1  -3  16 695.960 262.937  38
  -1  -3  16 771.306 209.505  37
  -1  -3  16 1108.51 277.585  12
  -1  -3  15 2793.39 454.373  38
  -1  -3  15 2468.06 330.429  37
  -1  -3  15 2780.47 400.249  12
  -1  -3  14 4107.07 512.628  38
  -1  -3  14 4067.69 462.573  12
  -1  -3  14 4093.35 418.931  37
  -1  -3  13 15898.6 807.329  37
  -1  -3  13 15744.0 987.156  38
  -1  -3  13 15855.7 902.167  12
  -1  -3  12 1940.26 297.474  37
  -1  -3  12 1273.26 274.967  12
  -1  -3  12 1445.69 254.264  20
  -1  -3  11 1861.47 382.275   6
  -1  -3  11 2208.19 307.029  12
  -1  -3  11 2398.08 287.247  20
  -1  -3  10 32799.8 1568.33   6
  -1  -3  10 31832.8 1192.88  12
  -1  -3   9 1189.80 329.703   6
   1   3  -8 8263.72 624.776   2
  -1  -3   8 8930.81 716.205   6
   1   3  -7 22721.3 985.422   2
  -1  -3   7 25494.8 1140.46   6
  -1  -3   6 6469.04 582.373   5
  -1  -3   6 6790.16 546.801   6
   1   3  -6 6223.51 449.403   2
  -1  -3   5 6935.80 569.030   5
  -1  -3   5 8350.81 566.826   6
   1   3  -5 7249.99 442.066   2
  -1  -3   5 7314.97 591.731   8
  -1  -3   4 26297.7 980.727   6
  -1  -3   4 24782.4 1050.06   5
  -1  -3   4 21129.9 679.702   4
  -1  -3   4 23115.2 1019.45   8
   1   3  -4 23028.1 753.339   2
  -1  -3   3 277.929 131.377   5
   1   3  -3 649.586 108.281   2
  -1  -3   3 381.230 93.1722   4
  -1  -3   3 417.492 124.940   6
  -1  -3   3 430.041 149.427   8
  -1  -3   2 98020.0 1936.53   4
  -1  -3   2 100182. 2074.15   3
  -1  -3   1 18485.5 630.802   4
  -1  -3   1 16867.7 672.967   3
  -1  -3   0 11151.7 557.728   3
  -1  -3   0 12059.3 543.296   4
  -1  -3  -1 2258.75 271.295   3
  -1  -3  -1 2261.28 232.888   5
  -1  -3  -1 2605.26 275.164   4
  -1  -3  -2 5655.93 394.317   3
  -1  -3  -2 5034.00 307.196   5
   1   3   3 313493. 5373.21   1
  -1  -3  -3 310814. 5274.18   5
   1   3   4 1380.64 231.653   1
  -1  -3  -4 1637.67 261.899   3
   1   3   5 2679.70 299.506   1
  -1  -3  -5 2763.62 303.641   3
   1   3   6 3757.68 387.406   1
   1   3   7 35542.0 1322.24   1
   1   3   8 64257.9 2022.34   1
   1   3   9 253.120 162.407   1
   1   3  10 42658.5 1767.21   1
   1   3  11 17852.1 1160.67   1
   1   3  12 22669.0 1394.53   1
   1   3  13 638.442 204.021  10
   1   3  13 690.050 333.027   1
   1   3  14 18899.8 1293.30   7
   1   3  14 21352.8 958.395  10
   1   3  15 25537.4 1137.70  32
   1   3  15 27006.8 1151.38  10
   1   3  16 201.717 126.318  32
   1   3  16 304.760 162.434  10
   1   3  17 14344.7 877.143  10
   1   3  17 13884.7 872.313  32
   1   3  18 299.933 153.830  32
   1   3  18 259.781 132.744  10
   1   3  19 9311.50 733.063  10
   1   3  19 10224.4 781.298  32
   1   3  20 25549.7 1235.24  10
   1   3  20 28136.5 1308.40  32
   1   3  21 635.853 230.709  10
   1   3  21 449.760 248.957  32
   1   3  22 2842.52 364.202  10
   1   3  22 3994.89 430.617  32
   1   3  23 7718.45 554.526  10
   1   3  23 9497.42 603.789  32
  -1  -4  20 308.077 136.179  38
  -1  -4  19 4184.20 444.573  38
  -1  -4  19 3576.19 374.557  12
  -1  -4  19 3051.91 352.500  21
  -1  -4  18 4487.89 430.561  37
  -1  -4  18 4532.11 467.871  21
  -1  -4  18 5073.40 516.661  38
  -1  -4  18 4890.55 486.651  12
  -1  -4  17 581.266 207.358  38
  -1  -4  17 600.580 203.058  12
  -1  -4  17 472.016 167.471  21
  -1  -4  17 448.154 148.140  37
  -1  -4  16 21137.5 1174.37  38
  -1  -4  16 20224.3 1087.61  12
  -1  -4  16 18886.8 934.619  37
  -1  -4  16 19774.8 1104.38  21
  -1  -4  15 7186.08 628.304  12
  -1  -4  15 7097.45 563.400  37
  -1  -4  15 6994.73 681.131  38
  -1  -4  14 11013.8 786.161  12
  -1  -4  14 10871.2 848.063  38
  -1  -4  14 10442.0 677.124  37
  -1  -4  13 10780.4 767.086  12
  -1  -4  13 11118.5 839.923  38
  -1  -4  13 10581.2 659.628  37
  -1  -4  12 6784.34 583.478  12
  -1  -4  12 7500.48 551.808  20
  -1  -4  12 7109.78 522.075  37
  -1  -4  12 6944.18 645.446  38
  -1  -4  12 6366.72 542.143  28
  -1  -4  11 1927.39 400.871   6
  -1  -4  11 2226.08 292.905  20
  -1  -4  11 2226.02 280.766  37
  -1  -4  11 2208.08 316.637  12
  -1  -4  10 1815.57 357.431   6
  -1  -4  10 2103.45 270.813  20
  -1  -4  10 2056.23 297.928  12
  -1  -4   9 8332.14 736.959   6
  -1  -4   9 7366.06 543.918  12
  -1  -4   8 59413.2 2057.41   6
  -1  -4   7 16201.7 954.024   6
  -1  -4   6 24759.6 1261.22   5
  -1  -4   6 24249.2 1129.64   6
  -1  -4   5 19400.2 1057.47   5
  -1  -4   5 19260.9 944.712   6
  -1  -4   5 17831.6 1025.36   8
  -1  -4   4 24566.1 1121.22   5
  -1  -4   4 23430.2 1010.34   6
  -1  -4   4 22983.8 1103.04   8
  -1  -4   3 77493.7 1737.65   4
  -1  -4   3 81913.0 1972.12   3
  -1  -4   3 82884.8 2234.26   8
  -1  -4   2 77676.3 1708.78   4
  -1  -4   2 83947.7 2076.43   5
  -1  -4   2 79618.2 1917.25   3
  -1  -4   2 79255.2 2083.67   8
  -1  -4   1 268.266 111.834   3
  -1  -4   1 279.684 90.3456   4
   1   4  -1 123.378 33.1647   2
  -1  -4   1 247.290 121.266   5
  -1  -4   0 48459.6 1343.91   4
  -1  -4   0 49203.8 1416.47   5
  -1  -4   0 45542.5 1416.87   3
  -1  -4  -1 22667.0 935.496   3
  -1  -4  -2 6595.07 473.321   3
   1   4   2 4199.93 188.888   1
  -1  -4  -3 138.252 91.8630   3
   1   4   3 108.866 51.6241   1
   1   4   4 45773.4 1237.07   1
  -1  -4  -4 46871.1 1470.66   3
   1   4   5 7384.28 477.244   1
  -1  -4  -5 7812.97 550.692   3
   1   4   6 101335. 2422.29   1
  -1  -4  -6 98585.2 2455.78   3
   1   4   7 25246.3 1092.55   1
  -1  -4  -7 23098.7 1034.38   3
   1   4   8 40879.6 1555.45   1
   1   4   9 1255.37 289.957   1
   1   4  10 20081.8 1175.32   1
   1   4  11 3119.73 487.784   1
   1   4  12 8280.57 825.133   1
   1   4  13 1761.04 262.235  10
   1   4  13 2156.25 454.976   1
   1   4  14 11099.1 689.092  10
   1   4  14 12284.6 1127.83   1
   1   4  15 62.8679 112.052  10
   1   4  15 58.0925 93.0750  32
   1   4  16 11353.9 772.126  10
   1   4  16 12140.4 777.974  32
   1   4  17 14564.5 884.676  32
   1   4  17 13231.7 856.210  10
   1   4  18 786.934 189.830  10
  -1  -4 -18 343.863 182.061  22
   1   4  18 720.535 236.940  32
   1   4  19 7169.88 632.966  32
   1   4  19 6589.89 605.857  10
   1   4  20 1756.36 327.513  32
   1   4  20 1737.03 306.282  10
   1   4  21 307.926 183.008  32
   1   4  21 205.943 144.662  10
   1   4  22 10511.2 699.999  10
   1   4  22 12564.3 778.410  32
   1   4  23 235.300 143.086  32
   1   4  23 27.8034 91.6672  10
  -1  -5  19 8895.78 579.487  38
  -1  -5  18 3496.87 361.054  21
  -1  -5  18 4239.26 389.454  37
  -1  -5  18 4949.05 472.686  38
  -1  -5  18 4668.07 442.661  12
  -1  -5  17 2894.59 408.592  38
  -1  -5  17 2819.43 349.045  37
  -1  -5  17 2538.53 356.656  12
  -1  -5  17 2182.25 332.596  21
  -1  -5  16 2803.81 413.804  38
  -1  -5  16 2639.81 365.627  21
  -1  -5  16 3011.33 420.389  12
  -1  -5  16 2530.82 345.591  37
  -1  -5  15 23370.7 1231.55  38
  -1  -5  15 21887.9 1129.89  12
  -1  -5  15 22527.9 1134.37  21
  -1  -5  15 21993.4 1018.24  37
  -1  -5  14 374.630 173.868  37
  -1  -5  14 24.0713 138.418  38
  -1  -5  14 282.072 193.736  12
  -1  -5  13 1238.59 258.669  28
  -1  -5  13 1712.32 294.940  20
  -1  -5  13 1207.24 254.386  30
  -1  -5  13 1325.82 337.665  38
  -1  -5  13 1267.42 274.923  12
  -1  -5  13 1137.18 243.944  37
  -1  -5  12 12132.6 727.374  20
  -1  -5  12 11317.6 839.281  38
  -1  -5  12 11871.8 799.545  12
  -1  -5  12 11276.7 701.560  37
  -1  -5  12 9697.95 689.884  30
  -1  -5  12 10713.0 738.211  28
  -1  -5  11 695.639 181.627  37
  -1  -5  11 547.817 186.469  28
  -1  -5  11 245.652 100.290  14
  -1  -5  11 296.414 172.693  12
  -1  -5  11 485.682 198.182  30
  -1  -5  11 884.221 215.763  20
  -1  -5  10 32179.6 1170.71  37
  -1  -5  10 35622.1 1227.17  20
  -1  -5  10 33558.8 1338.42  12
  -1  -5   9 327.861 139.068  12
  -1  -5   9 691.852 174.372  20
  -1  -5   8 15124.0 800.624  12
  -1  -5   8 15310.7 727.795  20
  -1  -5   7 708.504 267.826   5
  -1  -5   6 1895.83 401.262   5
  -1  -5   5 31015.0 1480.26   5
  -1  -5   5 29361.5 1450.10   8
  -1  -5   4 57312.2 2021.97   8
  -1  -5   4 58788.0 2022.25   5
  -1  -5   3 18471.8 1018.63   8
  -1  -5   3 18189.8 886.570   3
  -1  -5   3 19084.5 1048.24   5
  -1  -5   2 28523.5 1253.30   8
  -1  -5   2 29228.9 1174.21   3
  -1  -5   2 28032.0 981.947   4
  -1  -5   2 31277.1 1284.87   5
  -1  -5   1 1114.45 230.525   3
  -1  -5   1 1149.82 201.131   4
  -1  -5   1 1305.87 258.295   5
  -1  -5   0 4879.47 455.868   5
  -1  -5   0 5115.39 424.225   4
  -1  -5   0 4841.00 467.003   3
  -1  -5  -1 60807.4 1735.68   5
  -1  -5  -1 64016.7 1760.90   4
  -1  -5  -2 20128.0 866.142   5
  -1  -5  -2 17541.1 922.563   3
   1   5   3 2043.96 175.050   1
  -1  -5  -3 2489.86 335.813   3
  -1  -5  -4 10765.9 716.763   3
   1   5   4 9485.99 487.283   1
  -1  -5  -5 13686.5 814.632   3
   1   5   5 13040.1 664.412   1
   1   5   6 26336.5 1071.84   1
  -1  -5  -6 26700.8 1199.45   3
   1   5   7 91918.0 2452.29   1
  -1  -5  -7 92980.1 2534.51   3
   1   5   8 2040.58 347.479   1
  -1  -5  -8 1784.32 342.205   3
   1   5   9 39135.0 1624.83   1
   1   5  10 26218.5 1389.15   1
   1   5  11 6798.41 724.888   1
   1   5  12 30990.5 1681.82   1
   1   5  13 110.454 133.726  17
   1   5  13 304.418 246.365   1
   1   5  13 19.5961 93.4020  10
   1   5  14 10662.0 703.293  10
   1   5  14 11481.1 1107.90   1
  -1  -5 -14 12931.4 830.082  22
   1   5  15 3746.89 411.028  32
   1   5  15 3965.70 439.299  10
  -1  -5 -15 4318.93 492.212  22
   1   5  16 12132.8 785.178  32
  -1  -5 -16 10838.9 841.330  22
   1   5  16 12309.3 788.728  10
   1   5  16 12471.4 754.863  16
   1   5  17 4357.45 473.480  10
   1   5  17 4568.00 458.326  16
  -1  -5 -17 3862.39 536.714  22
   1   5  17 5002.73 503.529  32
   1   5  18 21491.7 1021.28  16
   1   5  18 21772.6 1115.79  10
   1   5  18 22991.9 1132.62  32
   1   5  19 16188.4 959.912  10
   1   5  19 16624.0 970.702  32
   1   5  20 1017.05 254.744  10
   1   5  20 1216.21 296.501  32
   1   5  21 14980.0 880.401  10
   1   5  21 17994.1 971.646  32
   1   5  22 493.829 187.162  32
   1   5  22 494.883 174.500  10
   1   5  23 7240.50 534.832  32
   1   5  23 5497.65 449.228  10
   1   5  24 10824.8 566.042  32
  -1  -6  18 239.410 122.546  38
  -1  -6  18 17.1817 87.4680  37
  -1  -6  17 7151.20 545.417  38
  -1  -6  17 6721.77 546.101  12
  -1  -6  17 6514.46 493.282  37
  -1  -6  16 163.749 116.404  37
  -1  -6  16 409.813 179.279  38
  -1  -6  15 1403.91 290.145  38
  -1  -6  15 1719.00 326.674  12
  -1  -6  15 1357.88 263.076  37
  -1  -6  14 6251.43 599.418  12
  -1  -6  14 6378.21 615.243  38
  -1  -6  14 5760.32 511.468  30
  -1  -6  14 5723.55 500.983  37
  -1  -6  13 7454.39 633.920  28
  -1  -6  13 7351.94 584.288  37
  -1  -6  13 7746.07 614.730  30
  -1  -6  13 7932.11 702.278  38
  -1  -6  13 7817.98 607.020  20
  -1  -6  13 7809.60 663.704  12
  -1  -6  12 12793.0 819.489  28
  -1  -6  12 12331.4 744.811  37
  -1  -6  12 11881.9 803.916  14
  -1  -6  12 12643.1 783.327  20
  -1  -6  12 12222.0 870.266  38
  -1  -6  12 12564.6 849.177  12
  -1  -6  12 11913.6 787.412  30
  -1  -6  11 19282.5 1020.24  30
  -1  -6  11 19423.2 1012.83  28
  -1  -6  11 18460.3 1021.91  14
  -1  -6  11 20014.1 1072.60  12
  -1  -6  11 21106.5 984.396  20
  -1  -6  11 19157.1 1087.89  38
  -1  -6  11 20061.1 948.165  37
  -1  -6  10 3731.44 433.444  28
  -1  -6  10 3733.70 436.143  12
  -1  -6  10 3451.02 420.521  30
  -1  -6  10 4352.66 427.915  20
  -1  -6  10 3554.46 385.834  37
  -1  -6  10 3662.88 450.944  14
  -1  -6   9 28805.1 1235.06  14
  -1  -6   9 27158.4 1151.84  28
  -1  -6   9 26794.3 1083.97  37
  -1  -6   9 30032.5 1147.66  20
  -1  -6   9 25215.1 1152.84  30
  -1  -6   9 29159.6 1237.77  12
  -1  -6   8 8916.46 584.262  20
  -1  -6   8 7960.79 609.405  14
  -1  -6   8 8164.13 615.846  12
  -1  -6   7 5082.61 680.738   5
  -1  -6   7 4299.56 371.842  23
  -1  -6   7 5131.73 426.429  20
  -1  -6   7 5475.86 469.674  12
  -1  -6   6 251.700 211.483   5
  -1  -6   5 169.520 172.428   5
  -1  -6   4 25190.4 1363.51   8
  -1  -6   4 26335.3 1403.12   5
  -1  -6   3 3860.78 501.355   5
  -1  -6   3 3696.91 485.144   8
  -1  -6   3 3577.68 429.466   3
  -1  -6   2 37894.0 1608.81   5
  -1  -6   2 36541.9 1543.48   8
  -1  -6   2 36536.5 1472.14   3
  -1  -6   1 14277.6 904.953   5
  -1  -6   1 13203.2 730.941   4
  -1  -6   1 13854.4 860.113   3
  -1  -6   1 13406.8 871.906   8
  -1  -6   0 205061. 4406.66   3
  -1  -6   0 215504. 4462.84   5
  -1  -6  -1 21732.4 1130.61   3
  -1  -6  -1 24724.5 1129.67   5
  -1  -6  -1 24991.8 1101.88   4
  -1  -6  -2 55370.6 1760.32   5
  -1  -6  -2 54997.7 1863.22   3
  -1  -6  -3 261.077 172.650   3
  -1  -6  -4 624.494 203.711   3
  -1  -6  -5 47450.4 1746.45   3
  -1  -6  -6 2410.29 369.980   3
   1   6   7 23490.1 1095.28   1
  -1  -6  -7 25439.5 1263.66   3
  -1  -6  -8 3614.51 474.428   3
   1   6   8 3267.45 421.744   1
  -1  -6  -9 45773.3 1831.37   3
   1   6   9 44811.8 1789.18   1
   1   6  10 40242.7 1776.67   1
   1   6  11 37556.8 1797.59   1
  -1  -6 -12 12489.2 756.237  22
   1   6  12 14128.9 1126.06   1
   1   6  12 14362.1 748.512  17
   1   6  13 8260.38 609.414  10
   1   6  13 9860.86 986.487   1
  -1  -6 -13 10314.7 701.333  22
   1   6  14 12.0956 102.338  10
  -1  -6 -14 31.8645 104.938  22
   1   6  14 240.031 161.179   1
   1   6  15 1079.03 222.606  10
  -1  -6 -15 947.676 239.528  22
   1   6  15 1268.03 257.603  32
  -1  -6 -16 11188.2 815.264  22
   1   6  16 11167.1 770.688  10
   1   6  16 11216.8 758.492  32
   1   6  17-119.838 184.759  10
  -1  -6 -17 369.589 187.000  22
   1   6  17-1.62583 128.620  16
   1   6  17 18.0559 117.974  32
  -1  -6 -18 11303.3 829.443  22
   1   6  18 11861.1 762.417  16
   1   6  18 11538.1 801.182  10
   1   6  18 11479.9 793.584  32
   1   6  19 8914.44 695.031  10
   1   6  19 8519.61 637.814  16
   1   6  19 8721.39 686.721  32
   1   6  20 11426.0 767.866  10
   1   6  20 11524.4 784.067  32
   1   6  21 7245.76 589.708  10
   1   6  21 8688.90 650.633  32
   1   6  22 2835.00 346.096  10
   1   6  22 3571.82 401.939  32
   1   6  23 833.998 196.157  32
   1   6  24 734.038 158.683  32
  -1  -7  17 6955.82 449.589  37
  -1  -7  16 1790.75 250.190  37
  -1  -7  16 1633.51 249.812  38
  -1  -7  16 1734.12 280.244  12
  -1  -7  15 1962.29 299.894  37
  -1  -7  15 1718.94 284.991  38
  -1  -7  15 2229.89 332.428  12
  -1  -7  14 13422.2 775.411  30
  -1  -7  14 12995.7 749.262  37
  -1  -7  14 13439.4 845.648  38
  -1  -7  14 14106.9 864.503  12
  -1  -7  13 16418.7 922.992  28
  -1  -7  13 15575.2 888.646  30
  -1  -7  13 15892.8 943.885  38
  -1  -7  13 16049.9 940.143  12
  -1  -7  13 15018.4 853.998  20
  -1  -7  13 16022.8 850.153  37
  -1  -7  12 3792.89 447.334  30
  -1  -7  12 3917.49 463.749  12
  -1  -7  12 3996.08 433.877  37
  -1  -7  12 4096.59 448.319  20
  -1  -7  12 4222.15 466.293  14
  -1  -7  12 4309.38 470.620  28
  -1  -7  11 12985.3 831.359  30
  -1  -7  11 13634.9 792.259  37
  -1  -7  11 13893.4 887.390  12
  -1  -7  11 13267.7 791.980  20
  -1  -7  11 14006.8 871.789  14
  -1  -7  11 13210.7 842.276  28
  -1  -7  10 15056.7 901.007  30
  -1  -7  10 14746.0 834.723  37
  -1  -7  10 16651.4 961.227  14
  -1  -7  10 16533.7 891.318  20
  -1  -7  10 17118.6 967.801  12
  -1  -7  10 17004.5 941.914  28
  -1  -7   9 1026.74 244.208  30
  -1  -7   9 769.398 221.157  14
  -1  -7   9 785.374 193.229  37
  -1  -7   9 903.356 231.110  20
  -1  -7   9 926.561 228.755  12
  -1  -7   9 905.886 241.505  28
  -1  -7   8 14961.3 874.417  30
  -1  -7   8 16190.3 901.417  12
  -1  -7   8 18127.4 888.002  20
  -1  -7   8 17244.2 934.734  14
  -1  -7   8 17087.4 898.160  28
  -1  -7   7 3605.66 364.665  23
  -1  -7   7 4443.57 445.312  14
  -1  -7   7 4052.33 422.310  12
  -1  -7   7 4487.57 423.644  20
  -1  -7   6 28450.7 1160.22  12
  -1  -7   6 33668.7 1230.48  13
  -1  -7   6 34910.2 1270.98  14
  -1  -7   6 30941.7 1136.36  23
  -1  -7   6 35563.1 1237.84  20
  -1  -7   6 32306.7 1834.19   5
  -1  -7   5 31.7788 77.8621  18
  -1  -7   5 386.569 137.652  23
  -1  -7   5 162.649 127.070  20
  -1  -7   5-23.3250 178.985   5
  -1  -7   5 85.6708 89.4313  13
  -1  -7   4 3094.44 493.353   8
  -1  -7   4 3530.28 562.099   5
  -1  -7   3 634.262 247.033   8
  -1  -7   3 299.965 142.821   3
  -1  -7   3 370.039 192.270   5
  -1  -7   2 13831.1 940.415   3
  -1  -7   2 13804.8 966.901   8
  -1  -7   2 14606.3 1053.89   5
  -1  -7   1 5050.88 570.395   3
  -1  -7   1 4568.16 573.217   5
  -1  -7   1 4862.03 555.076   8
  -1  -7   0 17740.1 964.325   4
  -1  -7   0 18901.9 1123.43   5
  -1  -7   0 17985.2 1107.38   3
  -1  -7  -1 72375.7 2313.66   5
  -1  -7  -1 73767.4 2369.59   3
  -1  -7  -1 70834.7 2201.19   4
  -1  -7  -2 13870.9 908.192   5
  -1  -7  -2 14064.0 948.703   3
  -1  -7  -2 14405.6 910.355   4
  -1  -7  -3 1662.24 349.005   3
  -1  -7  -3 4115.54 454.148   5
  -1  -7  -4 5500.68 579.449   3
  -1  -7  -5 36155.6 1599.34   3
  -1  -7  -6 352.933 192.401   3
  -1  -7  -7 35191.3 1626.34   3
  -1  -7  -8 7017.82 698.511   3
  -1  -7  -9 3571.99 524.557   3
  -1  -7 -10 50870.6 2084.37   3
  -1  -7 -11 6705.14 526.724  22
   1   7  11 6896.25 501.974  17
  -1  -7 -12 34426.2 1328.04  22
   1   7  12 38157.9 1333.57  17
  -1  -7 -13 14990.4 849.071  22
   1   7  13 15302.4 830.776  17
   1   7  14 36715.1 1317.59  29
   1   7  14 34405.5 1372.73  10
   1   7  14 34932.3 1390.34  32
   1   7  15 13880.2 845.944  10
   1   7  15 13977.1 780.517  29
  -1  -7 -15 14303.0 909.320  22
   1   7  15 14196.7 863.150  32
   1   7  16-12.2136 156.231  32
   1   7  16 199.442 106.029  29
   1   7  16-89.0673 165.169  10
  -1  -7 -16 145.978 164.233  22
  -1  -7 -17 1478.28 320.955  22
   1   7  17 1480.24 271.550  16
   1   7  17 1594.69 310.527  32
   1   7  17 1311.35 282.084  10
   1   7  18 3854.48 442.776  10
   1   7  18 4363.40 457.444  16
   1   7  18 3750.63 469.179  32
  -1  -7 -18 3765.06 494.266  22
   1   7  19 604.389 191.842  10
   1   7  19 851.308 225.740  16
  -1  -7 -19 781.643 245.580  22
   1   7  19 720.887 214.746  32
   1   7  20 7413.01 604.044  10
   1   7  20 7444.41 584.885  16
   1   7  20 8386.25 649.238  32
   1   7  21 5953.94 511.375  10
   1   7  21 7055.90 585.412  32
   1   7  21 5600.55 467.711  16
   1   7  22 34.8173 104.530  10
   1   7  22 53.4784 105.942  32
   1   7  23 526.636 159.378  32
  -1  -8  16 7689.41 457.787  37
  -1  -8  15 5411.78 459.618  12
  -1  -8  15 5595.96 433.837  37
  -1  -8  14 1150.87 257.493  12
  -1  -8  14 1278.33 216.340  37
  -1  -8  13 168.489 147.260  37
  -1  -8  13 242.870 123.229  30
  -1  -8  13 627.073 202.235  12
  -1  -8  12 484.656 211.684  14
  -1  -8  12 237.397 159.103  30
  -1  -8  12 541.260 232.761  12
  -1  -8  12 55.1285 156.980  20
  -1  -8  12 240.655 124.365  37
  -1  -8  11 2833.02 396.465  28
  -1  -8  11 2329.86 340.674  30
  -1  -8  11 2462.18 350.323  20
  -1  -8  11 2130.75 338.812  12
  -1  -8  11 2352.48 328.512  37
  -1  -8  11 2697.99 400.368  14
  -1  -8  10 1245.36 280.375  28
  -1  -8  10 1928.08 330.021  14
  -1  -8  10 1000.33 224.209  37
  -1  -8  10 1168.84 251.250  20
  -1  -8  10 1161.80 259.879  12
  -1  -8  10 1182.28 262.579  30
  -1  -8   9 16400.4 931.509  28
  -1  -8   9 18126.9 984.835  14
  -1  -8   9 15026.6 901.713  30
  -1  -8   9 15865.0 868.296  37
  -1  -8   9 16142.1 928.945  12
  -1  -8   9 16877.2 907.069  20
  -1  -8   8 5005.54 504.467  28
  -1  -8   8 4798.74 471.764  20
  -1  -8   8 4251.90 456.785  30
  -1  -8   8 4730.51 497.913  14
  -1  -8   8 4794.88 481.979  12
  -1  -8   7 20312.8 965.981  23
  -1  -8   7 20912.0 1040.31  30
  -1  -8   7 24112.0 1098.80  14
  -1  -8   7 22389.6 1076.44  28
  -1  -8   7 22586.2 1060.91  12
  -1  -8   7 23052.9 1043.38  20
  -1  -8   6 450.183 130.335  28
  -1  -8   6 296.404 143.476  13
  -1  -8   6 302.404 154.560  14
  -1  -8   6 394.865 139.377  20
  -1  -8   6 270.314 138.638  23
  -1  -8   6 125.616 99.7395  30
  -1  -8   5 1524.51 255.627  14
  -1  -8   5 1212.39 230.374  13
  -1  -8   5 1289.08 233.324  23
  -1  -8   5 1230.48 234.197  20
  -1  -8   4 5365.84 468.030  13
  -1  -8   4 5486.00 454.546  23
  -1  -8   4 5512.81 463.372  14
  -1  -8   4 5687.56 483.029  20
  -1  -8   4 4696.94 443.918  18
  -1  -8   4 5257.72 727.026   5
  -1  -8   3 6369.82 478.960  13
  -1  -8   3 6598.58 496.343  14
  -1  -8   3 6935.18 505.804  23
  -1  -8   3 7166.46 514.697  20
  -1  -8   3 6561.13 785.223   5
  -1  -8   3 5582.49 466.215  18
  -1  -8   2 729.606 146.598  14
  -1  -8   2 1167.12 213.855  20
  -1  -8   2 522.978 236.636   5
  -1  -8   2 565.554 201.463   3
  -1  -8   1 6888.28 752.685   5
  -1  -8   1 6456.34 703.865   3
  -1  -8   0 10151.2 893.803   5
  -1  -8   0 11060.5 913.462   3
  -1  -8  -1 26986.3 1450.44   5
  -1  -8  -1 29009.5 1491.67   3
  -1  -8  -2 23449.2 1248.20   4
  -1  -8  -2 24086.3 1304.32   5
  -1  -8  -2 23116.7 1315.52   3
  -1  -8  -3 13988.7 951.670   5
  -1  -8  -3 13936.2 1015.16   3
  -1  -8  -4 147052. 3836.53   3
  -1  -8  -4 139850. 3553.30   5
  -1  -8  -5 9101.24 805.526   3
  -1  -8  -6 24705.9 1379.70   3
  -1  -8  -7 42239.2 1874.17   3
  -1  -8  -8 19429.5 1234.19   3
   1   8   9 26538.1 1019.57  17
  -1  -8  -9 27865.8 1546.25   3
  -1  -8  -9 27124.1 1073.30  22
  -1  -8 -10 503.682 159.485  22
   1   8  10 203.166 114.496  17
  -1  -8 -10 302.062 225.179   3
   1   8  11 22300.9 975.687  17
  -1  -8 -11 23030.9 1022.19  22
   1   8  12 1002.24 206.441  17
  -1  -8 -12 1270.69 255.730  22
   1   8  13 88659.6 2271.58  17
  -1  -8 -13 90527.6 2349.55  22
  -1  -8 -14 32537.0 1330.20  22
   1   8  14 30920.0 1209.49  29
   1   8  15 1059.04 248.905  32
  -1  -8 -15 1352.23 293.692  22
   1   8  15 1243.39 244.590  29
   1   8  16 4979.03 457.726  29
  -1  -8 -16 5080.57 553.999  22
   1   8  16 4970.43 529.511  32
   1   8  17 9321.40 683.411  16
   1   8  17 7894.80 643.808  10
   1   8  17 8283.62 602.415  29
  -1  -8 -17 8518.51 715.252  22
   1   8  17 8776.22 692.657  32
   1   8  18 652.016 224.869  32
   1   8  18 623.680 207.322  10
   1   8  18 447.294 216.356  16
  -1  -8 -18 1009.97 283.167  22
   1   8  19 876.463 266.560  32
   1   8  19 799.919 220.213  16
  -1  -8 -19 101.299 186.761  22
   1   8  19 871.388 224.002  10
   1   8  20 1046.65 238.165  16
   1   8  20 903.448 245.179  32
   1   8  20 589.595 177.445  10
   1   8  21 909.766 198.299  16
   1   8  21 768.428 196.268  10
   1   8  21 1132.59 236.626  32
   1   8  22 24252.2 961.288  32
   1   8  22 14008.0 710.092  10
   1   8  23 1720.04 225.389  26
  -1  -9  14 6214.16 444.059  37
  -1  -9  13 21692.4 914.934  37
  -1  -9  13 21844.5 959.436  12
  -1  -9  12 1717.73 276.918  30
  -1  -9  12 1998.58 307.623  12
  -1  -9  12 1163.04 237.416  20
  -1  -9  12 1641.77 242.397  37
  -1  -9  11 264.199 182.838  30
  -1  -9  11 257.989 136.307  20
  -1  -9  11 504.381 207.093  14
  -1  -9  11 424.215 172.159  12
  -1  -9  11 297.804 142.365  37
  -1  -9  10 36527.9 1355.68  37
  -1  -9  10 40256.5 1489.07  14
  -1  -9  10 38161.5 1444.77  12
  -1  -9  10 36880.0 1399.57  20
  -1  -9  10 36508.8 1430.04  30
  -1  -9   9 9780.94 702.477  30
  -1  -9   9 9992.38 714.864  14
  -1  -9   9 9615.86 673.249  37
  -1  -9   9 9103.67 668.544  20
  -1  -9   9 9671.61 688.944  12
  -1  -9   8 514.344 208.994  14
  -1  -9   8 418.957 147.317  12
  -1  -9   8 509.117 202.119  20
  -1  -9   8 472.734 184.670  30
  -1  -9   8 481.874 233.059  28
  -1  -9   7 516.137 180.615  30
  -1  -9   7 558.014 175.790  28
  -1  -9   7 539.045 195.465  20
  -1  -9   7 766.776 217.646  14
  -1  -9   6 6561.58 562.028  30
  -1  -9   6 6879.91 568.358  14
  -1  -9   6 7138.25 592.241  28
  -1  -9   6 6813.26 563.962  20
  -1  -9   6 6654.43 536.143  23
  -1  -9   5 6506.93 562.668  28
  -1  -9   5 5698.33 512.565  13
  -1  -9   5 6384.53 534.250  14
  -1  -9   5 6157.43 532.668  30
  -1  -9   5 5835.79 500.552  23
  -1  -9   5 6373.47 537.297  20
  -1  -9   4 8238.43 606.008  13
  -1  -9   4 8602.89 618.757  30
  -1  -9   4 9269.54 632.980  20
  -1  -9   4 8760.60 610.346  14
  -1  -9   4 8600.29 605.943  23
  -1  -9   4 8350.59 622.469  28
  -1  -9   3 5875.51 493.098  14
  -1  -9   3 5315.03 475.763  28
  -1  -9   3 5440.83 480.315  18
  -1  -9   3 6339.39 509.995  20
  -1  -9   3 5831.60 489.964  13
  -1  -9   3 5567.76 478.256  30
  -1  -9   2 20254.9 906.953  14
  -1  -9   2 16510.0 1290.79   5
  -1  -9   2 20865.7 942.423  20
  -1  -9   2 17262.6 851.056  18
  -1  -9   2 18210.6 864.039  13
  -1  -9   1 524.227 224.265   5
  -1  -9   1 555.693 167.668  14
  -1  -9   1 567.491 145.204  18
  -1  -9   1 664.046 184.843  20
  -1  -9   1 675.906 171.403  13
  -1  -9   1 591.885 256.530   3
  -1  -9   0 7646.73 516.614  14
  -1  -9   0 7526.69 547.630  22
  -1  -9   0 7044.82 500.448  13
  -1  -9   0 8000.56 823.009   3
  -1  -9   0 7232.45 797.947   5
  -1  -9  -1 30427.9 1633.09   5
  -1  -9  -1 27602.9 1032.22  14
  -1  -9  -1 30409.4 1130.90  22
  -1  -9  -1 32512.5 1698.16   3
  -1  -9  -2 10257.5 931.153   3
  -1  -9  -2 8869.57 568.368  22
  -1  -9  -2 8903.71 841.479   5
  -1  -9  -3 18264.0 829.086  22
  -1  -9  -3 19739.9 1284.89   3
  -1  -9  -3 18320.7 1179.79   4
  -1  -9  -3 18351.6 1183.96   5
  -1  -9  -4 39408.9 1798.21   4
  -1  -9  -4 36275.0 1245.66  22
  -1  -9  -4 38246.1 1838.30   3
  -1  -9  -5 24313.3 985.582  22
  -1  -9  -5 25617.1 1457.88   3
  -1  -9  -6 9631.12 899.161   3
  -1  -9  -6 9430.79 597.008  22
  -1  -9  -7 10111.5 625.523  22
  -1  -9  -7 10996.2 972.509   3
   1   9   7 8761.64 551.157  17
  -1  -9  -8 7280.34 536.055  22
  -1  -9  -8 7557.83 798.259   3
   1   9   8 6885.84 505.029  17
   1   9   9 598.274 153.023  17
  -1  -9  -9 551.289 226.099   3
  -1  -9  -9 632.864 168.121  22
  -1  -9 -10 15975.6 823.424  22
   1   9  10 15959.8 810.424  17
   1   9  11 15436.1 813.571  17
   1   9  11 13895.8 751.460  29
  -1  -9 -11 15140.6 818.613  22
   1   9  12 5464.84 465.706  29
   1   9  12 5422.74 489.652  17
  -1  -9 -12 5186.68 487.920  22
   1   9  13 28061.3 1176.79  17
  -1  -9 -13 29596.9 1222.58  22
   1   9  13 26935.3 1116.50  29
   1   9  14 17721.3 897.401  29
   1   9  14 16638.8 945.813  32
   1   9  15 25228.4 1084.88  29
  -1  -9 -15 25208.0 1160.65  22
   1   9  15 23424.0 1140.38  32
   1   9  16 9612.21 726.268  32
  -1  -9 -16 10215.0 724.827  22
   1   9  16 10058.3 667.590  29
   1   9  17 2937.19 404.101  32
   1   9  17 3393.34 428.582  16
  -1  -9 -17 2546.11 355.108  22
   1   9  17 2893.89 350.580  29
   1   9  18 17735.6 932.796  16
   1   9  18 16822.7 851.531  29
  -1  -9 -18 16642.2 905.118  22
   1   9  18 16490.8 937.925  32
  -1  -9 -19 2431.75 322.007  22
   1   9  19 2680.08 358.621  16
   1   9  19 2845.02 394.698  32
   1   9  20 6863.77 560.033  32
   1   9  20 6826.35 526.918  16
   1   9  21 9689.58 626.718  32
   1   9  21 8796.28 575.172  16
   1   9  22 381.646 128.158  26
   1   9  23 4299.12 334.331  26
  -1 -10  13 1267.44 201.145  37
  -1 -10  12 1013.92 175.165  37
  -1 -10  12 1129.78 199.642  30
  -1 -10  11 2220.96 306.198  30
  -1 -10  11 2128.97 289.370  20
  -1 -10  11 2211.74 286.896  37
  -1 -10  10 2233.93 333.898  20
  -1 -10  10 2585.22 342.507  30
  -1 -10  10 2950.58 355.625  37
  -1 -10   9 4732.36 486.075  14
  -1 -10   9 4695.99 449.240  37
  -1 -10   9 4148.51 440.952  20
  -1 -10   9 4561.11 468.451  30
  -1 -10   8 347.027 174.548  14
  -1 -10   8 141.113 147.323  20
  -1 -10   8 560.163 208.568  37
  -1 -10   8 46.7147 129.310  30
  -1 -10   7 5847.75 532.572  30
  -1 -10   7 6925.64 574.839  14
  -1 -10   7 5843.86 533.590  20
  -1 -10   6 4422.24 465.976  30
  -1 -10   6 4887.28 492.332  14
  -1 -10   6 4547.55 471.655  20
  -1 -10   5 6287.53 550.105  20
  -1 -10   5 6300.65 550.964  14
  -1 -10   5 5641.69 504.515  13
  -1 -10   5 6665.60 572.115  30
  -1 -10   4 28.2407 122.073  14
  -1 -10   4 193.148 143.097  20
  -1 -10   4-1.96744 133.099  13
  -1 -10   4 272.362 141.285  30
  -1 -10   3 2861.73 357.520  30
  -1 -10   3 2512.10 325.459  25
  -1 -10   3 2714.31 351.709  20
  -1 -10   3 3130.46 377.571  14
  -1 -10   3 2689.42 343.682  13
  -1 -10   2 7152.84 570.776  20
  -1 -10   2 7292.17 562.612  14
  -1 -10   2 6615.39 533.336  13
  -1 -10   2 6869.40 544.287  30
  -1 -10   1 34.4778 80.7681  18
  -1 -10   1 119.097 114.023  14
  -1 -10   1 105.270 103.847  30
  -1 -10   1 38.2093 79.6639  13
  -1 -10   1 152.437 129.759  20
  -1 -10   1 34.6584 89.8840  33
  -1 -10   0 8616.27 578.451  33
  -1 -10   0 10402.8 654.611  20
  -1 -10   0 9638.87 612.920  14
  -1 -10   0 9089.95 601.205  13
  -1 -10  -1 1444.39 239.152  14
  -1 -10  -1 885.159 311.193   5
  -1 -10  -1 1263.53 245.411  22
  -1 -10  -2 200.680 163.643   3
  -1 -10  -2 249.679 124.955  22
  -1 -10  -3 13889.3 752.918  22
  -1 -10  -3 12139.9 1067.48   3
  -1 -10  -4 54530.6 1608.78  22
  -1 -10  -4 48474.4 2201.73   3
  -1 -10  -5 5628.75 711.292   3
  -1 -10  -5 5987.48 726.777   4
  -1 -10  -5 6798.94 497.400  22
  -1 -10  -6 21088.4 1395.66   4
  -1 -10  -6 22686.3 959.297  22
  -1 -10  -6 19756.5 1361.35   3
  -1 -10  -7 2085.40 294.399  22
   1  10   7 1535.51 241.947  17
  -1 -10  -8 28668.1 1120.25  22
  -1 -10  -8 26410.7 1029.25  33
   1  10   8 25456.4 1089.36  29
   1  10   8 25874.8 1041.67  17
   1  10   9 2280.06 305.888  17
  -1 -10  -9 2525.36 326.013  22
  -1 -10  -9 2162.91 282.900  33
   1  10   9 2512.54 321.800  29
   1  10  10 6196.49 500.170  17
  -1 -10 -10 5628.03 455.962  33
  -1 -10 -10 6992.31 536.050  22
   1  10  10 6054.16 507.935  29
   1  10  11 8902.70 618.656  17
   1  10  11 9180.64 631.224  29
  -1 -10 -11 9466.09 636.145  22
   1  10  12 6182.13 531.756  17
   1  10  12 6881.70 539.260  29
  -1 -10 -12 6619.86 547.608  22
   1  10  13 6598.83 559.060  17
  -1 -10 -13 6966.16 561.806  22
   1  10  13 6348.01 521.203  29
   1  10  14 597.838 208.677  29
  -1 -10 -14 445.665 162.109  22
   1  10  15 5519.63 482.693  29
  -1 -10 -15 5509.44 506.927  22
   1  10  16 2032.89 305.699  29
  -1 -10 -16 2246.16 326.767  22
   1  10  16 2147.36 350.324  32
   1  10  17 44539.5 1472.69  29
  -1 -10 -17 44915.3 1540.73  22
   1  10  17 41744.5 1481.93  16
   1  10  17 42513.8 1554.49  32
   1  10  18 6841.24 548.136  16
  -1 -10 -18 6483.10 529.235  22
   1  10  18 6294.37 498.992  29
   1  10  18 6448.63 559.933  32
   1  10  19 428.915 176.477  16
   1  10  19 597.623 196.791  32
   1  10  19 624.356 181.133  29
  -1 -10 -19 216.616 112.368  22
   1  10  20 5062.27 437.082  16
   1  10  21 6562.60 463.217  26
   1  10  21 6317.95 452.320  16
   1  10  22 784.866 155.094  26
  -1 -11  12 1185.30 171.977  37
  -1 -11  11 148.688 91.8529  37
  -1 -11  11 68.3306 90.5369  20
  -1 -11  10 2223.86 287.548  20
  -1 -11  10 2563.68 301.773  30
  -1 -11  10 2209.01 282.790  37
  -1 -11   9 17514.6 828.795  37
  -1 -11   9 16590.2 838.214  20
  -1 -11   8 680.310 203.651  30
  -1 -11   8 832.925 241.862  37
  -1 -11   8 541.728 174.055  20
  -1 -11   7 156.712 155.478  20
  -1 -11   7 197.916 161.755  30
  -1 -11   7 255.489 162.474  14
  -1 -11   6 47628.0 1588.90  30
  -1 -11   6 45735.5 1553.62  14
  -1 -11   6 45090.1 1567.88  20
  -1 -11   5 3141.04 389.604  14
  -1 -11   5 3167.05 394.531  20
  -1 -11   5 3069.35 379.600  30
  -1 -11   4 663.371 185.376  30
  -1 -11   4 941.585 243.853  14
  -1 -11   4 311.071 118.394  13
  -1 -11   4 508.273 194.425  20
  -1 -11   3 361.366 156.059  30
  -1 -11   3 665.435 184.042  25
  -1 -11   3 389.754 156.062  20
  -1 -11   3 381.834 128.960  13
  -1 -11   3 385.382 148.270  14
  -1 -11   2 3587.41 393.381  13
  -1 -11   2 3285.52 383.929  25
  -1 -11   2 3477.38 399.463  20
  -1 -11   2 3944.12 419.778  14
  -1 -11   2 3183.79 376.090  30
  -1 -11   1 18924.9 890.727  33
  -1 -11   1 18509.8 913.433  13
  -1 -11   1 20055.8 948.056  14
  -1 -11   1 18161.9 899.444  30
  -1 -11   1 19693.1 963.557  20
  -1 -11   0 3171.22 370.508  13
  -1 -11   0 3143.46 360.658  33
  -1 -11   0 3104.88 354.541  14
  -1 -11   0 3214.99 386.265  20
  -1 -11   0 2835.02 336.815  30
  -1 -11  -1 5003.13 455.908  33
  -1 -11  -1 5736.26 501.425  20
  -1 -11  -1 5142.61 454.678  14
  -1 -11  -2 12899.0 726.353  33
  -1 -11  -2 11743.2 737.142  22
  -1 -11  -3 10764.9 650.902  33
  -1 -11  -3 10715.6 676.971  22
  -1 -11  -4 11462.0 688.204  22
  -1 -11  -4 11293.8 658.926  33
  -1 -11  -5 18743.0 883.982  22
  -1 -11  -5 17629.0 838.281  33
  -1 -11  -6 11384.6 661.230  33
   1  11   6 10572.7 697.933  29
   1  11   7 646.198 187.750  29
  -1 -11  -7 680.950 173.532  22
  -1 -11  -7 1024.84 208.480  33
   1  11   8 13607.2 755.890  17
  -1 -11  -8 15303.3 781.826  33
   1  11   8 15409.6 843.393  29
  -1 -11  -8 16691.5 832.222  22
   1  11   9 356.369 158.801  29
  -1 -11  -9 701.735 216.723  22
   1  11   9 170.587 136.597  17
  -1 -11  -9 208.057 137.249  33
   1  11  10 7902.92 596.485  29
  -1 -11 -10 8174.86 583.923  22
  -1 -11 -10 7495.73 546.814  33
   1  11  10 7718.66 579.568  17
   1  11  11 12452.6 750.614  17
   1  11  11 11868.8 733.370  29
  -1 -11 -11 13152.2 751.224  22
  -1 -11 -11 11814.0 680.947  33
  -1 -11 -12 7843.71 588.523  22
   1  11  12 8286.97 602.884  29
   1  11  12 7805.86 588.239  17
   1  11  13 858.019 223.728  29
  -1 -11 -13 1126.23 255.864  22
   1  11  14 58218.9 1781.12  29
  -1 -11 -14 61796.2 1852.20  22
   1  11  15 577.370 199.318  29
  -1 -11 -15 654.600 213.879  22
   1  11  16 1236.86 251.667  29
  -1 -11 -16 1384.75 275.397  22
   1  11  17 950.549 217.793  29
  -1 -11 -17 901.059 220.432  22
   1  11  17 750.234 219.747  16
   1  11  18 9279.07 588.824  29
  -1 -11 -18 8262.92 573.724  22
   1  11  18 8363.10 576.541  16
   1  11  19 11781.6 633.749  29
  -1 -11 -19 9797.26 591.562  22
   1  11  19 11436.7 653.624  16
   1  11  20 5383.35 420.125  16
   1  11  20 5420.43 389.781  29
   1  11  20 4620.80 379.499  26
   1  11  21 859.497 153.408  26
  -1 -12  10 414.227 111.002  37
  -1 -12   9 1840.74 236.582  20
  -1 -12   9 1885.94 237.369  37
  -1 -12   9 2189.66 259.833  30
  -1 -12   8 261.334 104.443  30
  -1 -12   8 419.881 164.432  37
  -1 -12   8 144.243 102.588  20
  -1 -12   7 1064.34 211.124  20
  -1 -12   7 1677.35 261.654  30
  -1 -12   7 1309.28 244.922  37
  -1 -12   6 2713.64 336.423  30
  -1 -12   6 2644.04 334.945  20
  -1 -12   5 2755.11 369.708  20
  -1 -12   5 3247.45 375.206  30
  -1 -12   4 1305.54 278.139  20
  -1 -12   4 1334.32 256.452  14
  -1 -12   4 1590.06 263.919  30
  -1 -12   3 32827.4 1232.23  30
  -1 -12   3 30311.2 1183.25  25
  -1 -12   3 31949.4 1228.27  14
  -1 -12   3 30456.5 1243.78  20
  -1 -12   3 28802.6 1166.36  13
  -1 -12   2 7057.95 564.017  20
  -1 -12   2 7276.14 563.497  25
  -1 -12   2 7696.54 584.476  14
  -1 -12   2 6829.40 538.445  13
  -1 -12   2 6923.10 541.664  30
  -1 -12   1 7951.17 599.365  25
  -1 -12   1 7315.83 563.462  14
  -1 -12   1 7005.15 551.362  13
  -1 -12   1 6703.91 533.621  30
  -1 -12   1 7558.68 575.964  20
  -1 -12   0 827.394 211.448  14
  -1 -12   0 593.456 183.054  33
  -1 -12   0 925.415 231.263  20
  -1 -12  -1 3481.15 403.672  20
  -1 -12  -1 3205.75 365.030  14
  -1 -12  -1 3228.88 363.760  33
  -1 -12  -2 1651.05 294.705  20
  -1 -12  -2 1330.95 254.208  33
  -1 -12  -3 12028.5 700.293  33
  -1 -12  -3 11662.8 722.707  22
  -1 -12  -4 15394.3 790.108  33
  -1 -12  -4 14882.2 811.673  22
  -1 -12  -5 1906.62 286.920  22
  -1 -12  -5 1659.42 265.166  33
  -1 -12  -6 25943.9 1053.87  33
  -1 -12  -6 27290.4 1100.42  22
  -1 -12  -7 7548.62 547.344  33
   1  12   7 7549.35 588.022  29
  -1 -12  -7 8414.80 584.795  22
   1  12   8 31028.6 1256.62  29
  -1 -12  -8 32289.0 1201.18  22
  -1 -12  -8 31173.9 1165.30  33
  -1 -12  -9 437.131 148.163  22
  -1 -12  -9 356.141 181.754  33
   1  12   9 471.087 192.386  29
   1  12  10 824.220 211.054  17
   1  12  10 1031.16 237.810  29
  -1 -12 -10 619.911 184.510  22
  -1 -12 -10 982.409 230.596  33
   1  12  11 502.832 187.254  29
  -1 -12 -11 1430.96 280.263  22
   1  12  12 922.740 240.711  29
  -1 -12 -12 1244.28 249.258  22
  -1 -12 -13 1862.17 305.376  22
   1  12  13 1424.92 265.768  29
   1  12  14 1377.13 249.183  29
  -1 -12 -14 1592.04 295.544  22
  -1 -12 -15 1528.21 293.840  22
   1  12  15 1257.78 247.434  29
   1  12  16 1935.26 294.100  29
   1  12  16 1561.22 271.960  16
  -1 -12 -16 2194.43 315.641  22
   1  12  17 1299.82 233.339  29
  -1 -12 -17 1371.87 258.380  22
   1  12  17 1323.61 240.866  16
   1  12  18 289.036 155.568  29
   1  12  18 247.297 131.456  16
  -1 -12 -18 181.092 110.421  22
   1  12  19 9518.79 550.522  16
   1  12  19 10326.0 553.372  29
   1  12  20 2730.94 258.654  29
  -1 -13   8 1433.59 181.991  37
  -1 -13   7 5590.12 403.227  30
  -1 -13   7 4995.34 364.365  37
  -1 -13   7 4568.48 370.331  20
  -1 -13   6 874.220 181.502  20
  -1 -13   6 896.318 177.556  30
  -1 -13   6 1134.71 208.848  37
  -1 -13   5 10536.0 605.504  30
  -1 -13   5 9724.62 601.759  20
  -1 -13   4 1394.13 232.403  30
  -1 -13   4 1369.85 251.133  20
  -1 -13   3 146.365 128.275  30
  -1 -13   3 143.960 109.319  25
  -1 -13   3 117.117 172.828  20
  -1 -13   2 43208.6 1459.08  20
  -1 -13   2 42668.4 1392.87  25
  -1 -13   2 41877.7 1369.50  30
  -1 -13   1 18969.5 866.963  30
  -1 -13   1 21794.6 955.798  25
  -1 -13   1 20399.6 961.389  20
  -1 -13   0 1378.77 253.121  20
  -1 -13   0 2166.46 314.914  25
  -1 -13  -1 2214.55 314.096  20
  -1 -13  -1 2373.76 321.400  25
  -1 -13  -2 734.655 212.415  20
  -1 -13  -3 17057.7 884.518  20
  -1 -13  -3 17941.6 852.910  33
  -1 -13  -4 1018.23 234.998  33
  -1 -13  -4 1387.43 275.769  20
  -1 -13  -5 294.319 180.946  22
  -1 -13  -5 657.601 194.208  33
  -1 -13  -6 603.371 206.153  22
  -1 -13  -6 763.417 209.100  33
  -1 -13  -7 22009.0 970.184  22
  -1 -13  -7 21896.4 949.860  33
  -1 -13  -8 5391.23 446.159  22
   1  13   8 5378.26 494.260  29
  -1 -13  -8 5040.50 445.778  33
   1  13   9 3242.16 381.160  29
  -1 -13  -9 3370.44 359.911  22
  -1 -13 -10 1198.06 224.766  22
   1  13  10 909.442 234.072  29
  -1 -13 -11 624.850 188.549  22
   1  13  11 469.340 215.076  29
   1  13  12 5258.66 481.010  29
  -1 -13 -12 4528.45 435.326  22
  -1 -13 -13 204.165 124.245  22
   1  13  13 161.476 147.252  29
   1  13  14 392.905 180.187  16
   1  13  14 433.142 180.405  29
  -1 -13 -14-147.191 129.822  22
  -1 -13 -15 18688.9 861.769  22
   1  13  15 18846.6 855.249  16
   1  13  15 20041.5 883.919  29
   1  13  16 9564.01 576.599  29
  -1 -13 -16 8631.30 543.069  22
   1  13  16 8326.57 549.967  16
   1  13  17 3242.77 329.298  16
   1  13  17 3623.13 344.525  29
  -1 -13 -17 2904.27 298.361  22
   1  13  18 23971.7 879.204  16
   1  13  18 26637.9 912.516  29
   1  13  19 1651.06 200.116  29
  -1 -14   5 3843.46 303.724  37
  -1 -14   5 4002.88 324.996  20
  -1 -14   4 10991.0 583.482  20
  -1 -14   4 10092.2 523.776  30
  -1 -14   3 366.144 129.026  30
  -1 -14   3 475.758 149.505  20
  -1 -14   2 19724.6 807.402  25
  -1 -14   2 18828.0 856.700  20
  -1 -14   1 767.912 209.695  20
  -1 -14   1 277.167 121.097  25
  -1 -14   0 24838.4 975.610  25
  -1 -14   0 22856.3 980.456  20
  -1 -14  -1 38973.9 1291.75  25
  -1 -14  -1 37205.2 1304.31  20
  -1 -14  -2 2290.85 316.730  20
  -1 -14  -2 2882.66 338.584  25
  -1 -14  -3 1953.58 290.640  20
  -1 -14  -3 2321.00 309.281  25
  -1 -14  -4 17701.7 855.520  20
  -1 -14  -5 2239.51 317.363  20
  -1 -14  -6 3831.47 394.075  20
  -1 -14  -7 489.953 192.435  22
  -1 -14  -8 12449.9 686.432  22
  -1 -14  -9 13885.7 721.116  22
   1  14   9 13598.3 747.385  29
   1  14  10 15627.7 810.767  29
  -1 -14 -10 16511.2 788.143  22
   1  14  11 2702.79 341.550  29
  -1 -14 -11 2638.87 314.544  22
   1  14  12 11607.2 675.461  29
  -1 -14 -12 11948.2 653.252  22
   1  14  13 1191.11 233.040  29
  -1 -14 -13 940.649 191.072  22
   1  14  14 5337.53 434.224  29
  -1 -14 -14 5293.49 406.062  22
   1  14  14 3985.42 353.403  16
  -1 -14 -15 5732.33 415.210  22
   1  14  15 6503.77 456.733  29
   1  14  16 180.356 95.2099  16
   1  14  16 283.245 124.366  29
  -1 -14 -16 121.445 88.0276  22
   1  14  17 2140.80 243.095  29
   1  14  18 23.5258 69.7363  29
  -1 -15   2 6167.26 359.878  25
  -1 -15   1 3426.93 290.054  25
  -1 -15   1 3773.24 332.340  20
  -1 -15   0 943.718 196.476  20
  -1 -15   0 894.808 174.204  25
  -1 -15  -1 846.748 164.475  25
  -1 -15  -1 1193.85 206.683  20
  -1 -15  -2 7394.91 480.662  25
  -1 -15  -2 6835.99 479.960  20
  -1 -15  -3 7873.43 506.371  25
  -1 -15  -3 7349.13 497.234  20
  -1 -15  -4 292.354 150.351  25
  -1 -15  -4 260.678 143.990  20
  -1 -15  -5 2135.07 288.113  20
  -1 -15  -5 2565.26 296.256  25
  -1 -15  -6 1071.80 216.001  20
  -1 -15  -6 1227.12 225.913  25
  -1 -15  -7 428.017 162.586  20
  -1 -15  -7 400.297 133.641  15
  -1 -15  -8 2638.55 273.108  15
  -1 -15  -8 3053.19 337.075  20
  -1 -15  -9 732.551 181.805  20
  -1 -15  -9 721.765 153.558  15
  -1 -15 -10 4017.42 358.000  22
   1  15  10 3373.98 339.788  29
  -1 -15 -11 24941.2 913.292  22
   1  15  11 25043.8 948.750  29
  -1 -15 -12 1574.90 226.598  22
   1  15  12 1504.37 218.551  29
  -1 -15 -13 883.927 169.777  22
   1  15  13 605.664 153.475  29
   1  15  14 1460.41 212.038  29
  -1 -15 -14 1270.69 190.290  22
   1  15  15 475.365 129.022  29
   1  15  16 3721.42 300.032  29
  -1 -16  -1 2067.24 207.392  25
  -1 -16  -2 14214.6 579.936  25
  -1 -16  -3 8343.91 443.809  25
  -1 -16  -4 4252.61 331.515  20
  -1 -16  -4 5137.05 353.963  25
  -1 -16  -5 17487.2 683.545  25
  -1 -16  -5 15299.8 661.277  20
  -1 -16  -6 714.172 160.863  25
  -1 -16  -6 562.451 130.682  20
  -1 -16  -7 389.335 119.075  25
  -1 -16  -7 400.736 132.931  20
  -1 -16  -8 18443.0 713.736  25
  -1 -16  -8 15445.2 672.707  20
  -1 -16  -9 1890.38 229.160  25
  -1 -16  -9 1563.18 204.619  20
  -1 -16 -10 537.746 131.157  25
  -1 -16 -11 54.6390 66.5099  25
  -1 -16 -12 4208.84 292.678  25
   1  16  12 4470.83 311.890  29
   2 -16  -6 569.990 114.666  25
   2 -16  -5 560.535 118.314  25
   2 -16  -4 455.463 114.272  25
   2 -16  -3 2685.47 237.124  25
   2 -16  -2 5797.19 339.847  25
  -2  15  14 1527.15 197.818  29
  -2  15  13 148.624 99.2052  29
  -2  15  12 2456.29 266.452  29
  -2  15  11 10935.0 583.648  29
   2 -15 -11 9788.36 493.864  15
   2 -15 -10 1459.92 192.229  15
  -2  15  10 1545.18 240.474  29
   2 -15  -9 32702.7 1019.90  15
  -2  15   9 34693.3 1159.46  29
   2 -15  -8 952.352 169.861  15
  -2  15   8 887.366 195.143  29
   2 -15  -7 687.423 145.340  25
   2 -15  -7 758.535 158.554  15
  -2  15   7 654.948 171.319  29
   2 -15  -6 1931.52 227.940  15
   2 -15  -6 2020.54 244.239  25
   2 -15  -5 1362.43 205.092  25
   2 -15  -5 1230.33 200.863  13
   2 -15  -5 1299.46 198.711  15
   2 -15  -4 14251.9 639.415  15
   2 -15  -4 14737.8 679.217  13
   2 -15  -3 399.413 137.293  13
   2 -15  -3 367.035 121.310  15
   2 -15  -3 447.292 148.931  25
   2 -15  -2 5404.87 397.669  25
   2 -15  -2 4712.02 365.261  13
   2 -15  -1 2671.20 284.582  25
   2 -15  -1 2056.89 241.262  13
   2 -15   0 22484.5 807.172  25
   2 -15   0 19013.9 752.170  13
   2 -15   1 6710.88 417.401  25
   2 -15   2 8704.42 455.101  25
   2 -15   3 1742.80 188.990  25
  -2  14  16 18.5984 69.8401  29
  -2  14  15 14017.7 629.365  29
  -2  14  14 231.333 143.357  29
   2 -14 -14 186.216 96.6867  15
  -2  14  13 2632.11 306.099  29
   2 -14 -13 2487.66 258.644  15
   2 -14 -12 7880.34 481.103  15
  -2  14  12 7998.64 530.970  29
  -2  14  11 8620.22 574.286  29
   2 -14 -11 8919.08 515.290  15
   2 -14 -10 1192.16 197.208  15
  -2  14  10 1351.17 249.810  29
  -2  14   9 1345.36 264.667  29
   2 -14  -9 1414.24 224.037  15
  -2  14   8 10062.6 656.338  29
   2 -14  -8 9439.36 560.585  15
  -2  14   7 125.678 141.961  29
   2 -14  -7 460.929 162.135  15
   2 -14  -7 409.889 178.809  25
   2 -14  -6 9153.92 565.761  25
  -2  14   6 9191.44 644.255  29
   2 -14  -6 9402.23 556.243  15
  -2  14   5 2235.30 322.538  29
   2 -14  -5 2387.94 297.632  25
   2 -14  -5 2271.32 278.377  15
   2 -14  -4 2657.56 305.754  25
   2 -14  -4 2799.81 307.991  15
   2 -14  -3 1405.88 235.049  15
   2 -14  -3 1641.18 250.091  25
   2 -14  -2 1994.01 271.703  25
   2 -14  -2 2213.13 272.357  15
   2 -14  -2 2139.62 298.650  13
   2 -14  -1 736.160 185.319  13
   2 -14  -1 424.993 131.761  25
   2 -14   0 733.137 193.073  25
   2 -14   0 559.899 173.904  13
   2 -14   1 10178.9 588.769  13
   2 -14   1 10164.4 599.954  25
   2 -14   2 4725.16 402.543  25
   2 -14   2 4103.86 362.829  13
   2 -14   3 511.349 135.398  13
   2 -14   3 801.782 182.024  25
   2 -14   4 109.426 86.2208  25
   2 -14   4-126.234 116.137  13
   2 -14   5 2571.58 249.289  25
   2 -14   6 1407.61 195.434  37
  -2  13  17-24.1141 73.0548  29
  -2  13  16 9147.18 519.117  29
  -2  13  16 7143.21 454.783  19
  -2  13  15 865.640 192.949  29
   2 -13 -15 642.183 135.093  15
  -2  13  15 495.867 137.226  19
  -2  13  14 1520.98 244.363  29
   2 -13 -14 1641.19 230.472  15
  -2  13  14 1544.07 239.443  19
  -2  13  13 6417.69 496.893  29
  -2  13  13 5548.93 448.294  19
   2 -13 -13 6486.82 449.757  15
  -2  13  12 369.434 169.563  29
   2 -13 -12 531.065 147.472  15
  -2  13  11 1736.51 284.780  29
   2 -13 -11 1626.53 240.055  15
  -2  13  10 14494.7 806.690  29
   2 -13 -10 14162.8 720.526  15
   2 -13  -9 10468.5 615.705  15
  -2  13   9 10519.1 696.792  29
   2 -13  -8 13420.5 694.823  15
  -2  13   8 13967.9 827.989  29
   2 -13  -7 8484.33 562.514  25
  -2  13   7 8665.09 662.165  29
   2 -13  -7 8227.19 549.632  15
  -2  13   6 7186.07 602.553  29
   2 -13  -6 6830.92 501.871  15
   2 -13  -6 7044.95 520.535  25
   2 -13  -5 15692.2 798.660  25
  -2  13   5 15884.6 914.775  29
   2 -13  -5 14698.1 762.533  15
   2 -13  -4 3115.83 362.451  25
   2 -13  -4 2436.41 309.356  15
  -2  13   4 2473.55 371.859  29
   2 -13  -3 1283.45 223.456  15
   2 -13  -3 1478.30 263.950  25
   2 -13  -2 292.375 142.483  15
   2 -13  -2 312.823 170.938  25
   2 -13  -1 154.621 121.304  25
   2 -13  -1 570.328 162.369  15
   2 -13   0 5356.82 455.871  25
   2 -13   0 5268.26 477.616  13
   2 -13   1 731.907 218.079  13
   2 -13   1 776.978 185.291  25
   2 -13   2 11697.7 693.947  25
   2 -13   2 11063.3 672.241  13
   2 -13   3 5359.63 452.315  13
   2 -13   3 6169.08 496.697  25
   2 -13   4 23841.8 976.294  25
   2 -13   4 22924.0 956.510  13
   2 -13   5 4685.96 404.802  25
   2 -13   5 3626.96 350.605  13
   2 -13   6 1100.78 196.022  25
   2 -13   7 572.952 121.312  25
   2 -13   7 1404.28 232.780  37
   2 -13   8 2977.90 274.576  37
  -2  12  18 1000.76 163.897  29
  -2  12  18 1072.67 182.053  19
  -2  12  17 1162.20 203.471  19
  -2  12  17 1373.79 213.317  29
  -2  12  16 3480.40 348.816  29
  -2  12  16 3518.23 355.876  19
  -2  12  15 3845.94 386.452  29
  -2  12  15 3785.92 387.579  19
  -2  12  14 36927.6 1304.93  19
   2 -12 -14 38384.1 1226.51  15
  -2  12  14 37974.3 1314.66  29
  -2  12  13 3126.11 379.966  29
   2 -12 -13 3109.38 326.918  15
  -2  12  13 2797.38 350.352  19
  -2  12  12 123.097 153.158  29
  -2  12  12 113.031 126.459  19
   2 -12 -12-46.2090 134.182  15
   2 -12 -11 9609.92 600.356  15
  -2  12  11 8492.98 613.611  29
  -2  12  11 8976.86 628.778  19
  -2  12  10 13691.3 803.322  29
   2 -12 -10 15139.9 758.506  15
   2 -12  -9 7570.54 529.357  15
  -2  12   9 6940.02 581.026  29
  -2  12   8 17228.8 932.809  29
   2 -12  -8 17700.9 839.753  15
  -2  12   7 40285.3 1503.90  29
   2 -12  -7 37977.9 1297.50  15
   2 -12  -7 36750.9 1289.94  25
  -2  12   6 757.417 244.357  29
   2 -12  -6 488.149 158.257  25
   2 -12  -6 697.092 214.106  15
  -2  12   5 4392.63 492.340  29
   2 -12  -5 4728.30 442.332  25
   2 -12  -5 4768.88 432.673  15
   2 -12  -4 4564.42 420.383  15
  -2  12   4 3821.57 464.026  29
   2 -12  -4 4102.15 412.212  25
  -2  12   3 9965.30 730.418  29
   2 -12  -3 10207.2 652.223  25
   2 -12  -3 10233.0 646.887  15
   2 -12  -2 49450.5 1586.03  25
   2 -12  -2 48782.2 1537.15  15
   2 -12  -1 6411.87 523.977  25
   2 -12  -1 5525.83 469.467  15
   2 -12   0 2908.61 359.586  25
   2 -12   0 2386.34 291.437  15
   2 -12   1 18365.6 923.290  13
   2 -12   1 18087.2 903.248  25
   2 -12   2 4406.74 435.907  25
   2 -12   2 3826.65 425.638  13
   2 -12   3 513.900 164.381  31
   2 -12   3 568.779 205.789  13
   2 -12   3 755.745 210.782  25
   2 -12   4 5098.07 486.949  25
   2 -12   4 4849.26 426.507  31
   2 -12   4 5022.86 462.460  13
   2 -12   4 4206.29 427.831  20
   2 -12   5 10085.3 604.352  31
   2 -12   5 9360.44 632.284  13
   2 -12   5 10032.3 653.975  25
   2 -12   5 8443.52 589.589  20
   2 -12   6 5002.50 444.948  13
   2 -12   6 5165.49 451.852  25
   2 -12   6 3958.66 394.049  20
   2 -12   7 2782.41 313.824  20
   2 -12   7 3306.29 351.455  25
   2 -12   8 1162.14 190.963  25
   2 -12   8 615.350 149.959  20
   2 -12   9 8701.87 529.967  37
   2 -12  10 62.3288 88.6522  37
  -2  11  20 1386.27 184.348  26
  -2  11  19 643.197 150.451  19
  -2  11  19 701.558 162.248  26
  -2  11  18 257.619 131.127  26
  -2  11  18 140.824 98.1525  19
  -2  11  17 2445.70 313.869  26
  -2  11  17 2101.04 272.133  29
  -2  11  17 2165.76 282.843  19
  -2  11  16 16196.7 798.096  29
  -2  11  16 15822.0 816.249  26
  -2  11  16 16671.0 818.137  19
  -2  11  15-54.9530 119.478  16
  -2  11  15 204.576 140.654  26
  -2  11  15 345.510 177.059  29
  -2  11  15 225.143 192.512  19
  -2  11  14 2369.58 326.707  16
  -2  11  14 2278.19 319.694  29
   2 -11 -14 2463.67 297.810  15
  -2  11  14 2435.42 331.915  19
   2 -11 -13 548.196 165.062  15
  -2  11  13 719.645 209.015  19
  -2  11  13 326.162 161.083  16
  -2  11  13 567.332 197.515  29
  -2  11  12 2052.25 316.343  19
  -2  11  12 1683.47 279.681  29
   2 -11 -12 1938.32 269.088  15
  -2  11  12 1700.17 275.184  16
  -2  11  11 8474.28 617.822  29
   2 -11 -11 10020.7 607.990  15
  -2  11  11 8903.36 642.268  19
  -2  11  10 7126.96 577.702  29
  -2  11  10 7680.60 597.156  19
   2 -11 -10 7768.35 544.298  15
  -2  11   9 15322.3 855.615  19
  -2  11   9 14543.4 838.988  29
   2 -11  -9 15994.8 793.878  15
   2 -11  -8 5354.38 443.941  15
   2 -11  -8 4685.56 440.987  22
  -2  11   8 4962.55 486.141  29
  -2  11   7 2881.02 390.080  29
   2 -11  -7 2733.58 325.374  15
   2 -11  -7 2790.93 338.971  22
  -2  11   6 4302.24 495.713  29
   2 -11  -6 3645.17 371.890  25
   2 -11  -6 3837.90 383.299  15
   2 -11  -5 3235.47 355.251  15
  -2  11   5 3503.20 440.849  29
   2 -11  -5 3478.72 373.216  25
   2 -11  -4 10958.2 664.140  25
  -2  11   4 9932.06 728.658  29
   2 -11  -4 10599.7 646.157  15
   2 -11  -3 6964.58 529.439  15
   2 -11  -3 6674.49 523.826  25
  -2  11   3 6271.18 582.858  29
   2 -11  -2 2152.83 298.501  15
   2 -11  -2 1723.26 275.890  25
   2 -11  -1 8052.59 557.766  15
   2 -11  -1 7866.45 580.424  25
   2 -11   0 3259.88 383.294  25
   2 -11   0 2590.71 324.146  15
   2 -11   1 5800.83 493.864  25
   2 -11   1 5305.46 456.270  15
   2 -11   2 767.113 192.420  31
   2 -11   2 750.996 194.345  20
   2 -11   2 736.000 200.448  25
   2 -11   2 1119.42 279.130  13
   2 -11   3 1430.06 249.732  31
   2 -11   3 1539.87 258.129  25
   2 -11   3 1440.25 260.583  20
   2 -11   3 1725.87 306.003  13
   2 -11   4 4595.03 463.392  20
   2 -11   4 4415.74 456.566  25
   2 -11   4 4956.16 492.163  13
   2 -11   4 5476.42 466.311  31
   2 -11   5 11037.9 725.695  25
   2 -11   5 10971.0 721.028  20
   2 -11   5 13557.4 739.307  31
   2 -11   5 10755.3 679.142  12
   2 -11   5 11370.9 737.169  13
   2 -11   6 15195.9 819.526  12
   2 -11   6 15998.7 868.451  13
   2 -11   6 16073.7 858.965  25
   2 -11   6 18054.6 862.957  31
   2 -11   6 14317.8 822.118  20
   2 -11   7 168.148 113.005  20
   2 -11   7 27.7164 106.566  12
   2 -11   7 156.532 131.486  31
   2 -11   7-289.613 181.967  13
   2 -11   7 104.905 128.530  25
   2 -11   8 11489.9 656.240  31
   2 -11   8 10214.6 642.051  25
   2 -11   8 11112.4 665.750  12
   2 -11   8 8944.55 620.718  20
   2 -11   9 1369.00 225.305  25
   2 -11   9 859.066 185.112  20
   2 -11   9 1556.79 248.847  12
   2 -11   9 1872.81 302.747  37
   2 -11  10 4799.13 404.096  12
   2 -11  10 5833.98 459.547  37
   2 -11  11 2057.32 260.780  37
   2 -11  12 1009.04 166.867  37
  -2  10  21 13442.5 590.036  26
  -2  10  20 2543.12 275.289  19
  -2  10  20 2901.17 302.082  26
  -2  10  19 137.234 117.488  26
  -2  10  19-28.7617 98.8973  19
  -2  10  18 8984.67 593.824  26
  -2  10  18 9096.72 580.489  19
  -2  10  17 3709.75 391.082  19
  -2  10  17 3401.25 391.730  26
  -2  10  16 565.425 179.241  16
  -2  10  16 717.685 210.855  26
  -2  10  16 719.291 222.164  19
  -2  10  16 871.553 218.582  29
  -2  10  15 41742.6 1507.34  26
  -2  10  15 41909.3 1444.43  29
  -2  10  15 42201.9 1472.08  19
  -2  10  15 43507.1 1504.99  16
  -2  10  14 691.101 200.943  16
  -2  10  14 695.074 198.841  29
  -2  10  14 667.133 214.734  19
  -2  10  14 701.912 235.240  26
  -2  10  13 19963.0 974.875  16
   2 -10 -13 21077.5 910.429  15
  -2  10  13 19156.7 989.452  26
  -2  10  13 20399.8 969.939  29
  -2  10  12 7397.60 570.646  29
  -2  10  12 6713.94 576.514  26
  -2  10  12 7298.35 568.272  16
  -2  10  11 2886.50 365.836  29
  -2  10  11 2741.43 388.858  16
  -2  10  10 29993.7 1174.74  16
  -2  10  10 32141.9 1263.92  29
  -2  10   9 3767.86 419.772  29
  -2  10   9 4329.93 446.077  19
  -2  10   8 58.7940 131.529  29
  -2  10   8 294.266 158.244  19
  -2  10   7 5450.55 515.830  29
   2 -10  -7 5570.72 461.456  22
   2 -10  -6 64271.9 1707.37  15
  -2  10   6 60986.6 1874.47  29
   2 -10  -6 59775.2 1714.72  22
  -2  10   5 150.137 132.955  29
   2 -10  -5 420.624 161.529  25
   2 -10  -5 704.314 180.607  15
   2 -10  -5 319.323 126.648  22
  -2  10   4 16526.9 927.515  29
   2 -10  -4 16371.2 809.087  25
   2 -10  -4 18327.9 836.160  15
   2 -10  -3 24821.4 991.133  15
   2 -10  -3 22823.6 984.397  25
   2 -10  -2 13286.7 727.654  25
   2 -10  -2 12740.4 699.745  15
   2 -10  -1 44864.8 1448.10  15
   2 -10  -1 47462.6 1512.43  25
   2 -10   0 1081.53 218.203  25
   2 -10   0 1109.79 200.865  15
   2 -10   1 2492.64 340.016  25
   2 -10   1 2470.99 306.045  15
   2 -10   2 20739.3 919.209  31
   2 -10   2 19286.4 896.948  15
   2 -10   2 20874.7 972.223  25
   2 -10   2 19561.1 945.682  20
   2 -10   3 1288.69 246.827  20
   2 -10   3 1100.92 237.148  31
   2 -10   3 1298.63 247.158  25
   2 -10   3 1517.98 295.783  13
   2 -10   3 1352.46 262.615  12
   2 -10   4 6765.80 548.936  25
   2 -10   4 7137.87 582.489  13
   2 -10   4 6890.07 538.713  12
   2 -10   4 6248.49 535.390  20
   2 -10   4 6664.73 523.985  31
   2 -10   5 25841.8 1079.67  31
   2 -10   5 23204.4 1074.08  25
   2 -10   5 25658.1 1136.55  13
   2 -10   5 23799.9 1088.28  20
   2 -10   5 24793.8 1094.26  12
   2 -10   6 1612.50 283.650  31
   2 -10   6 1255.62 253.056  12
   2 -10   6 1386.54 284.418  25
   2 -10   6 1705.32 300.912  13
   2 -10   6 1379.37 262.537  20
   2 -10   7 1164.73 235.187  31
   2 -10   7 901.572 211.170  20
   2 -10   7 942.240 223.425  25
   2 -10   7 1011.34 234.866  13
   2 -10   7 757.200 223.414  12
   2 -10   8 2303.90 321.962  25
   2 -10   8 2490.64 337.026  12
   2 -10   8 2701.66 346.573  31
   2 -10   8 2326.19 320.475  13
   2 -10   8 2702.32 359.799  20
   2 -10   9 3119.14 363.949  25
   2 -10   9 3918.70 425.562  12
   2 -10   9 3897.47 401.844  31
   2 -10   9 3142.77 388.583  20
   2 -10  10 23565.6 1023.35  37
   2 -10  10 23896.4 1033.09  12
   2 -10  11 3755.70 392.511  12
   2 -10  11 4326.69 416.227  37
   2 -10  12 4681.24 406.574  37
   2 -10  12 4764.11 406.520  12
   2 -10  13 1816.81 225.838  37
   2 -10  14 3167.43 282.615  37
  -2   9  21 6839.10 447.865  26
  -2   9  20 1226.41 217.828  26
  -2   9  20 1188.37 211.906  19
  -2   9  19 420.106 172.388  19
  -2   9  19 547.111 162.532  26
  -2   9  18 347.728 179.190  19
  -2   9  18 103.304 117.128  26
  -2   9  17 16138.5 876.159  26
  -2   9  17 17279.6 880.902  19
  -2   9  16 3256.36 405.081  26
  -2   9  16 2783.27 367.379  16
  -2   9  16 3506.63 420.540  19
  -2   9  15 194.710 142.952  16
  -2   9  15 400.844 190.720  29
  -2   9  15 276.547 145.229  26
  -2   9  14 3281.64 398.914  26
  -2   9  14 3243.48 379.462  29
  -2   9  14 3119.97 388.674  16
  -2   9  13 515.806 184.451  16
  -2   9  13 593.730 200.522  29
  -2   9  13 546.727 166.725  26
  -2   9  12 46638.7 1544.95  16
  -2   9  12 44539.8 1531.00  29
  -2   9  12 42399.4 1572.82  26
  -2   9  11 3199.50 397.714  26
  -2   9  11 3342.56 383.782  29
  -2   9  11 3368.45 378.660  16
  -2   9  10 2453.72 334.906  29
  -2   9  10 2647.20 340.677  16
  -2   9   9 5891.32 497.111  29
  -2   9   9 5227.62 452.377  16
  -2   9   8 2654.89 331.576  29
   2  -9  -8 2375.93 474.762   3
   2  -9  -7 2879.88 516.479   3
   2  -9  -6 3987.76 383.054  22
   2  -9  -6 5419.27 687.400   3
   2  -9  -5 40431.8 1944.90   3
   2  -9  -5 35035.6 1224.85  22
   2  -9  -4 942.686 180.806  15
   2  -9  -4 704.829 273.219   3
   2  -9  -4 651.848 172.251  22
   2  -9  -3 10328.0 592.253  15
   2  -9  -3 10274.9 945.955   3
   2  -9  -2 130.898 91.3621  15
   2  -9  -2 153.413 116.143   3
   2  -9  -1 28565.6 1068.37  15
   2  -9  -1 31216.9 1711.55   3
   2  -9   0 3228.09 327.215  15
   2  -9   0 3253.71 543.289   3
   2  -9   1 129.865 108.355  15
   2  -9   1 100.628 107.015   3
   2  -9   2 1809.19 259.221  25
   2  -9   2 1778.32 240.934  15
   2  -9   3 163.138 100.723  25
   2  -9   3 137.316 72.8597  30
   2  -9   3 116.051 109.822  31
   2  -9   3 144.024 128.589  20
   2  -9   4 5149.41 460.942  31
   2  -9   4 4943.08 460.243  25
   2  -9   4 4017.10 411.345  30
   2  -9   4 4999.52 482.469  13
   2  -9   4 4712.34 472.113  12
   2  -9   4 4627.80 440.009  20
   2  -9   5 5090.08 471.175  30
   2  -9   5 5951.55 516.397  12
   2  -9   5 4956.75 463.359  25
   2  -9   5 5323.03 477.696  31
   2  -9   5 5403.49 507.039  13
   2  -9   5 5045.30 477.907  20
   2  -9   6 20.8321 138.241  25
   2  -9   6 214.846 124.423  31
   2  -9   6-28.2363 115.020  13
   2  -9   6 107.339 118.367  20
   2  -9   6 99.3565 119.375  12
   2  -9   7 2679.40 371.222  20
   2  -9   7 2972.67 369.579  25
   2  -9   7 2820.52 369.633  12
   2  -9   7 2967.88 388.450  13
   2  -9   7 3159.64 381.990  31
   2  -9   8 4493.37 455.226  25
   2  -9   8 5337.85 486.013  31
   2  -9   8 4986.99 498.901  13
   2  -9   8 5346.41 515.672  12
   2  -9   8 5110.83 493.720  20
   2  -9   9 16961.3 874.993  31
   2  -9   9 15241.0 836.586  25
   2  -9   9 15835.3 896.012  13
   2  -9   9 16874.4 913.345  12
   2  -9   9 15685.3 879.303  20
   2  -9  10 8142.65 631.053  12
   2  -9  10 8521.48 626.966  31
   2  -9  10 7030.87 587.591  20
   2  -9  10 8528.36 636.636  37
   2  -9  11 223.739 160.203  12
   2  -9  11-22.3636 154.808  31
   2  -9  11 208.892 175.779  37
   2  -9  11-146.901 158.086  20
   2  -9  12 5754.59 512.751  12
   2  -9  12 5759.30 486.911  37
   2  -9  13 1132.91 226.422  37
   2  -9  13 1350.64 247.521  12
   2  -9  14 5849.77 454.732  12
   2  -9  14 6007.69 443.688  37
   2  -9  14 5530.41 427.320  38
   2  -9  15 9299.33 510.028  37
  -2   8  22 8987.51 492.812  26
  -2   8  21 4719.40 395.327  26
  -2   8  20 2278.57 303.692  26
  -2   8  20 1713.60 249.971  19
  -2   8  19 683.759 209.513  19
  -2   8  19 725.575 208.879  10
  -2   8  19 679.532 196.852  26
  -2   8  18 503.134 180.578  19
  -2   8  18 797.629 238.712  10
  -2   8  18 392.230 160.168  26
  -2   8  17 5021.51 482.109  19
  -2   8  17 5443.65 539.545  10
  -2   8  17 5135.88 494.782  26
  -2   8  16 3876.09 482.945  10
  -2   8  16 3484.63 419.057  16
  -2   8  16 4300.00 463.331  26
  -2   8  15 170.420 126.556  16
  -2   8  15 461.131 205.300  26
  -2   8  15 614.910 219.100  10
  -2   8  14 16271.8 954.465  10
  -2   8  14 15024.7 855.433  16
  -2   8  14 13307.9 774.652  29
  -2   8  14 15020.1 879.490  26
  -2   8  13 6490.92 546.688  16
  -2   8  13 7238.78 629.560  10
  -2   8  13 5471.05 485.412  29
  -2   8  13 5948.27 542.752  26
  -2   8  12 1811.96 283.984  16
  -2   8  12 1693.43 265.136  29
  -2   8  12 2000.10 330.759  10
  -2   8  12 1693.92 298.529  26
  -2   8  11 25392.2 1159.78  26
  -2   8  11 27744.0 1126.78  16
  -2   8  11 26931.6 1116.30  29
  -2   8  10 1781.77 473.107   1
  -2   8  10 2473.03 330.665  16
  -2   8   9 2453.25 298.413  16
  -2   8   9 2278.87 526.580   1
   2  -8  -9 2959.53 521.171   3
  -2   8   8 40.5661 67.0046  16
  -2   8   8 365.425 284.410   1
   2  -8  -8 110.664 166.271   3
  -2   8   7 5356.25 755.909   1
   2  -8  -7 5683.31 706.617   3
   2  -8  -6 3239.99 520.295   3
  -2   8   6 2821.97 564.998   1
  -2   8   5 34522.6 2018.05   1
   2  -8  -5 38867.9 1833.07   3
  -2   8   4 6614.93 849.248   1
   2  -8  -4 8029.88 791.271   3
   2  -8  -3 244.688 162.229   3
   2  -8  -2 62845.4 2375.11   3
   2  -8  -1 562.265 187.445   3
   2  -8   0 3955.74 562.963   3
  -2   8   0 3493.58 581.238   2
   2  -8   1 10386.5 583.244  15
   2  -8   1 12790.7 1035.39   3
   2  -8   2 122.129 76.5293  15
   2  -8   2 401.606 201.127   3
   2  -8   3 19654.5 842.330  15
   2  -8   3 22918.3 1387.20   3
   2  -8   3 21784.9 923.570  20
   2  -8   4 3678.48 370.708  20
   2  -8   5 504.063 177.344  25
   2  -8   5 600.643 194.860  13
   2  -8   5 295.417 123.238  20
   2  -8   5 470.071 145.472  31
   2  -8   5 444.928 197.059  12
   2  -8   5 324.414 121.224  30
   2  -8   6 12053.9 729.977  25
   2  -8   6 13276.4 751.570  31
   2  -8   6 12679.9 740.665  30
   2  -8   6 13010.8 794.132  12
   2  -8   6 13753.3 762.642  20
   2  -8   6 13316.0 783.389  13
   2  -8   7 18519.3 925.343  25
   2  -8   7 20693.4 1006.21  13
   2  -8   7 21355.5 1027.68  12
   2  -8   7 20673.4 984.708  20
   2  -8   7 19746.7 945.250  31
   2  -8   7 19594.7 968.018  30
   2  -8   8 8016.84 600.725  31
   2  -8   8 7181.51 563.560  25
   2  -8   8 8621.06 644.905  13
   2  -8   8 8809.37 652.377  12
   2  -8   8 8165.52 625.237  20
   2  -8   9 10447.5 690.894  31
   2  -8   9 10735.4 714.528  13
   2  -8   9 10176.7 714.305  12
   2  -8   9 9800.32 704.669  20
   2  -8   9 8980.62 635.950  25
   2  -8  10 3112.85 394.150  12
   2  -8  10 3432.20 411.429  31
   2  -8  10 3370.61 409.558  20
   2  -8  11 3036.96 400.981  20
   2  -8  11 3958.33 421.382  37
   2  -8  11 3878.86 424.921  31
   2  -8  11 3721.14 436.724  12
   2  -8  12 9018.23 629.541  37
   2  -8  12 8782.65 635.317  31
   2  -8  12 8793.76 687.585  12
   2  -8  13 55.3639 147.897  12
   2  -8  13-392.062 182.908  37
   2  -8  14 3673.05 410.633  12
   2  -8  14 4085.74 398.576  37
   2  -8  15 5446.14 431.664  37
   2  -8  15 5357.40 457.555  12
   2  -8  16 3902.78 345.122  37
   2  -8  16 4041.81 365.081  38
  -2   7  22 258.519 134.351  26
  -2   7  21 601.382 163.019  26
  -2   7  20 21883.1 947.285  19
  -2   7  20 22395.4 1011.14  10
  -2   7  19 4238.49 442.842  26
  -2   7  19 4032.77 428.424  19
  -2   7  19 3902.38 447.911  10
  -2   7  18 1679.48 275.503  19
  -2   7  18 1632.43 283.573  26
  -2   7  18 1653.85 298.837  10
  -2   7  17 202.130 135.207  26
  -2   7  17 458.827 223.383  10
  -2   7  17 280.637 136.347  19
  -2   7  16 21209.1 1079.24  10
  -2   7  16 20848.9 1042.23  16
  -2   7  16 20405.1 1031.45  26
  -2   7  15 392.761 178.785  16
  -2   7  15 591.691 249.415  10
  -2   7  15 47.3347 121.291  26
  -2   7  14 5.41018 149.009  16
  -2   7  14 344.413 193.519  10
  -2   7  14-86.7210 126.418  26
  -2   7  13 26503.6 1234.52  10
  -2   7  13 25775.5 1160.56  26
  -2   7  13 27008.9 1145.20  16
  -2   7  12 3416.28 435.628  10
  -2   7  12 2979.76 358.176  16
  -2   7  12 3035.39 375.382  26
  -2   7  12 2318.01 302.396  29
  -2   7  11 24810.4 1158.95  10
  -2   7  11 22370.5 1679.37   1
  -2   7  11 22659.7 983.226  16
  -2   7  10 2209.69 514.811   1
  -2   7  10 1897.11 264.634  16
  -2   7  10 2238.14 344.688  10
  -2   7  10 1539.71 362.588   7
  -2   7   9 35262.7 1365.99  10
  -2   7   9 38808.9 2111.41   1
   2  -7  -9 36048.2 1761.18   3
  -2   7   9 30216.5 1627.32   7
  -2   7   9 30873.1 1124.22  16
  -2   7   8 58494.4 2645.60   1
   2  -7  -8 57173.4 2270.45   3
  -2   7   7 18959.6 1435.16   1
   2  -7  -7 19787.0 1250.03   3
  -2   7   6 3697.49 622.924   1
  -2   7   5 17512.4 1361.96   1
  -2   7   4 25575.9 1614.00   1
  -2   7   3 30741.6 1827.53   1
  -2   7   2 109.625 186.877   1
  -2   7   1 78544.7 2758.93   2
  -2   7   1 66065.0 2707.80   1
  -2   7   0 112242. 3449.28   2
  -2   7  -1 19215.8 1280.71   2
  -2   7  -2 7665.64 814.468   2
   2  -7   3 9991.01 866.863   3
  -2   7  -3 11037.3 968.497   2
  -2   7  -4 2196.59 458.766   2
   2  -7   5 2666.10 322.404  13
   2  -7   5 2107.95 264.763  20
   2  -7   6 2291.32 482.282   5
   2  -7   6 3100.66 354.492  13
   2  -7   6 2876.74 356.315  12
   2  -7   6 2349.59 295.723  20
   2  -7   7 12337.7 725.908  30
   2  -7   7 14340.1 782.649  13
   2  -7   7 13601.0 799.045  12
   2  -7   7 12596.9 726.533  20
   2  -7   7 12898.6 739.759  31
   2  -7   8 12227.3 736.961  31
   2  -7   8 12532.1 749.875  30
   2  -7   8 12102.6 704.800  25
   2  -7   8 14594.1 809.171  13
   2  -7   8 13338.9 811.606  12
   2  -7   8 13334.4 758.110  20
   2  -7   9 500.050 179.060  31
   2  -7   9 661.425 190.704  20
   2  -7   9 732.133 199.405  25
   2  -7   9 596.935 192.559  12
   2  -7   9 658.229 185.756  13
   2  -7  10 3132.05 388.032  20
   2  -7  10 3519.94 416.792  12
   2  -7  10 3148.63 391.804  31
   2  -7  11 2225.03 327.016  31
   2  -7  11 2445.33 334.830  37
   2  -7  11 2441.73 351.655  12
   2  -7  11 2229.44 361.959  20
   2  -7  12 18652.6 995.183  31
   2  -7  12 20038.3 1052.52  12
   2  -7  12 21728.3 1009.76  37
   2  -7  13 2810.95 377.780  31
   2  -7  13 2822.39 411.741  12
   2  -7  13 2558.07 349.459  37
   2  -7  14 457.296 209.199  12
   2  -7  14 311.648 142.951  37
   2  -7  15 3727.13 383.817  37
   2  -7  15 3836.33 432.627  12
   2  -7  16 66.6807 113.596  12
   2  -7  16 410.787 164.796  37
   2  -7  17 78.9534 91.9152  37
   2  -7  17 299.461 146.988  38
  -2   6  22 13667.3 667.990  26
  -2   6  21 11949.3 685.358  26
  -2   6  21 9660.42 622.533  10
  -2   6  20 2128.24 326.262  10
  -2   6  20 2473.97 340.032  26
  -2   6  19 10131.5 714.453  10
  -2   6  19 10015.7 661.514  19
  -2   6  19 10730.5 713.582  26
  -2   6  18 7363.34 613.985  26
  -2   6  18 6738.05 609.812  10
  -2   6  18 6989.96 565.402  19
  -2   6  17 1086.54 225.790  19
  -2   6  17 1710.17 335.842  10
  -2   6  17 1176.48 244.159  26
  -2   6  16 2736.31 379.938  26
  -2   6  16 2780.25 402.002  10
  -2   6  16 2644.52 403.381  32
  -2   6  15 177.462 154.262  16
  -2   6  15-58.1516 178.748  26
  -2   6  15 147.564 165.820  10
  -2   6  15 87.1181 151.902  32
  -2   6  14 307.287 196.085  32
  -2   6  14 198.926 151.889  16
  -2   6  14 215.432 165.128  10
  -2   6  13 645.232 182.019  16
  -2   6  13 677.729 218.615  32
  -2   6  13 708.239 234.906  10
  -2   6  12 275.277 171.508   7
  -2   6  12 315.135 152.178  16
  -2   6  12 285.652 164.858  10
  -2   6  12 433.586 258.867   1
  -2   6  11 2709.49 322.123  16
  -2   6  11 2735.10 514.275   7
  -2   6  11 2928.85 589.763   1
  -2   6  11 2648.22 371.043  10
  -2   6  10 27703.7 1199.57  10
  -2   6  10 24760.0 1480.59   7
  -2   6  10 24977.6 998.050  16
  -2   6   9 35224.4 2009.59   1
  -2   6   9 30528.7 1582.91   7
  -2   6   8 1886.95 476.108   1
  -2   6   8 1384.09 318.321   7
  -2   6   7 10698.0 1047.92   1
  -2   6   6 2218.73 469.682   1
  -2   6   5 10074.8 1012.19   1
  -2   6   4 6355.60 821.925   1
  -2   6   3 36086.5 1939.14   1
  -2   6   2 23601.4 1570.01   1
  -2   6   1 91996.7 2942.05   2
  -2   6   0 31025.3 1548.00   2
  -2   6  -1 15613.1 1064.51   2
  -2   6  -2 20996.5 1229.91   2
  -2   6  -3 4891.42 598.398   2
  -2   6  -4 2968.30 463.230   2
  -2   6  -5 16484.4 1144.91   2
   2  -6   6 137.900 83.4151  13
  -2   6  -6 29.3868 112.073   2
  -2   6  -7 14950.2 1159.26   2
   2  -6   7 14958.5 757.154  13
   2  -6   7 14349.4 1191.64   5
   2  -6   7 14969.4 821.833  12
   2  -6   7 14634.8 729.119  20
   2  -6   8 127.698 143.058   5
   2  -6   8 180.927 115.626  13
   2  -6   8 282.297 152.952  12
   2  -6   8 29.2022 90.7101  20
   2  -6   9 4483.42 441.660  31
   2  -6   9 3713.42 366.917  25
   2  -6   9 4924.83 453.143  13
   2  -6   9 4719.09 450.772  30
   2  -6   9 4865.95 491.612  12
   2  -6   9 4983.78 454.588  20
   2  -6  10 14991.1 853.856  31
   2  -6  10 16026.7 904.005  12
   2  -6  10 17305.2 876.340  20
   2  -6  11 10088.2 706.093  31
   2  -6  11 9819.40 701.506  10
   2  -6  11 10096.9 718.981  12
   2  -6  11 10515.1 702.250  20
   2  -6  11 10485.8 663.247  37
   2  -6  12 2591.37 359.979  12
   2  -6  12 3097.91 377.064  37
   2  -6  12 2670.81 382.112  20
   2  -6  12 3013.62 398.759  10
   2  -6  12 2899.01 379.434  31
   2  -6  13 7200.42 606.419  31
   2  -6  13 7596.28 617.412  10
   2  -6  13 8031.13 593.715  37
   2  -6  13 7800.43 662.537  12
   2  -6  14 398.470 166.811  31
   2  -6  14 715.746 250.899  12
   2  -6  14 411.316 171.490  37
   2  -6  15 8271.48 599.072  37
   2  -6  15 8340.02 683.020  12
   2  -6  16 1744.82 281.503  37
   2  -6  16 1378.19 268.913  12
   2  -6  17 10305.6 699.302  38
   2  -6  17 8919.15 624.641  12
   2  -6  17 8345.34 565.731  37
   2  -6  18 414.643 186.173  38
   2  -6  18 277.485 109.278  37
  -2   5  22 556.217 149.159  26
  -2   5  21 11945.6 710.393  10
  -2   5  21 13071.9 730.434  26
  -2   5  20 1618.16 282.833  26
  -2   5  20 1549.66 294.553  10
  -2   5  19 297.065 158.958  26
  -2   5  19 399.871 183.092  10
  -2   5  18 128.524 132.735  10
  -2   5  18-162.419 171.112  26
  -2   5  17 1005.01 278.926  32
  -2   5  17 797.506 211.411  19
  -2   5  17 784.307 244.613  10
  -2   5  17 381.436 156.241  26
  -2   5  16 6147.51 576.876  32
  -2   5  16 5377.32 533.164  26
  -2   5  16 6328.72 592.629  10
  -2   5  15 3011.99 389.812  16
  -2   5  15 2655.85 384.406  10
  -2   5  15 3106.22 441.741  32
  -2   5  14 1937.45 306.858  16
  -2   5  14 1949.80 335.093  10
  -2   5  14 2046.56 364.133  32
  -2   5  13 345.874 160.108  16
  -2   5  13 459.264 160.308  10
  -2   5  13 459.124 168.478  32
  -2   5  12 83079.2 2292.53  10
  -2   5  12 82728.3 3420.75   1
  -2   5  12 80928.0 2108.24  16
  -2   5  11 6165.30 535.370  10
  -2   5  11 5737.51 697.668   7
  -2   5  11 5477.31 447.802  16
  -2   5  11 5816.78 832.088   1
  -2   5  10 4062.69 565.657   7
  -2   5  10 4046.11 690.747   1
  -2   5   9 66049.9 2828.93   1
  -2   5   9 65838.0 2349.43   7
  -2   5   8 3099.03 584.105   1
  -2   5   8 2453.23 401.362   7
  -2   5   7 125018. 3239.73   7
  -2   5   7 132593. 4079.47   1
  -2   5   6 13250.8 1161.70   1
  -2   5   5 8364.23 922.681   1
  -2   5   4 22755.4 1462.23   1
  -2   5   3 1979.33 494.150   1
  -2   5   2 2534.64 399.323   2
  -2   5   1 71359.2 2399.10   2
  -2   5   0 11639.4 863.560   2
  -2   5  -1 23219.1 1202.67   2
  -2   5  -2 4868.26 534.403   2
  -2   5  -3 2176.18 387.097   2
  -2   5  -4 88892.1 2677.00   2
  -2   5  -5 10191.8 830.026   2
  -2   5  -6 45726.3 1898.59   2
  -2   5  -7 44033.5 1906.98   2
   2  -5   7 37637.4 1861.65   5
  -2   5  -8 40765.7 1922.34   2
   2  -5   8 35798.9 1201.04  13
   2  -5   8 37896.2 1335.52  12
   2  -5   8 36281.4 1186.33  20
   2  -5   8 33291.8 1750.28   5
   2  -5   9 831.063 282.521   5
   2  -5   9 1091.29 213.193  20
   2  -5   9 1220.73 240.816  12
   2  -5   9 954.784 196.423  13
  -2   5  -9 1179.58 354.890   2
   2  -5  10 3548.98 410.377  36
  -2   5 -10 2878.15 536.011   2
   2  -5  10 3152.04 373.064  31
   2  -5  10 3616.69 408.532  12
   2  -5  10 3698.60 381.934  20
   2  -5  11 3622.69 410.345  31
   2  -5  11 3891.60 436.939  12
   2  -5  11 3914.49 446.068  10
   2  -5  11 4552.50 435.705  20
   2  -5  11 3863.56 389.794  37
   2  -5  12 11098.4 752.351  10
   2  -5  12 9913.10 703.659  31
   2  -5  12 11650.6 776.381  12
   2  -5  12 11331.9 675.284  37
   2  -5  13 26346.2 1196.89  10
   2  -5  13 23230.9 1136.14  31
   2  -5  13 25999.9 1226.51  12
   2  -5  13 26512.0 1092.00  37
   2  -5  14 1287.02 253.671  37
   2  -5  14 1240.38 251.662  31
   2  -5  14 1086.91 250.284  10
   2  -5  15 3979.11 446.434  10
   2  -5  15 4580.21 509.061  12
   2  -5  15 4316.36 436.859  37
   2  -5  16 9132.73 624.289  37
   2  -5  16 8787.25 684.410  10
   2  -5  16 9057.42 684.930  12
   2  -5  17 41.1716 121.846  37
   2  -5  17 423.127 227.745  10
   2  -5  17 54.5881 114.914  12
   2  -5  18 2437.37 373.587  38
   2  -5  18 2056.82 300.928  12
   2  -5  18 1764.92 265.154  37
   2  -5  19 2242.58 270.498  37
   2  -5  19 4058.37 410.393  38
  -2   4  22-10.5665 71.0284  26
  -2   4  21 7301.74 562.869  10
  -2   4  21 8230.06 565.948  26
  -2   4  20 4440.97 455.007  26
  -2   4  20 4249.05 467.012  10
  -2   4  19 6713.30 596.827  10
  -2   4  19 7246.36 604.538  26
  -2   4  19 5765.20 540.766  21
  -2   4  19 6172.32 548.659  38
  -2   4  18 28139.2 1294.34  10
  -2   4  18 26580.9 1225.25  21
  -2   4  18 30245.5 1316.48  26
  -2   4  18 23859.8 1048.86  23
  -2   4  18 26495.2 1211.07  38
  -2   4  18 29420.2 1328.12  32
  -2   4  17 18975.0 1044.50  10
  -2   4  17 20366.1 1070.32  26
  -2   4  17 17453.9 983.626  38
  -2   4  17 16835.6 985.599  21
  -2   4  17 19653.9 1064.12  32
  -2   4  16 59.3124 140.983  38
  -2   4  16-4.24030 128.274  10
  -2   4  16 171.839 146.738  32
  -2   4  16 109.116 125.743  21
  -2   4  16-141.718 191.576  26
  -2   4  15 3820.50 458.822  10
  -2   4  15 3459.32 424.657  21
  -2   4  15 3184.91 417.476  38
  -2   4  15 3810.40 479.472  32
  -2   4  14 2519.43 360.341  38
  -2   4  14 3782.91 429.900  16
  -2   4  14 3700.07 444.470  10
  -2   4  14 3186.99 401.679  21
  -2   4  14 3642.27 449.816  32
  -2   4  13 1416.80 268.273  16
  -2   4  13 660.321 209.133  10
  -2   4  12 759.519 185.942  16
  -2   4  12 790.867 287.689   7
  -2   4  12 709.918 202.599  10
  -2   4  12 801.220 359.039   1
  -2   4  11 2838.54 316.381  16
  -2   4  11 2992.16 377.843  10
  -2   4  11 3034.44 612.101   1
  -2   4  11 3018.41 513.078   7
  -2   4  10 18425.8 1442.96   1
  -2   4  10 18368.3 1187.44   7
  -2   4   9 78718.0 2558.97   7
  -2   4   9 83380.8 3146.24   1
  -2   4   8 8713.17 954.185   1
  -2   4   8 8000.19 688.755   7
  -2   4   7 5853.04 553.068   7
  -2   4   7 6942.05 820.297   1
  -2   4   6 741.067 295.565   1
  -2   4   6 937.826 215.800   7
  -2   4   5 64012.8 1835.79   7
  -2   4   5 69559.7 2688.61   1
  -2   4   4 19418.6 837.611   7
  -2   4   4 20163.8 1344.91   1
  -2   4   3 3513.21 574.125   1
  -2   4   3 3380.38 299.675   7
  -2   4   2 2837.60 452.879   2
  -2   4   2 2443.76 225.724   7
  -2   4   1 3962.40 489.951   2
  -2   4   0 42117.2 1613.11   2
  -2   4  -1 296.934 190.811   2
  -2   4  -2 99643.2 2649.99   2
  -2   4  -3 4897.52 510.205   2
  -2   4  -4 437.100 198.297   2
  -2   4  -5 3032.70 452.849   2
  -2   4  -6 39685.1 1636.45   2
  -2   4  -7 401.910 222.982   2
   2  -4   7 522.472 213.048   5
   2  -4   8 8055.50 759.991   5
  -2   4  -8 9129.92 805.551   2
  -2   4  -9 25113.0 1439.42   2
   2  -4   9 22969.4 995.891  12
   2  -4   9 23854.5 912.313  20
  -2   4 -10 557.558 198.507   2
   2  -4  10 792.576 166.371  20
   2  -4  10 835.446 197.363  12
  -2   4 -11 170.972 169.057   2
   2  -4  11 820.246 229.178  12
   2  -4  11 868.890 246.605  20
   2  -4  11 726.609 214.689  36
   2  -4  12 1730.99 299.183  31
   2  -4  12 2254.48 331.401  12
   2  -4  12 2404.33 367.311  10
   2  -4  12 2165.88 286.523  37
   2  -4  13 15448.8 881.488  31
   2  -4  13 17637.3 856.529  37
   2  -4  13 19048.0 998.928  12
   2  -4  13 18290.9 990.685  10
   2  -4  14 9171.80 674.101  31
   2  -4  14 11858.5 791.500  10
   2  -4  14 11123.6 683.027  37
   2  -4  14 10897.7 775.615  12
   2  -4  15 1981.11 309.693  10
   2  -4  15 2291.98 362.528  12
   2  -4  15 2261.61 317.702  37
   2  -4  16 44.8389 148.551  10
   2  -4  16 361.153 193.736  37
   2  -4  16 152.067 130.853  12
   2  -4  17 1559.78 332.933  10
   2  -4  17 1496.68 311.364  12
   2  -4  17 1699.23 280.113  37
   2  -4  18 3333.13 396.037  12
   2  -4  18 3706.57 438.516  10
   2  -4  18 3509.24 385.100  37
   2  -4  19 1127.54 215.575  37
   2  -4  19 950.085 206.739  10
   2  -4  19 1069.51 219.032  12
   2  -4  19 1454.82 293.415  38
   2  -4  20 773.020 206.665  38
  -2   3  21 336.941 158.719  10
  -2   3  21 308.580 118.374  21
  -2   3  20 331.427 152.035  26
  -2   3  20 250.060 180.450  10
  -2   3  20 145.640 108.903  38
  -2   3  20-41.1079 121.130  21
  -2   3  19 1384.91 280.871  26
  -2   3  19 1506.41 307.597  21
  -2   3  19 1567.42 329.182  10
  -2   3  19 1056.01 249.816  38
  -2   3  18 3266.99 409.991  26
  -2   3  18 3249.43 429.649  38
  -2   3  18 3715.41 471.016  21
  -2   3  18 3444.20 465.551  10
  -2   3  18 3828.18 464.372  32
  -2   3  17 4340.51 510.141  10
  -2   3  17 3734.47 453.342  38
  -2   3  17 3900.84 465.429  26
  -2   3  17 3420.00 395.424  23
  -2   3  17 4370.10 513.219  21
  -2   3  17 4275.25 501.399  32
  -2   3  16 3069.06 426.466  10
  -2   3  16 3253.71 419.806  26
  -2   3  16 2936.15 396.235  38
  -2   3  16 3267.93 435.960  32
  -2   3  16 3519.66 449.774  21
  -2   3  15 13699.9 874.407  10
  -2   3  15 11583.7 782.804  38
  -2   3  15 11464.4 730.350  12
  -2   3  15 12094.8 837.011  21
  -2   3  15 12855.0 849.687  32
  -2   3  14 5155.24 532.307  32
  -2   3  14 6349.14 574.253  10
  -2   3  14 4993.78 468.047  12
  -2   3  14 4641.56 485.475  38
  -2   3  13 8696.83 1043.15   1
  -2   3  13 8895.54 674.841  10
  -2   3  13 7840.63 574.224  12
  -2   3  12 555.404 161.422  16
  -2   3  12 557.809 169.142  10
  -2   3  12 645.672 315.689   1
  -2   3  12 407.277 130.793  12
  -2   3  12 434.297 229.541   7
  -2   3  11 34198.4 1692.90   7
  -2   3  11 32722.7 1984.62   1
  -2   3  10 1189.15 301.556   7
  -2   3  10 957.987 342.851   1
  -2   3   9 4985.34 723.249   1
  -2   3   9 5314.02 579.132   7
  -2   3   8 145726. 4218.70   1
  -2   3   8 139288. 3442.09   7
  -2   3   7 2314.96 473.401   1
  -2   3   7 2662.67 369.471   7
  -2   3   6 1649.03 424.661   1
  -2   3   6 1616.97 263.581   7
  -2   3   5 27466.6 1568.22   1
  -2   3   5 25806.9 1020.32   7
  -2   3   4 7598.32 796.523   1
  -2   3   4 6834.29 453.728   7
  -2   3   3 111555. 3344.14   1
  -2   3   3 114362. 2338.54   7
  -2   3   2 6886.39 644.815   2
  -2   3   2 5791.41 328.649   7
  -2   3   1 20880.8 1067.94   2
  -2   3   1 18574.1 542.943   7
  -2   3   0 26033.6 535.166   6
  -2   3   0 61332.2 1696.84   2
  -2   3  -1 5362.58 472.553   2
  -2   3  -2 15760.3 845.381   2
  -2   3  -3 19830.3 968.690   2
  -2   3  -4 6944.15 562.143   2
  -2   3  -5 819.561 198.709   2
  -2   3  -6 71382.9 2175.20   2
  -2   3  -7 6758.42 611.287   2
  -2   3  -8 2976.73 430.115   2
   2  -3   8 2782.97 399.510   5
  -2   3  -9 34928.7 1602.45   2
  -2   3 -10 924.782 280.109   2
   2  -3  10 843.262 164.264  20
   2  -3  10 787.205 174.266  12
   2  -3  11 471.999 144.444  12
  -2   3 -11 628.210 218.901   2
   2  -3  12 69776.5 1968.09  10
   2  -3  12 69347.9 1962.87  12
   2  -3  13 613.411 167.266  37
   2  -3  13 731.997 195.105  10
   2  -3  13 731.376 192.451  12
   2  -3  14 3942.81 449.669  10
   2  -3  14 4136.35 454.310  12
   2  -3  14 3605.42 385.835  37
   2  -3  15 3934.40 409.210  37
   2  -3  15 4333.15 491.879  12
   2  -3  15 3964.91 460.320  10
   2  -3  16 524.663 192.111  12
   2  -3  16 537.752 181.278  37
   2  -3  16 522.620 173.328  10
   2  -3  17 12019.9 792.198  12
   2  -3  17 12300.0 847.856  10
   2  -3  17 11922.1 713.855  37
   2  -3  18 3050.65 441.350  10
   2  -3  18 2999.74 360.190  37
   2  -3  18 2918.37 367.188  12
   2  -3  19 413.821 177.528  10
   2  -3  19 370.253 145.149  12
   2  -3  19 655.133 215.513  38
   2  -3  19 40.8774 110.836  37
   2  -3  20 6233.06 526.073  10
   2  -3  20 10606.6 693.454  38
   2  -3  21 6931.50 505.623  38
  -2   2  22 10143.0 543.324  34
  -2   2  21 577.920 181.038  10
  -2   2  21 345.746 148.076  21
  -2   2  21 533.510 172.805  38
  -2   2  20 246.967 160.663  21
  -2   2  20 87.3325 131.033  10
  -2   2  20 532.754 185.288  38
  -2   2  19 16947.4 1007.02  10
  -2   2  19 18043.0 990.958  38
  -2   2  19 18042.9 1041.60  21
  -2   2  18 56.2530 135.627  10
  -2   2  18 21.9284 152.554  38
  -2   2  18 122.962 168.127  21
  -2   2  17 14640.5 941.901  10
  -2   2  17 13110.4 869.391  38
  -2   2  17 13273.9 852.096  26
  -2   2  17 12305.4 786.811  12
  -2   2  17 14000.8 933.314  21
  -2   2  16 1552.01 296.345  10
  -2   2  16 1479.37 268.767  26
  -2   2  16 1659.90 280.320  23
  -2   2  16 1516.16 296.215  38
  -2   2  16 1406.26 311.089  21
  -2   2  16 1409.87 275.416  12
  -2   2  15 50741.4 1684.63  12
  -2   2  15 47856.0 1761.45  38
  -2   2  14 9173.94 711.758  32
  -2   2  14 10217.7 727.895  38
  -2   2  14 10340.4 690.915  12
  -2   2  14 10961.7 780.649  10
  -2   2  13 6481.06 570.980  10
  -2   2  13 5616.19 817.037   1
  -2   2  13 5704.01 498.724  12
  -2   2  12 616.616 273.530   1
  -2   2  12 673.710 172.969  10
  -2   2  12 486.608 158.744  12
  -2   2  12 688.270 288.079   7
  -2   2  11 26338.9 1697.35   1
  -2   2  11 28540.6 1511.35   7
  -2   2  10 15361.8 1262.35   1
  -2   2  10 17120.7 1098.22   7
  -2   2   9 46459.5 1777.76   7
  -2   2   9 43602.1 2103.64   1
  -2   2   8 756.469 219.104   7
  -2   2   8 678.597 278.387   1
  -2   2   7 1302.71 378.494   1
  -2   2   7 1153.01 242.479   7
  -2   2   6 79280.8 2751.85   1
  -2   2   6 79916.3 2105.82   7
  -2   2   5 219151. 5232.85   1
  -2   2   5 213668. 4156.57   7
  -2   2   4 7127.80 750.870   1
  -2   2   4 7906.42 478.270   7
  -2   2   3 44185.2 1878.80   1
  -2   2   3 42473.3 1166.97   7
  -2   2   2 58916.3 2017.96   2
  -2   2   2 58219.7 1334.84   7
  -2   2   1 5258.49 522.312   2
  -2   2   1 4478.22 204.023   8
  -2   2   0 45725.3 1473.07   2
  -2   2   0 34750.5 766.815   6
  -2   2  -1 10527.3 648.121   2
  -2   2  -2 3559.50 370.879   2
  -2   2  -3 62566.4 1776.33   2
  -2   2  -4 9816.54 642.907   2
  -2   2  -5 88560.2 2278.82   2
  -2   2  -6 60269.4 1837.34   2
  -2   2  -7 19088.3 987.034   2
   2  -2   8 300.783 126.842   5
  -2   2  -8 302.910 200.159   2
  -2   2  -9 6766.76 663.931   2
  -2   2 -10 5878.05 642.419   2
   2  -2  11 800.286 171.495  12
  -2   2 -11 871.289 305.256   2
  -2   2 -12 6176.16 739.144   2
   2  -2  12 5607.15 485.633  10
   2  -2  12 5307.26 461.288  12
   2  -2  13 11452.0 707.017  12
   2  -2  13 10494.1 604.041  37
   2  -2  13 12196.3 744.175  10
   2  -2  14 6975.42 508.759  37
   2  -2  14 7468.81 602.562  10
   2  -2  14 7083.45 572.241  12
   2  -2  15 3859.42 467.087  32
   2  -2  15 4750.55 447.327  37
   2  -2  15 4502.69 496.114  10
   2  -2  15 4678.77 491.335  12
   2  -2  16 380.416 217.196  32
   2  -2  16 26.5836 150.029  10
   2  -2  16 406.506 167.824  37
   2  -2  16 338.235 155.633  12
   2  -2  17 2720.14 423.959  10
   2  -2  17 2390.24 341.893  37
   2  -2  17 2208.08 331.564  12
   2  -2  18 2522.60 404.645  10
   2  -2  18 2780.15 362.797  12
   2  -2  18 2753.89 358.422  37
   2  -2  19 7177.05 560.124  12
   2  -2  19 8251.44 687.221  38
   2  -2  19 7360.12 555.717  37
   2  -2  19 8238.37 689.924  10
   2  -2  20 304.372 170.396  10
   2  -2  20 396.969 193.865  38
   2  -2  21 915.041 209.434  38
  -2   1  21 5022.71 470.432  38
  -2   1  21 4769.99 461.830  21
  -2   1  20 237.089 149.410  10
  -2   1  20-78.1817 142.608  21
  -2   1  20 136.007 156.930  38
  -2   1  19 3314.77 438.659  38
  -2   1  19 3009.61 422.041  21
  -2   1  19 2941.67 407.513  10
  -2   1  18 1118.76 284.270  10
  -2   1  18 961.554 262.381  38
  -2   1  18 1028.26 256.067  21
  -2   1  18 1000.93 242.719  12
  -2   1  17 909.668 241.249  10
  -2   1  17 708.498 214.535  21
  -2   1  17 596.722 200.252  12
  -2   1  17 861.888 244.303  38
  -2   1  16 1695.87 264.423  23
  -2   1  16 1463.87 310.337  38
  -2   1  16 1620.86 314.590  21
  -2   1  16 1801.13 308.517  12
  -2   1  16 2118.03 374.875  10
  -2   1  15 8615.99 569.503  23
  -2   1  15 9249.48 675.296  12
  -2   1  15 8635.89 705.541  38
  -2   1  15 9446.38 756.563  10
  -2   1  14 25946.9 1232.07  10
  -2   1  14 24393.2 1096.21  12
  -2   1  14 24589.4 986.438  23
  -2   1  14 23370.5 1143.24  38
  -2   1  13 931.140 215.084  10
  -2   1  13 1088.49 375.296   1
  -2   1  13 1382.30 249.068  12
  -2   1  12 18892.9 1420.52   1
  -2   1  12 17566.9 945.559  10
  -2   1  12 18497.8 872.789  12
  -2   1  11 17136.7 1300.86   1
  -2   1  10 3724.99 582.789   1
  -2   1   9 15151.3 1136.82   1
  -2   1   9 16285.7 1001.74   7
  -2   1   8 11540.3 976.013   1
  -2   1   8 13778.0 858.895   7
  -2   1   7 20351.2 1260.64   1
  -2   1   7 23849.1 1083.25   7
  -2   1   6 167.769 112.403   7
  -2   1   6 475.247 236.714   1
  -2   1   5 5452.25 634.108   1
  -2   1   5 5618.89 442.363   7
  -2   1   4 98507.3 2972.26   1
  -2   1   4 97927.9 2207.17   7
  -2   1   3 1381.58 329.185   1
  -2   1   2 23440.2 713.781   8
  -2   1   2 25317.1 1281.68   1
  -2   1   1 20123.8 643.430   6
  -2   1   1 20594.3 992.721   2
  -2   1   0 22328.3 961.244   2
  -2   1   0 19872.2 605.518   6
  -2   1  -1 97792.5 2345.84   2
  -2   1  -1 105505. 2087.58   4
  -2   1  -2 34916.3 1177.50   2
  -2   1  -2 36654.2 981.785   4
  -2   1  -3 4769.81 311.134   4
  -2   1  -3 4521.68 377.740   2
  -2   1  -4 32825.6 909.296   4
  -2   1  -4 31463.8 1099.30   2
  -2   1  -5 128550. 2878.53   2
  -2   1  -5 132457. 2467.40   4
  -2   1  -6 59365.7 1319.08   4
   2  -1   6 59100.9 1349.95   7
  -2   1  -6 60969.8 1762.14   2
   2  -1   7 64012.8 1675.20   5
  -2   1  -7 67776.7 1969.75   2
  -2   1  -8 9541.00 698.570   2
  -2   1  -9 4823.90 538.545   2
  -2   1 -10 137210. 3587.91   2
  -2   1 -11 6361.37 696.696   2
  -2   1 -12 123.375 169.314   2
   2  -1  12 403.424 146.465  10
   2  -1  12 175.152 106.785  12
   2  -1  13 61478.8 1750.27  10
  -2   1 -13 62261.4 2557.98   2
   2  -1  14 1635.71 244.579  37
   2  -1  14 2162.42 311.704  10
   2  -1  14 1722.65 277.318  12
   2  -1  15 530.625 150.494  37
   2  -1  15 701.771 194.988  10
   2  -1  15 584.140 171.291  12
   2  -1  15 564.963 223.411  32
   2  -1  16 33280.1 1417.23  32
   2  -1  16 34372.2 1391.50  10
   2  -1  16 33562.7 1320.46  12
   2  -1  16 33347.6 1226.34  37
   2  -1  17 861.036 211.154  12
   2  -1  17 1196.37 307.182  10
   2  -1  17 789.202 196.746  37
   2  -1  17 873.572 270.401  32
   2  -1  18 7405.60 556.219  37
   2  -1  18 8410.61 690.587  10
   2  -1  18 7013.27 636.140  32
   2  -1  19 730.950 229.979  38
   2  -1  19 280.796 140.856  32
   2  -1  19 459.591 238.551  10
   2  -1  19 432.153 153.615  37
   2  -1  20 1079.04 253.807  10
   2  -1  20 1528.94 291.857  38
   2  -1  21 7995.79 602.907  38
   2  -1  21 6650.48 579.829  10
   2  -1  22 297.666 131.927  38
  -2   0  21 2106.58 301.246  38
  -2   0  20 4522.64 479.178  38
  -2   0  20 4613.66 503.469  21
  -2   0  19 5268.85 501.063  12
  -2   0  19 6415.48 617.638  21
  -2   0  19 6072.44 582.220  38
  -2   0  18 20930.3 1125.23  38
  -2   0  18 20728.5 1043.58  12
  -2   0  18 21638.3 1196.65  21
  -2   0  17-67.7662 143.202  10
  -2   0  17 95.1079 141.831  12
  -2   0  17 73.8526 148.786  21
  -2   0  17 57.6043 146.474  38
  -2   0  16 2974.48 406.151  12
  -2   0  16 3380.25 478.081  21
  -2   0  16 3069.03 424.322  10
  -2   0  16 3052.44 429.586  38
  -2   0  15 869.803 255.430  10
  -2   0  15 734.256 187.085  23
  -2   0  15 724.484 189.024  37
  -2   0  15 828.039 207.536  12
  -2   0  14 515.378 174.509  23
  -2   0  14 292.007 133.574  27
  -2   0  14 343.111 208.739  10
  -2   0  14 581.008 224.966  12
  -2   0  14 436.893 226.936  38
  -2   0  14 379.399 160.635  37
  -2   0  13 10907.8 755.294  10
  -2   0  13 10718.8 742.612  38
  -2   0  13 10941.6 646.008  37
  -2   0  13 11871.1 628.420  23
  -2   0  13 11826.4 725.852  12
  -2   0  12 278.639 151.396  12
  -2   0  12 261.703 115.276  23
  -2   0  12 47.6436 101.169  10
  -2   0  12 326.756 186.473   1
  -2   0  11 96402.3 3194.32   1
  -2   0  11 90082.3 2243.05  12
  -2   0  10 21496.3 1337.85   1
  -2   0   9 17612.8 1185.88   1
  -2   0   8 11776.4 917.663   1
  -2   0   7 9897.75 821.719   1
  -2   0   6 1548.52 313.461   1
  -2   0   5 33015.9 1156.08   8
  -2   0   5 32213.9 1441.46   1
  -2   0   4 2564.61 387.288   1
  -2   0   4 3203.13 305.973   8
  -2   0   3 149147. 2914.34   8
  -2   0   3 145308. 3621.65   1
  -2   0   2 28124.9 906.995   6
  -2   0   2 27712.7 1292.65   1
  -2   0   2 28566.0 908.336   4
  -2   0   1 35331.8 1011.65   4
  -2   0   1 36194.9 1005.07   6
  -2   0   1 36169.1 1303.28   2
  -2   0   0 19116.0 676.791   4
  -2   0   0 19163.5 833.220   2
  -2   0   0 16816.5 618.646   6
  -2   0  -1 15768.8 714.599   2
  -2   0  -1 17268.7 625.242   4
  -2   0  -2 283545. 5169.81   2
  -2   0  -2 297884. 4968.04   4
  -2   0  -3 17646.5 628.224   4
  -2   0  -3 15616.8 696.883   2
  -2   0  -4 4770.93 316.171   4
  -2   0  -4 4867.28 384.368   2
  -2   0  -5 5486.49 435.181   2
  -2   0  -5 5780.33 354.085   4
  -2   0  -6 19800.6 720.859   4
  -2   0  -6 22779.9 968.429   2
  -2   0  -7 74290.0 2020.27   2
  -2   0  -7 67165.6 1573.49   4
  -2   0  -8 973.415 251.589   2
  -2   0  -9 53513.3 1857.49   2
   2   0   9 51477.1 1552.45   7
  -2   0 -10 10777.6 845.746   2
  -2   0 -11 4078.63 589.005   2
  -2   0 -12 7057.66 752.436   2
   2   0  12 5563.83 433.961  10
  -2   0 -13 4269.09 681.079   2
   2   0  13 4020.42 415.797  10
   2   0  14 6351.20 541.667  10
   2   0  15 306.147 129.256  10
   2   0  15 660.097 223.396  32
   2   0  15 364.993 148.772  37
   2   0  16 11749.1 818.175  32
   2   0  16 12335.4 701.205  37
   2   0  16 12938.1 805.638  10
   2   0  17 721.131 243.384  32
   2   0  17 762.771 266.934  10
   2   0  17 383.918 160.913  37
   2   0  18 11026.1 811.246  32
   2   0  18 11708.7 821.072  10
   2   0  18 11111.9 688.811  37
   2   0  19 13136.7 881.797  10
   2   0  19 12172.2 861.547  32
   2   0  19 13211.2 863.971  38
   2   0  20 10206.8 753.620  10
   2   0  20 11213.4 786.114  32
   2   0  20 10709.1 742.503  38
   2   0  21 627.936 172.308  38
   2   0  21 574.531 205.564  32
   2   0  21 443.908 184.297  10
   2   0  22 1462.86 276.306  10
   2   0  22 1558.19 248.565  38
  -2  -1  21 1770.95 270.275  38
  -2  -1  20 10849.3 715.688  38
  -2  -1  20 10685.9 722.064  21
  -2  -1  19 2388.63 369.923  38
  -2  -1  19 2205.99 363.454  21
  -2  -1  19 1786.36 285.392  12
  -2  -1  18 640.076 241.852  21
  -2  -1  18 565.337 207.063  12
  -2  -1  18 504.200 187.060  38
  -2  -1  17 17652.4 973.814  12
  -2  -1  17 18324.5 1103.37  21
  -2  -1  17 17583.3 1055.60  38
  -2  -1  16 913.163 230.522  38
  -2  -1  16 1042.94 298.536  21
  -2  -1  16 1046.96 237.875  12
  -2  -1  16 801.189 203.259  37
  -2  -1  15 16435.2 1008.46  38
  -2  -1  15 17185.0 962.335  12
  -2  -1  15 17399.6 881.809  37
  -2  -1  14 9584.21 639.658  27
  -2  -1  14 10717.0 622.214  23
  -2  -1  14 11129.3 745.079  12
  -2  -1  14 10574.6 786.268  38
  -2  -1  14 11187.8 674.272  37
  -2  -1  13 6427.90 495.229  37
  -2  -1  13 5570.24 475.326  27
  -2  -1  13 6628.47 473.534  23
  -2  -1  13 6646.31 553.989  12
  -2  -1  13 6319.75 587.834  38
  -2  -1  12 5873.09 441.622  23
  -2  -1  12 6628.15 528.496  12
  -2  -1  11 12419.6 989.500   6
  -2  -1  11 11795.0 600.300  23
  -2  -1  11 11898.8 686.658  12
  -2  -1  10 22047.2 1304.45   1
  -2  -1   9 47141.1 1886.85   1
  -2  -1   8 14372.2 948.593   1
  -2  -1   7 5773.01 565.856   1
  -2  -1   6 1574.47 285.545   1
  -2  -1   5 22264.7 1060.49   1
  -2  -1   5 20688.3 946.698   8
  -2  -1   4 11882.2 588.823   4
  -2  -1   4 12031.8 738.198   1
  -2  -1   4 11846.5 656.539   8
  -2  -1   4 11825.9 653.598   6
  -2  -1   3 119172. 2430.97   4
  -2  -1   3 115563. 2554.79   8
  -2  -1   3 119676. 2571.33   6
  -2  -1   3 113946. 2811.08   1
  -2  -1   2 8862.16 636.399   1
  -2  -1   2 10431.0 510.561   4
  -2  -1   2 10421.6 551.682   6
  -2  -1   1 173760. 3295.88   6
  -2  -1   1 177010. 3246.54   4
  -2  -1   1 167863. 3702.76   1
  -2  -1   0 1536.14 213.529   2
  -2  -1   0 1296.84 178.903   4
  -2  -1  -1 53457.7 1303.35   4
  -2  -1  -1 53101.9 1379.09   2
  -2  -1  -2 1402.65 194.489   2
  -2  -1  -2 994.338 158.655   4
  -2  -1  -3 1922.24 221.440   2
  -2  -1  -3 1972.66 209.147   4
  -2  -1  -4 58485.6 1423.09   4
  -2  -1  -4 58228.9 1502.89   2
  -2  -1  -5 40598.1 1238.37   2
  -2  -1  -5 39868.9 1141.21   4
  -2  -1  -6 405.924 117.728   4
  -2  -1  -6 274.636 117.999   2
  -2  -1  -7 7803.03 478.240   4
  -2  -1  -7 7923.83 551.310   2
  -2  -1  -8 37977.6 1186.49   4
  -2  -1  -8 39714.8 1423.35   2
  -2  -1  -9 72195.9 2182.38   2
  -2  -1 -10 35433.6 1514.70   2
  -2  -1 -11 1563.43 343.993   2
  -2  -1 -12 1773.75 374.482   2
   2   1  13 432.682 146.327  10
  -2  -1 -13 606.162 269.716   2
   2   1  14 17516.8 854.711  10
   2   1  15 1878.41 311.508  32
   2   1  15 1286.99 228.832  10
   2   1  15 1389.61 224.124  37
   2   1  16 681.191 208.557  10
   2   1  16 949.995 262.435  32
   2   1  16 671.407 166.014  37
   2   1  17 14038.2 883.546  32
   2   1  17 14580.8 869.109  10
   2   1  17 13113.5 744.310  37
   2   1  18 10935.6 770.467  10
   2   1  18 10355.9 769.392  32
   2   1  19 8162.21 673.657  10
   2   1  19 8023.78 649.419  38
   2   1  19 8591.74 705.408  32
   2   1  20 26413.7 1234.61  32
   2   1  20 23742.8 1109.48  38
   2   1  20 23051.5 1146.38  10
   2   1  21 113.363 126.553  32
   2   1  21 232.291 131.158  38
   2   1  21 119.650 116.086  10
   2   1  22 140.078 109.903  32
   2   1  22 161.439 117.386  10
  -2  -2  20 4406.95 433.612  21
  -2  -2  20 4895.69 465.183  38
  -2  -2  19 8400.13 619.428  12
  -2  -2  19 8816.72 688.916  21
  -2  -2  19 9827.80 722.867  38
  -2  -2  18 2273.78 373.275  21
  -2  -2  18 2296.69 366.668  38
  -2  -2  18 2139.46 320.474  12
  -2  -2  17 1003.22 268.629  21
  -2  -2  17 1243.02 278.265  12
  -2  -2  17 1205.97 305.933  38
  -2  -2  16 33.2702 143.225  12
  -2  -2  16 373.825 159.421  21
  -2  -2  16 183.148 153.567  38
  -2  -2  16 250.294 123.007  37
  -2  -2  15 15225.6 926.768  12
  -2  -2  15 15624.6 1017.62  21
  -2  -2  15 14871.6 987.022  38
  -2  -2  15 15398.0 837.211  37
  -2  -2  14 8564.46 663.829  12
  -2  -2  14 8614.02 598.734  37
  -2  -2  14 7872.81 697.680  38
  -2  -2  13-22.7638 93.2619  27
  -2  -2  13 89.8735 141.883  12
  -2  -2  13 43.9046 97.1306  23
  -2  -2  13-1.46914 142.663  38
  -2  -2  13 132.312 128.449  37
  -2  -2  12 2491.95 291.623  23
  -2  -2  12 2288.41 297.121  27
  -2  -2  12 2703.42 369.941  12
  -2  -2  12 2346.26 365.834  38
  -2  -2  12 2251.84 294.410  37
  -2  -2  11 3943.96 567.978   6
  -2  -2  11 4171.19 354.789  23
  -2  -2  11 4111.41 427.714  12
  -2  -2  10 9036.80 817.276   6
  -2  -2  10 8370.25 569.695  12
  -2  -2  10 8597.17 497.531  23
  -2  -2   9 23755.7 1293.77   6
  -2  -2   8 284.051 164.990   6
  -2  -2   7 51247.6 1720.53   1
  -2  -2   7 50967.6 1799.03   6
  -2  -2   6 9773.59 654.067   1
  -2  -2   6 9127.54 713.112   8
  -2  -2   6 10164.3 708.656   6
  -2  -2   5 45449.7 1532.28   6
  -2  -2   5 44965.0 1588.92   8
  -2  -2   5 47320.3 1491.21   1
  -2  -2   4 27185.1 962.870   4
  -2  -2   4 30298.4 1140.73   6
  -2  -2   4 29893.3 1069.67   1
  -2  -2   4 27382.8 1145.13   8
  -2  -2   3 5774.69 396.669   4
  -2  -2   3 5863.01 420.546   1
  -2  -2   3 5995.04 462.723   6
  -2  -2   3 5715.62 474.936   8
  -2  -2   2 626750. 9880.13   4
  -2  -2   2 591631. 9922.90   1
  -2  -2   2 612018. 10062.2   6
  -2  -2   1 407.064 111.499   1
  -2  -2   1 486.579 131.145   6
  -2  -2   1 557.067 130.024   4
  -2  -2   0 167586. 3163.43   4
  -2  -2  -1 33181.3 942.717   2
  -2  -2  -1 36758.1 1053.57   4
  -2  -2  -2 19626.6 682.253   2
  -2  -2  -2 20161.2 757.629   4
  -2  -2  -3 33447.6 1033.33   4
  -2  -2  -3 31253.1 935.566   2
  -2  -2  -4 4036.06 336.090   4
  -2  -2  -4 3699.45 312.056   2
  -2  -2  -5 1457.74 224.319   4
  -2  -2  -5 1518.45 212.700   2
  -2  -2  -6 79748.5 1951.19   4
  -2  -2  -6 78896.1 1979.48   2
  -2  -2  -7 1562.83 242.352   4
  -2  -2  -7 1529.00 243.758   2
  -2  -2  -8 12149.5 738.953   2
  -2  -2  -8 11813.3 677.965   4
  -2  -2  -9 1809.97 317.291   2
  -2  -2  -9 1747.39 265.191   4
  -2  -2 -10 1266.61 284.714   2
  -2  -2 -11 58053.9 2132.51   2
  -2  -2 -12 25168.4 1420.24   2
   2   2  13 19193.5 848.561  10
   2   2  13 17002.0 1115.67   7
   2   2  14 15023.5 774.391  10
  -2  -2 -14 16154.0 1281.50   2
   2   2  15 23131.2 1012.08  10
   2   2  15 22405.4 1041.36  32
   2   2  16 1241.20 274.784  32
   2   2  16 1660.22 318.707  10
   2   2  17 1639.70 312.391  10
   2   2  17 1247.28 264.278  32
   2   2  18 10313.8 750.674  10
   2   2  18 9478.19 723.047  32
   2   2  19 433.879 164.484  32
   2   2  19 239.062 153.878  10
   2   2  20 35224.1 1447.25  32
   2   2  20 31730.2 1378.63  10
  -2  -2 -21 338.373 172.817  22
   2   2  21 886.739 219.798  10
   2   2  22 14997.7 878.025  10
   2   2  22 20103.4 972.858  32
   2   2  23 7782.99 534.326  32
  -2  -3  20 2660.08 317.522  38
  -2  -3  19 2296.08 334.788  38
  -2  -3  19 1977.33 289.742  21
  -2  -3  19 1965.80 280.058  12
  -2  -3  18 4219.47 451.525  12
  -2  -3  18 4712.55 501.842  21
  -2  -3  18 4958.06 518.835  38
  -2  -3  17 1238.98 279.591  21
  -2  -3  17 1597.11 297.396  12
  -2  -3  17 1195.20 271.419  38
  -2  -3  17 980.227 211.154  37
  -2  -3  16 16343.9 968.389  12
  -2  -3  16 17240.4 1047.97  21
  -2  -3  16 16881.2 1040.00  38
  -2  -3  16 16648.0 871.147  37
  -2  -3  15 1852.02 355.938  38
  -2  -3  15 1662.28 340.152  21
  -2  -3  15 1547.21 317.221  12
  -2  -3  15 1798.77 301.413  37
  -2  -3  14 288.547 180.365  21
  -2  -3  14 644.498 213.413  12
  -2  -3  14 279.355 191.093  38
  -2  -3  14 357.757 164.793  37
  -2  -3  13 17289.1 817.799  23
  -2  -3  13 17625.2 982.252  12
  -2  -3  13 17355.4 861.307  37
  -2  -3  13 17347.8 1052.91  38
  -2  -3  12 5191.54 446.961  37
  -2  -3  12 6059.08 468.947  23
  -2  -3  12 6743.84 578.885  12
  -2  -3  12 6196.14 600.050  38
  -2  -3  11 5206.59 409.868  23
  -2  -3  11 5970.85 521.426  12
  -2  -3  11 5524.93 432.721  20
  -2  -3  10 27970.7 1508.09   6
  -2  -3  10 29237.9 1008.91  23
  -2  -3  10 30643.8 1189.80  12
  -2  -3  10 26214.0 969.378  20
  -2  -3   9 9589.26 834.480   6
  -2  -3   9 9512.04 612.835  12
  -2  -3   8 30805.1 1466.55   6
  -2  -3   7 4988.77 536.319   6
  -2  -3   6 568.621 199.840   6
  -2  -3   6 635.024 222.406   8
  -2  -3   5 69327.1 2053.20   6
  -2  -3   5 64203.4 2094.06   8
  -2  -3   4 7864.93 586.817   6
  -2  -3   4 7465.05 478.005   4
  -2  -3   4 7426.06 606.674   8
  -2  -3   3 38621.7 1186.70   4
  -2  -3   3 39967.6 1373.76   6
  -2  -3   3 38373.5 1438.98   8
  -2  -3   2 27185.6 948.360   4
  -2  -3   1 126932. 2326.70   1
  -2  -3   1 160897. 2876.83   4
  -2  -3   0 8580.46 344.561   1
  -2  -3   0 11987.5 583.594   4
  -2  -3  -1 208828. 3913.62   4
  -2  -3  -2 35927.5 1111.82   4
  -2  -3  -2 30625.3 801.742   2
  -2  -3  -3 7719.72 495.827   4
  -2  -3  -3 6841.35 355.560   2
  -2  -3  -4 2550.59 238.139   2
  -2  -3  -4 2559.51 290.942   4
  -2  -3  -5 13937.3 701.794   4
  -2  -3  -5 12739.2 598.649   2
  -2  -3  -6 12850.3 724.319   4
  -2  -3  -6 12633.2 639.620   2
  -2  -3  -7 408.238 149.520   4
  -2  -3  -7 530.282 150.720   2
  -2  -3  -8 17069.8 899.327   4
  -2  -3  -8 16105.1 851.477   2
  -2  -3  -9 54647.3 1816.21   2
  -2  -3  -9 57570.8 1829.74   4
  -2  -3 -10 35606.0 1444.61   4
  -2  -3 -10 36880.8 1528.89   2
  -2  -3 -11 611.785 227.902   2
  -2  -3 -12 4828.97 604.945   2
   2   3  13 621.745 147.175  10
  -2  -3 -13 1140.63 337.626   2
   2   3  14 26253.4 1062.09  10
  -2  -3 -14 27012.1 1664.55   2
   2   3  15 2972.46 380.033  10
   2   3  15 2519.99 341.881  32
   2   3  16 5893.67 524.742  10
   2   3  16 5397.40 512.605  32
   2   3  17 2545.10 367.569  10
   2   3  17 2195.25 344.904  32
   2   3  18 10952.0 774.397  10
   2   3  18 10389.1 752.447  32
   2   3  19 4947.13 520.410  32
   2   3  19 4274.01 476.405  10
   2   3  20 283.460 158.716  10
  -2  -3 -20 176.198 163.748  22
   2   3  20 550.373 188.814  32
   2   3  21 13865.7 835.798  32
   2   3  21 11422.5 777.321  10
   2   3  22 1576.55 287.368  32
   2   3  22 1162.41 243.934  10
   2   3  23 3403.39 364.730  32
  -2  -4  19 1927.21 281.141  38
  -2  -4  18 4650.37 475.504  38
  -2  -4  18 4178.80 424.427  12
  -2  -4  18 3825.22 411.980  21
  -2  -4  17 185.038 161.828  38
  -2  -4  17 91.6462 118.273  21
  -2  -4  17-184.152 147.091  12
  -2  -4  17-170.465 169.795  37
  -2  -4  16 11193.2 825.591  38
  -2  -4  16 10847.9 754.299  12
  -2  -4  16 11048.8 803.475  21
  -2  -4  16 9520.45 655.006  37
  -2  -4  15 329.923 183.925  28
  -2  -4  15 153.650 205.816  21
  -2  -4  15 432.471 266.098  12
  -2  -4  15 190.865 227.747  38
  -2  -4  15 616.697 259.752  37
  -2  -4  14 2117.48 341.483  12
  -2  -4  14 1909.19 313.110  37
  -2  -4  14 2264.54 374.567  21
  -2  -4  14 1879.30 380.434  38
  -2  -4  14 1823.38 332.122  28
  -2  -4  13 2549.71 338.678  37
  -2  -4  13 3040.70 430.271  21
  -2  -4  13 2154.61 389.235  38
  -2  -4  13 2820.50 399.590  12
  -2  -4  12 3895.76 383.598  23
  -2  -4  12 4716.60 503.776  12
  -2  -4  12 4490.15 513.530  21
  -2  -4  12 3626.45 385.028  20
  -2  -4  12 4106.94 502.937  38
  -2  -4  12 3688.99 392.203  37
  -2  -4  11 14765.5 740.337  23
  -2  -4  11 14703.9 884.991  12
  -2  -4  11 15989.8 941.206  21
  -2  -4  11 14902.3 765.719  20
  -2  -4  11 13475.4 900.271  38
  -2  -4  11 14181.6 747.258  37
  -2  -4  10 202.031 128.693  23
  -2  -4  10 302.672 120.480  12
  -2  -4  10 327.297 141.756  20
  -2  -4   9 1493.42 328.931   6
  -2  -4   9 1117.34 202.387  23
  -2  -4   9 1236.83 230.102  12
  -2  -4   9 1011.63 183.804  20
  -2  -4   8 6010.15 657.327   6
  -2  -4   8 5786.38 475.504  12
  -2  -4   8 5747.15 472.467  18
  -2  -4   7 33304.2 1532.17   6
  -2  -4   6 102096. 3122.56   8
  -2  -4   6 109001. 2966.00   6
  -2  -4   5 10533.8 766.824   6
  -2  -4   5 10251.0 832.311   8
  -2  -4   4 7898.04 693.526   8
  -2  -4   3 1318.53 248.425   4
  -2  -4   3 1072.54 293.432   8
  -2  -4   2 17832.4 799.534   4
  -2  -4   1 62747.8 1831.01   5
  -2  -4   1 61315.4 1661.15   4
  -2  -4   0 47990.1 1507.41   5
  -2  -4   0 47865.9 1444.52   4
  -2  -4  -1 988.751 223.863   4
  -2  -4  -1 922.789 196.657   5
  -2  -4  -2 10879.1 647.927   4
  -2  -4  -3 189.474 125.682   4
  -2  -4  -4 162508. 3038.22   2
  -2  -4  -4 179930. 3595.71   4
  -2  -4  -5 36466.4 1356.28   4
  -2  -4  -5 31665.3 1040.78   2
  -2  -4  -6 30088.4 1041.03   2
  -2  -4  -6 30483.0 1256.05   4
  -2  -4  -7 8556.13 670.357   4
  -2  -4  -8 7180.83 622.377   4
  -2  -4  -9 22642.5 1172.80   4
  -2  -4 -10 53649.4 1967.16   4
  -2  -4 -11 3733.85 503.602   4
  -2  -4 -12 12349.2 990.738   2
   2   4  13 5396.45 477.482  17
   2   4  13 6355.59 486.245  10
   2   4  14 35818.3 1288.26  10
   2   4  14 33126.2 1233.46  17
  -2  -4 -14 37590.4 1972.97   2
   2   4  15 10693.2 709.126  10
   2   4  15 10780.0 698.070  32
   2   4  16 1418.10 265.293  10
   2   4  16 1011.91 259.722  32
   2   4  17 16458.7 926.476  32
   2   4  17 17615.9 973.965  10
   2   4  18 14314.6 871.409  32
   2   4  18 14297.4 883.546  10
   2   4  19 21436.6 1103.90  10
   2   4  19 22376.3 1116.26  32
   2   4  20 6791.93 591.540  32
   2   4  20 5826.11 552.827  10
   2   4  21 2729.80 371.723  32
   2   4  21 2573.28 354.058  10
   2   4  22 2231.61 311.874  32
   2   4  22 1802.05 286.785  10
   2   4  23 416.868 135.169  10
   2   4  23 444.826 159.772  32
  -2  -5  18 256.147 132.381  38
  -2  -5  17 58008.4 1791.74  38
  -2  -5  17 55963.0 1729.63  12
  -2  -5  17 46553.7 1553.53  21
  -2  -5  17 50392.0 1530.95  37
  -2  -5  16 42.7413 100.779  21
  -2  -5  16 146.867 128.307  12
  -2  -5  16 181.432 136.053  38
  -2  -5  16 165.973 131.622  37
  -2  -5  15 1763.51 316.073  21
  -2  -5  15 1738.39 343.661  12
  -2  -5  15 1646.56 285.520  28
  -2  -5  15 1924.81 328.772  38
  -2  -5  15 1655.80 278.545  37
  -2  -5  14 9601.74 699.129  28
  -2  -5  14 9589.05 749.242  12
  -2  -5  14 9085.86 647.984  37
  -2  -5  14 9607.52 730.960  21
  -2  -5  14 10311.3 792.028  38
  -2  -5  13 1701.02 298.868  28
  -2  -5  13 1973.09 355.466  21
  -2  -5  13 1599.99 277.384  37
  -2  -5  13 1811.45 337.804  12
  -2  -5  13 1663.06 333.423  38
  -2  -5  12 3439.83 424.936  28
  -2  -5  12 3160.23 436.911  12
  -2  -5  12 3418.97 428.810  21
  -2  -5  12 2925.30 365.233  20
  -2  -5  12 2824.08 344.398  23
  -2  -5  12 3007.94 433.144  38
  -2  -5  12 2904.76 355.449  37
  -2  -5  11 940.451 197.510  37
  -2  -5  11 987.444 212.322  23
  -2  -5  11 1052.37 228.402  20
  -2  -5  11 1105.46 264.021  21
  -2  -5  11 1064.76 267.047  12
  -2  -5  11 1078.73 266.606  38
  -2  -5  11 1125.03 251.037  30
  -2  -5  10 6434.70 560.844  30
  -2  -5  10 6594.61 500.412  37
  -2  -5  10 7393.31 529.351  23
  -2  -5  10 7636.43 625.313  12
  -2  -5  10 7142.50 604.676  21
  -2  -5  10 7770.23 544.559  20
  -2  -5  10 6123.10 586.617  38
  -2  -5   9 39433.9 1290.66  23
  -2  -5   9 39860.1 1463.34  12
  -2  -5   9 38337.3 1448.41  21
  -2  -5   9 39055.5 1298.75  20
  -2  -5   8 34943.0 1160.99  23
  -2  -5   8 32893.7 1268.21  12
  -2  -5   8 34402.8 1156.41  20
  -2  -5   7 12182.7 630.080  23
  -2  -5   7 12178.3 730.582   9
  -2  -5   7 10500.3 656.761  12
  -2  -5   7 11758.1 695.206  18
  -2  -5   6 27631.2 1576.32   8
  -2  -5   5 32569.5 1647.37   8
  -2  -5   4 6851.64 702.025   8
  -2  -5   3 1321.46 308.950   8
  -2  -5   2 130.032 168.121   5
  -2  -5   2 147.063 85.8964   4
  -2  -5   2 214.761 139.943   8
  -2  -5   1 603.701 163.843   4
  -2  -5   1 593.062 199.525   5
  -2  -5   0 19327.5 905.485   4
  -2  -5   0 19496.4 977.480   5
  -2  -5  -1 28548.1 1148.79   4
  -2  -5  -1 29777.5 1172.50   5
  -2  -5  -2 33186.8 1200.21   5
  -2  -5  -2 32672.2 1279.52   4
  -2  -5  -3 141161. 3197.79   4
  -2  -5  -3 134139. 2891.94   5
  -2  -5  -4 1113.26 231.838   4
  -2  -5  -5 15813.5 882.487   4
  -2  -5  -6 13522.7 853.268   4
  -2  -5  -7 8999.90 711.011   4
  -2  -5  -8 21377.0 1150.97   4
  -2  -5  -9 4542.83 537.903   4
  -2  -5 -10 89450.1 2784.37   4
  -2  -5 -11 1876.87 382.142   4
  -2  -5 -12 36472.0 1761.45   4
   2   5  13 11290.0 685.773  17
   2   5  13 10078.7 608.278  15
   2   5  13 9514.13 616.826  10
  -2  -5 -13 11063.7 965.217   2
   2   5  14 32327.5 1245.27  17
   2   5  14 29222.7 1176.87  10
  -2  -5 -14 29503.8 1713.04   2
   2   5  15 1561.37 280.516  10
   2   5  15 1805.25 278.679  32
   2   5  16 7520.67 599.556  32
   2   5  16 7743.30 617.697  10
   2   5  17 689.759 192.273  32
   2   5  17 581.649 162.489  10
  -2  -5 -17 693.780 256.344  22
   2   5  18 87.3026 122.565  32
   2   5  18-59.0160 172.700  10
  -2  -5 -18-17.4707 152.840  22
   2   5  19 1556.17 291.090  32
   2   5  19 1054.76 223.359  10
  -2  -5 -19 960.793 286.184  22
   2   5  20 675.929 180.618  10
   2   5  20 845.542 238.361  32
  -2  -5 -20 649.699 243.333  22
   2   5  21 7780.15 613.247  10
   2   5  21 8894.21 645.626  32
   2   5  22 2507.38 346.070  32
   2   5  22 2038.62 291.088  10
   2   5  23 6446.34 496.718  32
   2   5  24 210.685 111.579  32
  -2  -6  17 1194.74 205.275  38
  -2  -6  16 98.1260 102.187  37
  -2  -6  16 155.897 126.070  12
  -2  -6  16 173.390 116.412  38
  -2  -6  15 7572.28 588.187  28
  -2  -6  15 7067.65 599.281  12
  -2  -6  15 7896.11 632.800  38
  -2  -6  15 7182.87 535.744  37
  -2  -6  14 5622.36 513.224  28
  -2  -6  14 4609.67 459.128  37
  -2  -6  14 6047.39 567.353  12
  -2  -6  14 5241.60 533.875  38
  -2  -6  13 5074.10 503.609  28
  -2  -6  13 3892.60 434.916  30
  -2  -6  13 4366.20 500.518  12
  -2  -6  13 4122.84 492.090  38
  -2  -6  13 3950.30 424.813  37
  -2  -6  12 143.173 152.968  28
  -2  -6  12-153.860 133.952  14
  -2  -6  12 40.5071 118.013  20
  -2  -6  12 184.659 188.582  12
  -2  -6  12-96.4765 130.412  38
  -2  -6  12 21.9714 132.839  30
  -2  -6  12 66.0759 103.153  37
  -2  -6  11 11770.9 787.341  30
  -2  -6  11 11656.5 808.668  14
  -2  -6  11 11644.4 700.312  23
  -2  -6  11 13201.3 843.122  12
  -2  -6  11 10807.4 696.333  37
  -2  -6  11 12408.3 743.282  20
  -2  -6  11 13124.9 806.015  28
  -2  -6  10 2388.53 357.427  30
  -2  -6  10 2483.57 319.655  23
  -2  -6  10 3046.04 426.939  12
  -2  -6  10 2590.50 346.936  20
  -2  -6  10 2836.30 374.647  28
  -2  -6  10 2566.34 335.962  37
  -2  -6   9 15238.3 837.660  28
  -2  -6   9 14526.0 764.139  23
  -2  -6   9 13885.8 848.816  12
  -2  -6   9 14842.6 794.009  20
  -2  -6   9 12872.3 720.347  37
  -2  -6   9 13479.1 846.870  30
  -2  -6   8 620.253 177.416  30
  -2  -6   8 801.631 185.754  23
  -2  -6   8 801.518 157.737  20
  -2  -6   8 790.264 183.964  12
  -2  -6   8 1309.11 248.546  28
  -2  -6   7 20069.9 955.612  18
  -2  -6   7 20252.7 878.877  23
  -2  -6   7 17316.7 895.044  12
  -2  -6   7 19663.0 882.170  20
  -2  -6   6 6693.14 527.687  18
  -2  -6   6 6918.87 473.719  23
  -2  -6   6 6528.24 472.258  20
  -2  -6   5 4705.55 425.546  18
  -2  -6   5 4788.61 430.403   9
  -2  -6   5 5486.55 703.211   8
  -2  -6   4 1094.08 301.753   8
  -2  -6   3 70468.5 2441.75   5
  -2  -6   3 64528.5 2434.21   8
  -2  -6   2 20415.7 1189.67   5
  -2  -6   2 18158.9 1175.72   8
  -2  -6   1 23951.9 1257.04   5
  -2  -6   1 21679.5 1032.18   4
  -2  -6   0 4108.05 455.888   4
  -2  -6   0 4048.87 479.478   5
  -2  -6  -1 4690.08 493.150   4
  -2  -6  -1 4212.47 472.591   5
  -2  -6  -2 241.754 126.554   4
  -2  -6  -2 164.108 104.999   5
  -2  -6  -3 917.678 236.066   4
  -2  -6  -3 238.483 108.142   5
  -2  -6  -4 103274. 2798.50   4
  -2  -6  -5 5294.82 553.180   4
  -2  -6  -6 861.236 241.039   4
  -2  -6  -7 8529.33 734.903   4
  -2  -6  -8 17970.1 1103.05   4
  -2  -6  -9 7642.19 742.938   4
  -2  -6 -10 3319.07 518.338   4
  -2  -6 -11 8564.50 833.472   4
  -2  -6 -11 7580.53 578.794  22
   2   6  12 1116.06 221.063  17
  -2  -6 -12 958.294 294.307   4
  -2  -6 -12 897.984 218.327  22
   2   6  13 48527.1 1579.30  17
  -2  -6 -13 45786.4 1633.85  22
   2   6  14 344.288 136.342  29
  -2  -6 -14 457.143 207.034  22
   2   6  14 479.460 207.999  17
   2   6  14 153.239 79.9709  32
   2   6  15 1724.57 292.717  17
   2   6  15 1398.43 251.169  29
   2   6  15 1355.52 259.896  10
  -2  -6 -15 1563.37 323.396  22
   2   6  15 1365.51 272.198  32
   2   6  16 145.991 107.923  29
   2   6  16 68.5471 132.838  32
   2   6  16-165.237 163.334  10
  -2  -6 -16 29.7693 161.536  22
   2   6  17 1713.19 325.461  32
   2   6  17 1386.01 285.173  10
  -2  -6 -17 1950.34 442.890  22
   2   6  18 47139.7 1700.89  32
   2   6  18 48612.3 1627.21  16
  -2  -6 -18 48779.0 1853.79  22
   2   6  18 45349.1 1691.46  10
   2   6  19 411.322 193.690  32
  -2  -6 -19 386.459 207.078  22
   2   6  19 70.6031 146.865  10
   2   6  20 410.068 175.088  32
   2   6  20-11.5025 134.233  10
  -2  -6 -20 616.449 215.816  22
   2   6  21 3766.72 417.928  10
  -2  -6 -21 3315.28 447.350  22
   2   6  21 4222.00 446.666  32
   2   6  22 6309.46 494.139  10
   2   6  22 8536.54 598.331  32
   2   6  23 7696.53 520.831  32
   2   6  24 2749.77 281.886  32
  -2  -7  16 11228.3 573.212  37
  -2  -7  15 778.793 184.981  12
  -2  -7  15 1005.36 197.581  37
  -2  -7  14 899.337 243.827  28
  -2  -7  14 529.395 200.638  12
  -2  -7  14 620.999 198.918  37
  -2  -7  14 587.095 181.092  30
  -2  -7  13 24180.1 1085.05  30
  -2  -7  13 25726.1 1154.61  28
  -2  -7  13 25536.1 1192.11  12
  -2  -7  13 23998.1 1037.92  37
  -2  -7  12 2467.45 355.872  30
  -2  -7  12 2352.02 353.649  28
  -2  -7  12 2429.48 357.785  14
  -2  -7  12 1986.65 307.471  20
  -2  -7  12 2464.71 380.174  12
  -2  -7  12 2210.08 313.611  37
  -2  -7  11 12977.9 834.441  30
  -2  -7  11 13272.7 825.702  28
  -2  -7  11 13407.4 856.995  14
  -2  -7  11 13001.5 845.671  12
  -2  -7  11 11874.9 751.405  20
  -2  -7  11 12324.5 742.522  37
  -2  -7  10 1602.07 280.637  28
  -2  -7  10 1682.21 304.233  30
  -2  -7  10 1541.24 310.114  12
  -2  -7  10 1358.08 261.322  14
  -2  -7  10 1277.68 247.062  23
  -2  -7  10 1419.83 270.383  20
  -2  -7  10 1188.80 220.647  37
  -2  -7   9 328.779 164.118  28
  -2  -7   9 142.001 124.232  14
  -2  -7   9 296.812 135.877  23
  -2  -7   9 303.041 182.546  12
  -2  -7   9 345.842 169.766  20
  -2  -7   9 177.098 143.870  30
  -2  -7   9 152.605 110.120  37
  -2  -7   8 800.722 190.525  37
  -2  -7   8 972.708 243.614  30
  -2  -7   8 487.182 167.759  12
  -2  -7   8 773.985 177.627  23
  -2  -7   8 642.416 171.323  20
  -2  -7   7 660.301 195.552  30
  -2  -7   7 470.190 177.646  28
  -2  -7   7 580.027 173.370  23
  -2  -7   7 472.051 148.912  12
  -2  -7   7 548.838 150.042  20
  -2  -7   6 8991.21 654.746  30
  -2  -7   6 9820.20 668.901  18
  -2  -7   6 9835.28 638.201  28
  -2  -7   6 10014.1 619.420  23
  -2  -7   6 9825.60 633.542  20
  -2  -7   5 3000.50 328.360  23
  -2  -7   5 2407.59 497.310   8
  -2  -7   5 3102.90 351.517  20
  -2  -7   5 2933.81 371.670  18
  -2  -7   4 57496.0 1739.73  18
  -2  -7   4 62502.0 1702.83  23
  -2  -7   4 54886.1 2414.41   8
  -2  -7   4 61822.1 1726.68  20
  -2  -7   3 9489.25 900.240   5
  -2  -7   3 9023.80 557.074  23
  -2  -7   3 8262.53 855.599   8
  -2  -7   3 8723.33 579.624  18
  -2  -7   2 7101.69 755.404   5
  -2  -7   2 6664.52 749.149   8
  -2  -7   1 29329.5 1575.15   8
  -2  -7   1 32460.4 1598.53   5
  -2  -7   0 8023.56 672.530   4
  -2  -7   0 8430.35 770.533   5
  -2  -7  -1 20268.9 1144.94   5
  -2  -7  -1 18674.8 1059.55   4
  -2  -7  -2 957.394 235.124   5
  -2  -7  -2 1114.13 274.387   4
  -2  -7  -3 3952.79 497.825   4
  -2  -7  -4 91427.8 2725.91   4
  -2  -7  -5 50915.5 1955.44   4
  -2  -7  -6 1061.54 312.871   4
  -2  -7  -7 133264. 3585.39   4
  -2  -7  -8 4307.18 567.632   4
  -2  -7  -9 15118.6 1081.74   4
  -2  -7 -10 4760.87 443.680  22
  -2  -7 -10 5902.03 690.825   4
   2   7  10 5012.90 425.343  17
  -2  -7 -11 848.859 334.118   4
  -2  -7 -11 549.275 179.822  22
   2   7  11 987.245 205.718  17
  -2  -7 -12 13585.9 1131.46   4
   2   7  12 15215.8 805.629  17
  -2  -7 -12 13847.7 814.229  22
   2   7  13 567.198 157.930  17
   2   7  13 674.117 188.758  29
  -2  -7 -13 840.130 286.934   4
  -2  -7 -13 532.626 199.829  22
   2   7  14 38792.7 1480.67  32
   2   7  14 50140.2 1633.88  17
   2   7  14 42045.6 1454.88  29
  -2  -7 -14 45884.0 1667.27  22
   2   7  15 2295.32 333.056  17
   2   7  15 1731.42 299.228  32
   2   7  15 2035.25 303.430  29
  -2  -7 -15 1995.22 346.783  22
  -2  -7 -16 22768.9 1169.70  22
   2   7  16 20935.6 985.206  29
   2   7  16 19608.9 1034.68  32
  -2  -7 -17 20103.9 1107.85  22
   2   7  17 17292.6 900.756  29
   2   7  17 17416.1 972.423  32
   2   7  18 5737.17 554.301  32
  -2  -7 -18 4901.17 565.568  22
   2   7  18 4886.49 503.085  10
   2   7  19 222.740 147.269  16
  -2  -7 -19 382.205 193.410  22
   2   7  19 72.4815 123.922  32
   2   7  19 379.546 161.524  10
   2   7  20 2470.77 368.535  32
   2   7  20 2397.07 321.659  16
   2   7  20 2018.90 314.857  10
  -2  -7 -20 2679.04 387.489  22
   2   7  21 591.756 207.880  32
   2   7  21 300.579 139.348  10
  -2  -7 -21 666.593 233.998  22
   2   7  22 415.293 153.843  32
   2   7  22 300.482 122.235  10
   2   7  23 323.794 137.599  32
  -2  -8  14 520.538 144.378  30
  -2  -8  14 273.575 128.745  12
  -2  -8  14 529.989 155.290  37
  -2  -8  13 15909.4 850.140  28
  -2  -8  13 13029.4 742.341  14
  -2  -8  13 14871.5 828.547  12
  -2  -8  13 13876.7 738.864  37
  -2  -8  13 14869.6 786.819  30
  -2  -8  12 616.870 148.390  37
  -2  -8  12 777.131 210.596  30
  -2  -8  12 786.461 240.698  12
  -2  -8  12 996.218 227.827  14
  -2  -8  12 354.330 127.795  20
  -2  -8  12 680.461 223.553  28
  -2  -8  11 9640.77 690.741  30
  -2  -8  11 9512.03 696.563  14
  -2  -8  11 8867.12 698.414  12
  -2  -8  11 8481.12 634.026  20
  -2  -8  11 8808.12 611.566  37
  -2  -8  11 10003.3 702.535  28
  -2  -8  10 18903.3 991.921  28
  -2  -8  10 17336.7 886.276  37
  -2  -8  10 17698.8 984.015  30
  -2  -8  10 16855.9 887.287  23
  -2  -8  10 19631.5 1032.46  14
  -2  -8  10 19205.5 1006.69  12
  -2  -8  10 17937.2 933.534  20
  -2  -8   9 270.775 203.396  30
  -2  -8   9 271.358 141.490  28
  -2  -8   9 117.614 151.198  14
  -2  -8   9 115.527 133.620  23
  -2  -8   9 380.486 191.655  12
  -2  -8   9 26.3492 134.054  20
  -2  -8   9 164.860 142.266  37
  -2  -8   8 84.4915 114.472  30
  -2  -8   8 78.4043 126.821  28
  -2  -8   8 162.854 134.927  14
  -2  -8   8 60.9094 103.856  23
  -2  -8   8-10.1843 110.997  20
  -2  -8   8-9.01026 120.841  37
  -2  -8   7 31492.7 1318.44  30
  -2  -8   7 30645.2 1292.29  14
  -2  -8   7 30844.3 1244.02  23
  -2  -8   7 32141.4 1299.19  28
  -2  -8   7 32718.0 1278.45  20
  -2  -8   6 1692.97 280.699  30
  -2  -8   6 1578.01 288.263  28
  -2  -8   6 1764.17 290.675  23
  -2  -8   6 2172.14 293.491  20
  -2  -8   5 1754.00 296.796  18
  -2  -8   5 2042.19 307.204  30
  -2  -8   5 2127.07 309.135  20
  -2  -8   5 2253.73 300.225  23
  -2  -8   5 2306.96 317.375  28
  -2  -8   4 355.543 149.899  18
  -2  -8   4 568.515 153.799  20
  -2  -8   4 590.309 188.541  23
  -2  -8   4 358.771 234.035   8
  -2  -8   4 260.181 143.347  28
  -2  -8   3 9267.51 940.654   5
  -2  -8   3 10604.1 675.107  18
  -2  -8   3 9941.60 638.446  23
  -2  -8   3 7772.68 875.541   8
  -2  -8   3 10297.1 651.341  20
  -2  -8   2 29312.0 1106.49  23
  -2  -8   2 27195.1 1096.24  18
  -2  -8   2 27292.9 1080.53  20
  -2  -8   2 25289.5 1563.32   5
  -2  -8   1 338.167 194.819   5
  -2  -8   1 518.564 148.247  23
  -2  -8   1 315.556 113.409  20
  -2  -8   1 379.826 195.686   8
  -2  -8   1 519.450 160.088  18
  -2  -8   0 208.871 158.376   5
  -2  -8   0 135.348 99.0513  23
  -2  -8   0 217.375 179.002   8
  -2  -8  -1 14575.1 990.834   4
  -2  -8  -1 15051.2 1067.66   5
  -2  -8  -2 3.37501 106.147   5
  -2  -8  -2 19.4240 94.9660   4
  -2  -8  -3 14013.5 1001.15   4
  -2  -8  -4 77418.5 2594.70   4
  -2  -8  -5 1662.53 353.224   4
  -2  -8  -6 5670.73 658.481   4
  -2  -8  -7 51478.4 2117.75   4
  -2  -8  -8 33563.8 1679.91   4
  -2  -8  -8 29245.5 1138.22  22
  -2  -8  -9 14535.5 1110.76   4
  -2  -8  -9 13799.4 760.851  22
  -2  -8 -10 2352.55 439.571   4
  -2  -8 -10 2644.98 346.530  22
   2   8  10 2572.82 310.252  17
  -2  -8 -11 1168.52 352.102   4
  -2  -8 -11 1378.28 258.068  22
   2   8  11 1252.71 236.576  17
   2   8  12 945.644 223.669  29
  -2  -8 -12 924.527 234.649  22
   2   8  12 913.939 233.080  17
   2   8  13 24633.6 1078.04  17
   2   8  13 21846.2 996.648  29
  -2  -8 -13 23549.8 1118.86  22
   2   8  14 6652.09 561.407  17
   2   8  14 6345.09 524.957  29
  -2  -8 -14 6080.43 563.845  22
   2   8  14 4722.21 489.340  32
   2   8  15 659.439 208.097  32
   2   8  15 1219.93 252.255  17
   2   8  15 721.199 187.787  29
  -2  -8 -15 831.884 244.748  22
   2   8  16 9957.90 669.878  29
   2   8  16 9338.89 711.718  32
  -2  -8 -16 10350.1 770.026  22
   2   8  17 27703.0 1158.74  29
   2   8  17 27519.1 1263.31  32
  -2  -8 -17 29972.5 1326.97  22
   2   8  18 1947.42 318.536  32
   2   8  18 1646.21 276.979  29
  -2  -8 -18 1814.13 334.041  22
   2   8  19 170.351 168.643  32
   2   8  19 226.231 176.988  16
  -2  -8 -19 650.830 239.984  22
   2   8  20 182.713 154.691  32
   2   8  20 447.561 178.277  16
   2   8  21 830.378 199.351  16
   2   8  21 1004.57 231.132  32
  -2  -8 -21 518.738 159.007  22
   2   8  22 4214.55 397.824  32
   2   8  23 241.814 113.999  32
  -2  -9  13 11681.4 626.426  30
  -2  -9  12 14208.4 761.333  30
  -2  -9  12 13808.9 748.366  14
  -2  -9  12 12581.0 670.375  37
  -2  -9  11 2348.39 331.977  30
  -2  -9  11 2162.39 325.150  14
  -2  -9  11 1826.22 285.305  20
  -2  -9  11 1614.17 245.995  37
  -2  -9  10 159.980 138.787  30
  -2  -9  10 161.448 154.895  37
  -2  -9  10 418.082 175.478  28
  -2  -9  10 267.695 193.254  14
  -2  -9  10 96.8785 108.781  20
  -2  -9   9 9218.57 683.694  30
  -2  -9   9 9078.24 682.064  28
  -2  -9   9 9303.16 684.144  14
  -2  -9   9 8181.27 600.799  23
  -2  -9   9 8945.08 645.032  20
  -2  -9   9 8544.32 617.644  37
  -2  -9   8 1685.38 296.473  30
  -2  -9   8 2079.38 328.756  28
  -2  -9   8 1769.42 306.283  14
  -2  -9   8 1919.31 312.209  23
  -2  -9   8 1748.26 294.005  37
  -2  -9   8 1799.70 303.881  20
  -2  -9   7 8387.62 645.857  14
  -2  -9   7 8112.57 615.068  23
  -2  -9   7 8107.70 622.287  20
  -2  -9   7 8365.85 648.068  30
  -2  -9   7 7427.22 570.429  37
  -2  -9   7 8159.12 637.543  28
  -2  -9   6 2583.91 375.338  30
  -2  -9   6 2707.57 384.874  28
  -2  -9   6 2295.41 327.652  14
  -2  -9   6 2643.56 351.471  23
  -2  -9   6 2540.04 349.387  20
  -2  -9   5 4776.60 488.246  28
  -2  -9   5 5397.62 513.659  30
  -2  -9   5 5691.80 510.290  23
  -2  -9   5 5374.51 498.797  14
  -2  -9   5 5439.61 505.826  20
  -2  -9   4 4312.59 451.259  30
  -2  -9   4 4804.49 470.203  18
  -2  -9   4 4637.61 458.766  23
  -2  -9   4 4291.47 432.023  14
  -2  -9   4 4406.09 445.292  20
  -2  -9   4 4030.41 432.345  28
  -2  -9   3 8593.96 615.863  18
  -2  -9   3 7465.03 584.876  28
  -2  -9   3 7943.06 596.138  23
  -2  -9   3 7788.59 591.785  30
  -2  -9   3 8201.00 601.670  20
  -2  -9   2 11162.6 700.134  18
  -2  -9   2 11093.4 704.018  28
  -2  -9   2 11881.4 727.376  23
  -2  -9   2 11373.7 700.398  20
  -2  -9   1 18206.7 893.444  18
  -2  -9   1 18557.8 904.279  23
  -2  -9   1 18937.8 901.716  20
  -2  -9   0 2423.55 458.626   5
  -2  -9   0 3345.20 364.340  18
  -2  -9   0 2250.49 296.110  22
  -2  -9   0 3163.53 356.353  23
  -2  -9  -1 52.8925 79.2049  18
  -2  -9  -1 4.73332 90.2409  22
  -2  -9  -1 154.362 142.817   5
  -2  -9  -2 210.969 111.720  18
  -2  -9  -2 298.057 122.586  22
  -2  -9  -3 24614.3 993.599  18
  -2  -9  -3 25549.6 1431.04   4
  -2  -9  -3 28511.6 1072.40  22
  -2  -9  -4 1584.28 386.322   4
  -2  -9  -4 1681.04 254.163  22
  -2  -9  -5 8285.51 829.586   4
  -2  -9  -5 7769.20 550.805  22
  -2  -9  -6 1795.77 397.431   4
  -2  -9  -6 1681.63 263.010  22
  -2  -9  -7 20287.4 1342.10   4
  -2  -9  -7 21057.0 938.833  22
  -2  -9  -8 107822. 3451.55   4
  -2  -9  -8 107916. 2592.76  22
   2   9   9 5149.76 456.193  17
  -2  -9  -9 5673.25 724.815   4
  -2  -9  -9 5830.77 486.585  22
  -2  -9 -10 1493.60 249.499  22
   2   9  10 1757.03 269.298  17
   2   9  10 1769.50 275.217  29
   2   9  11 31990.5 1228.31  29
  -2  -9 -11 33703.3 1286.88  22
   2   9  11 33919.9 1259.68  17
   2   9  12 213.464 138.759  29
   2   9  12 411.429 163.933  17
  -2  -9 -12 141.457 105.726  22
   2   9  13 20707.6 997.660  17
   2   9  13 19998.8 952.795  29
  -2  -9 -13 21894.0 1050.42  22
   2   9  14 3873.68 419.146  29
   2   9  14 4194.37 443.800  17
  -2  -9 -14 4533.13 482.808  22
   2   9  15 132.938 149.087  17
  -2  -9 -15 186.759 195.932  22
   2   9  15 146.764 125.304  29
   2   9  16 8800.66 612.631  29
   2   9  16 8432.28 665.427  32
  -2  -9 -16 9502.83 705.174  22
   2   9  17 510.691 183.996  32
   2   9  17 318.899 159.880  29
  -2  -9 -17 238.906 170.588  22
   2   9  18 15025.4 807.819  29
  -2  -9 -18 15505.3 883.900  22
   2   9  18 15216.6 885.896  32
   2   9  19 1617.82 291.777  32
   2   9  19 1957.43 306.517  16
   2   9  19 1872.16 280.318  29
  -2  -9 -19 1167.70 241.187  22
   2   9  20 23013.6 992.781  16
  -2  -9 -20 23109.9 1031.41  22
   2   9  20 24640.0 1062.96  32
   2   9  21 1364.77 245.849  32
   2   9  21 962.138 185.397  16
  -2  -9 -21 797.625 189.865  22
   2   9  22 409.748 140.513  32
   2   9  23 2485.97 245.393  26
  -2 -10  12 3054.26 305.224  30
  -2 -10  11 2354.58 294.471  20
  -2 -10  11 3474.24 361.991  30
  -2 -10  10 1454.52 256.752  30
  -2 -10  10 1595.87 282.807  14
  -2 -10  10 1265.17 231.729  20
  -2 -10   9 10836.6 702.457  14
  -2 -10   9 10675.5 685.047  30
  -2 -10   9 8820.98 619.558  20
  -2 -10   9 8941.59 587.679  37
  -2 -10   8 5921.87 523.427  30
  -2 -10   8 6314.71 542.256  14
  -2 -10   8 5834.68 518.426  20
  -2 -10   8 5312.92 468.079  37
  -2 -10   7 1335.66 272.285  14
  -2 -10   7 1068.62 247.684  30
  -2 -10   7 927.114 220.501  20
  -2 -10   6 16886.2 912.374  30
  -2 -10   6 16464.1 918.712  28
  -2 -10   6 16477.2 892.037  14
  -2 -10   6 15431.2 873.489  20
  -2 -10   5 5609.25 522.501  30
  -2 -10   5 5457.68 530.347  28
  -2 -10   5 5608.49 510.687  14
  -2 -10   5 5771.96 532.516  20
  -2 -10   4 1132.58 262.327  30
  -2 -10   4 804.603 220.565  28
  -2 -10   4 888.031 206.887  14
  -2 -10   4 947.911 228.645  20
  -2 -10   3 57415.5 1856.83  28
  -2 -10   3 59834.1 1842.22  30
  -2 -10   3 58295.4 1821.64  14
  -2 -10   3 63715.8 1875.04  18
  -2 -10   3 60165.5 1861.39  20
  -2 -10   2 9138.05 633.329  30
  -2 -10   2 8942.51 636.547  18
  -2 -10   2 8548.44 635.135  20
  -2 -10   2 9102.18 637.555  14
  -2 -10   1 5301.98 472.506  30
  -2 -10   1 5874.25 496.320  18
  -2 -10   1 5248.16 459.524  33
  -2 -10   1 5844.05 490.228  14
  -2 -10   1 6128.54 524.906  20
  -2 -10   0 369.417 180.187  20
  -2 -10   0 146.256 91.6938  14
  -2 -10   0 486.806 186.245  18
  -2 -10   0 415.871 144.453  33
  -2 -10  -1 162.360 115.142  14
  -2 -10  -1 261.094 148.589  22
  -2 -10  -1 240.059 122.561  33
  -2 -10  -1-16.0082 103.063  18
  -2 -10  -2 32967.0 1212.43  33
  -2 -10  -2 31987.0 1206.28  22
  -2 -10  -2 30937.0 1157.68  18
  -2 -10  -3 4215.11 402.365  22
  -2 -10  -3 3754.83 382.217  33
  -2 -10  -4 61.7191 116.695   4
  -2 -10  -4 384.100 156.146  22
  -2 -10  -4 155.980 102.922  33
  -2 -10  -5 3130.02 342.365  33
  -2 -10  -5 3463.29 352.289  22
  -2 -10  -6 25046.0 1031.84  33
  -2 -10  -6 27557.9 1082.91  22
   2  10   7 10228.1 638.950  17
   2  10   7 9722.92 652.128  29
  -2 -10  -7 10991.1 656.596  33
  -2 -10  -7 11764.3 687.602  22
   2  10   8 28907.6 1133.53  17
   2  10   8 27535.0 1146.84  29
  -2 -10  -8 27168.7 1089.89  33
  -2 -10  -8 30269.0 1159.52  22
   2  10   9 765.854 187.604  29
  -2 -10  -9 459.414 156.557  22
   2  10   9 535.694 168.422  17
  -2 -10  -9 566.446 174.213  33
   2  10  10 462.825 155.018  17
  -2 -10 -10 614.773 190.468  33
  -2 -10 -10 296.116 141.223  22
   2  10  10 472.654 186.992  29
   2  10  11 12658.7 755.117  17
   2  10  11 12825.4 750.631  29
  -2 -10 -11 11322.2 670.963  33
  -2 -10 -11 12274.2 748.905  22
   2  10  12 152.063 125.774  17
   2  10  12 158.426 119.645  29
  -2 -10 -12-29.8841 150.035  22
   2  10  13 8264.56 617.720  17
  -2 -10 -13 7473.02 582.105  22
   2  10  13 7996.16 576.075  29
   2  10  14 11051.6 690.739  29
  -2 -10 -14 11536.3 742.384  22
   2  10  14 11396.8 739.384  17
   2  10  15 266.794 138.997  17
   2  10  15 418.103 154.016  29
  -2 -10 -15 164.665 160.250  22
  -2 -10 -16 214.703 147.462  22
   2  10  16 558.630 183.559  29
   2  10  17 29497.3 1163.75  29
  -2 -10 -17 29315.8 1242.87  22
   2  10  18 2825.36 334.775  29
  -2 -10 -18 2497.00 320.438  22
   2  10  19 700.691 203.180  32
   2  10  19 596.554 191.472  16
   2  10  19 491.428 157.492  29
  -2 -10 -19 284.686 137.393  22
   2  10  20 575.071 176.627  32
   2  10  20 605.021 182.464  16
  -2 -10 -20 350.270 127.086  22
   2  10  20 653.627 159.399  29
   2  10  21 6090.15 433.464  16
  -2 -10 -21 5319.90 414.662  22
   2  10  22 5021.55 358.738  26
  -2 -11  11 1051.08 182.435  30
  -2 -11  10 3564.52 340.908  30
  -2 -11  10 2647.23 296.035  20
  -2 -11   9 14466.0 735.928  30
  -2 -11   9 13651.3 715.345  14
  -2 -11   8 3415.54 377.162  14
  -2 -11   8 3189.63 348.375  20
  -2 -11   8 3765.68 401.357  30
  -2 -11   7 465.429 188.817  14
  -2 -11   7 510.249 169.756  20
  -2 -11   7 641.326 192.456  30
  -2 -11   6 1536.94 292.658  30
  -2 -11   6 1375.92 267.465  14
  -2 -11   6 1559.04 294.370  20
  -2 -11   5 649.440 191.011  14
  -2 -11   5 559.020 195.872  30
  -2 -11   5 745.381 223.699  20
  -2 -11   4 4116.78 431.357  30
  -2 -11   4 3223.81 381.398  14
  -2 -11   4 3696.56 429.655  20
  -2 -11   3 3095.61 378.200  30
  -2 -11   3 2931.77 377.999  14
  -2 -11   3 2358.20 324.979  20
  -2 -11   2 8620.04 620.201  30
  -2 -11   2 8726.65 619.431  18
  -2 -11   2 9239.72 647.430  14
  -2 -11   2 8951.01 634.112  20
  -2 -11   1 6631.03 542.316  30
  -2 -11   1 7693.58 570.087  18
  -2 -11   1 6317.87 511.462  33
  -2 -11   1 7154.49 560.133  14
  -2 -11   1 6862.26 563.287  20
  -2 -11   0 1337.82 225.639  18
  -2 -11   0 1213.29 232.792  30
  -2 -11   0 991.552 218.102  14
  -2 -11   0 1269.59 247.951  20
  -2 -11   0 1285.73 243.034  33
  -2 -11  -1 3704.86 384.999  30
  -2 -11  -1 4283.36 430.080  33
  -2 -11  -1 4435.89 424.570  14
  -2 -11  -1 4326.21 446.967  20
  -2 -11  -1 3955.69 387.089  18
  -2 -11  -2 310.527 165.680  22
  -2 -11  -2 366.541 170.577  33
  -2 -11  -3 1151.34 229.805  22
  -2 -11  -3 940.023 221.326  33
  -2 -11  -4 5217.81 463.777  33
  -2 -11  -4 5660.47 469.555  22
  -2 -11  -5 1138.51 225.552  22
  -2 -11  -5 1217.00 243.425  33
  -2 -11  -6 5452.81 465.580  22
  -2 -11  -6 5074.69 454.534  33
   2  11   7 37162.3 1334.99  17
   2  11   7 37002.4 1389.20  29
  -2 -11  -7 39844.9 1364.68  33
   2  11   8 6352.47 521.348  17
   2  11   8 6526.80 549.416  29
  -2 -11  -8 6763.06 532.147  33
  -2 -11  -8 7727.43 560.099  22
   2  11   9 4331.04 425.443  17
   2  11   9 4360.43 447.542  29
  -2 -11  -9 4572.79 438.702  22
  -2 -11  -9 4447.41 433.282  33
   2  11  10 107.290 109.475  17
   2  11  10 139.703 150.422  29
  -2 -11 -10 362.618 188.992  22
  -2 -11 -10 251.216 154.744  33
   2  11  11 7844.70 589.114  17
   2  11  11 7594.52 577.160  29
  -2 -11 -11 8287.64 596.803  22
  -2 -11 -11 7301.84 534.744  33
   2  11  12 38556.9 1402.08  29
   2  11  12 38604.5 1411.07  17
  -2 -11 -12 40430.0 1415.84  22
   2  11  13 13182.9 789.124  17
   2  11  13 13865.9 795.524  29
  -2 -11 -13 14515.2 813.998  22
   2  11  14 777.070 215.468  17
   2  11  14 684.853 178.901  29
  -2 -11 -14 704.875 200.570  22
   2  11  15 1448.50 256.890  29
  -2 -11 -15 1895.01 302.661  22
  -2 -11 -16 3606.39 409.116  22
   2  11  16 3768.18 398.648  29
   2  11  17 3333.72 366.268  29
  -2 -11 -17 3181.56 380.064  22
   2  11  18 246.849 161.678  16
  -2 -11 -18-71.5628 122.476  22
   2  11  18 196.306 142.207  29
   2  11  19 281.260 147.083  16
  -2 -11 -19 556.688 177.978  22
   2  11  19 512.315 156.071  29
   2  11  20 1593.35 221.011  16
   2  11  20 1713.58 227.078  29
  -2 -11 -20 1368.34 209.588  22
   2  11  21 6337.66 376.319  29
  -2 -12   9 4769.10 359.716  30
  -2 -12   8 243.618 131.440  30
  -2 -12   8-23.0059 125.043  20
  -2 -12   7 6775.82 487.322  14
  -2 -12   7 6897.02 494.358  30
  -2 -12   7 5749.80 452.944  20
  -2 -12   6 5220.15 451.162  30
  -2 -12   6 4881.30 440.730  14
  -2 -12   6 4293.52 419.254  20
  -2 -12   5 9674.37 622.422  30
  -2 -12   5 8784.15 603.550  14
  -2 -12   5 8604.25 606.611  20
  -2 -12   4 13315.5 752.268  30
  -2 -12   4 13128.0 749.565  14
  -2 -12   4 12597.1 749.883  20
  -2 -12   3 630.880 195.552  30
  -2 -12   3 637.240 201.301  14
  -2 -12   3 887.609 259.627  20
  -2 -12   2 32903.2 1252.46  14
  -2 -12   2 30600.7 1241.90  20
  -2 -12   2 33818.1 1256.24  30
  -2 -12   1 11770.1 702.404  30
  -2 -12   1 11203.7 670.455  33
  -2 -12   1 11547.8 707.810  14
  -2 -12   1 11166.5 712.325  20
  -2 -12   0 2988.79 355.684  30
  -2 -12   0 2832.97 342.748  33
  -2 -12   0 2922.55 358.022  14
  -2 -12   0 3050.78 385.388  20
  -2 -12  -1 38795.9 1361.93  30
  -2 -12  -1 39640.2 1384.88  14
  -2 -12  -1 44210.6 1432.12  33
  -2 -12  -1 42211.6 1464.60  20
  -2 -12  -2 11791.0 701.976  33
  -2 -12  -2 12697.3 755.922  20
  -2 -12  -3 622.905 178.522  33
  -2 -12  -3 731.009 207.928  22
  -2 -12  -3 938.253 238.530  20
  -2 -12  -4-108.071 106.903  33
  -2 -12  -4 92.4483 108.724  22
  -2 -12  -5 1609.70 277.378  22
  -2 -12  -5 1509.75 254.072  33
  -2 -12  -6 20814.8 929.223  22
  -2 -12  -6 18363.2 882.088  33
  -2 -12  -7 8504.81 592.719  33
  -2 -12  -7 9471.29 606.374  22
   2  12   8 9187.00 626.424  17
   2  12   8 9613.19 652.593  29
  -2 -12  -8 9832.12 630.437  22
  -2 -12  -8 9157.77 616.697  33
   2  12   9 1544.36 276.143  29
  -2 -12  -9 1624.64 259.485  33
   2  12   9 1854.69 287.825  17
  -2 -12  -9 1650.38 281.513  22
   2  12  10 26212.3 1102.61  17
   2  12  10 26661.8 1135.53  29
  -2 -12 -10 25976.4 1072.94  22
  -2 -12 -10 25814.5 1058.53  33
   2  12  11 2798.26 358.407  29
  -2 -12 -11 3082.01 350.420  33
   2  12  11 2717.72 353.565  17
  -2 -12 -11 3519.20 406.334  22
   2  12  12 3739.23 410.915  29
  -2 -12 -12 3909.24 420.554  22
  -2 -12 -12 3655.55 372.613  33
   2  12  12 3296.85 390.996  17
   2  12  13 962.266 221.728  29
  -2 -12 -13 1253.02 274.792  22
   2  12  13 1044.12 239.433  17
   2  12  14 4109.36 417.293  29
  -2 -12 -14 4094.32 426.911  22
   2  12  15 10075.2 638.237  29
  -2 -12 -15 9229.56 635.260  22
   2  12  16 836.586 217.457  29
  -2 -12 -16 1430.93 269.934  22
   2  12  17-25.9300 135.064  29
  -2 -12 -17 362.399 174.141  22
   2  12  18 12506.1 644.846  29
  -2 -12 -18 11594.7 645.047  22
   2  12  18 10550.7 615.645  16
   2  12  19 9100.09 523.590  29
  -2 -12 -19 8476.00 513.379  22
   2  12  19 8326.79 507.526  16
   2  12  20 290.393 107.205  29
  -2 -13   8 10070.9 472.131  30
  -2 -13   7 4092.53 321.528  30
  -2 -13   6 5459.19 397.992  30
  -2 -13   6 4450.71 370.947  20
  -2 -13   5 4917.19 394.821  30
  -2 -13   5 4204.67 380.171  20
  -2 -13   4 3288.51 336.553  30
  -2 -13   4 3012.30 336.994  20
  -2 -13   3 207.286 135.771  30
  -2 -13   3 306.330 153.033  14
  -2 -13   3 179.116 146.552  20
  -2 -13   2 5449.51 449.829  30
  -2 -13   2 5782.66 499.116  20
  -2 -13   2 5224.98 456.784  14
  -2 -13   1 514.814 165.252  25
  -2 -13   1 431.775 146.478  30
  -2 -13   1 657.497 189.499  14
  -2 -13   1 319.774 130.779  20
  -2 -13   0 458.592 160.917  30
  -2 -13   0 657.831 175.779  33
  -2 -13   0 479.699 155.157  25
  -2 -13   0 432.365 151.517  14
  -2 -13   0 319.206 161.429  20
  -2 -13  -1 10892.0 680.910  20
  -2 -13  -1 11118.6 658.452  33
  -2 -13  -2 3228.55 370.548  33
  -2 -13  -2 3353.35 391.120  20
  -2 -13  -3 4142.53 426.144  20
  -2 -13  -3 4098.67 400.918  33
  -2 -13  -4 12771.8 705.108  22
  -2 -13  -4 12306.8 737.014  20
  -2 -13  -4 12707.2 713.376  33
  -2 -13  -5 6529.91 514.584  33
  -2 -13  -5 6687.25 505.468  22
  -2 -13  -6 2447.72 332.779  22
  -2 -13  -6 2197.07 315.000  33
  -2 -13  -7 9072.80 598.469  22
  -2 -13  -7 8743.65 589.367  33
  -2 -13  -8 980.539 205.542  22
  -2 -13  -8 565.838 191.310  33
   2  13   9 2327.14 318.203  29
  -2 -13  -9 2949.15 346.685  22
  -2 -13  -9 2353.12 323.192  33
   2  13  10 3695.46 395.529  17
   2  13  10 4033.35 424.974  29
  -2 -13 -10 4283.34 410.137  33
  -2 -13 -10 4303.43 412.043  22
   2  13  11 23404.1 1031.56  29
   2  13  11 21025.6 959.242  17
  -2 -13 -11 21694.7 942.634  22
  -2 -13 -11 23024.9 955.913  33
   2  13  12 23775.1 1033.26  29
  -2 -13 -12 21228.6 928.922  22
   2  13  13 478.740 183.164  29
  -2 -13 -13-41.5045 143.679  22
   2  13  14 2789.39 346.834  29
  -2 -13 -14 2398.41 316.930  22
   2  13  15 312.826 159.377  29
  -2 -13 -15 102.011 136.182  22
   2  13  16 4528.16 398.117  29
  -2 -13 -16 3587.28 371.847  22
   2  13  17 3513.89 334.879  16
   2  13  17 3825.14 347.510  29
  -2 -13 -17 3482.73 325.692  22
   2  13  18 4978.55 380.927  16
   2  13  18 6070.90 413.001  29
  -2 -13 -18 5081.43 371.213  22
   2  13  19 204.565 75.9703  29
  -2 -14   5 793.517 138.329  30
  -2 -14   4 107.177 81.8167  30
  -2 -14   4 174.867 104.735  20
  -2 -14   3 10059.3 529.940  30
  -2 -14   3 10363.6 565.229  20
  -2 -14   2 544.583 144.055  30
  -2 -14   2 493.003 153.161  20
  -2 -14   1 856.262 170.578  30
  -2 -14   1 928.732 167.282  25
  -2 -14   1 1327.82 242.293  20
  -2 -14   0 327.756 120.984  25
  -2 -14   0 96.9063 127.023  20
  -2 -14  -1 2040.68 282.131  25
  -2 -14  -1 1867.50 275.127  20
  -2 -14  -2 43257.6 1352.32  25
  -2 -14  -2 39425.8 1335.70  20
  -2 -14  -3 7887.80 550.776  20
  -2 -14  -4 2412.57 323.769  20
  -2 -14  -4 2899.65 338.725  33
  -2 -14  -5 34509.6 1234.47  20
  -2 -14  -5 36202.7 1219.50  33
  -2 -14  -6 1997.64 278.693  22
  -2 -14  -6 1912.45 292.563  20
  -2 -14  -6 1983.55 301.898  33
  -2 -14  -7 4913.76 411.299  22
  -2 -14  -7 4795.17 435.369  33
  -2 -14  -8 763.758 201.169  22
  -2 -14  -8 608.073 186.210  33
  -2 -14  -9 11311.3 641.982  22
  -2 -14  -9 11435.0 643.820  33
   2  14  10 3338.54 356.369  29
  -2 -14 -10 3268.79 346.779  22
   2  14  11 23655.5 985.174  29
  -2 -14 -11 24324.3 950.990  22
   2  14  12 8249.34 552.415  29
  -2 -14 -12 7964.38 514.838  22
   2  14  13 8982.19 571.640  29
  -2 -14 -13 8045.78 514.378  22
   2  14  14 15753.4 749.331  29
  -2 -14 -14 14667.9 699.437  22
   2  14  15 492.918 145.077  16
   2  14  15 548.713 158.212  29
  -2 -14 -15 551.819 137.245  22
  -2 -14 -16 2022.59 242.268  22
   2  14  16 1631.22 226.251  16
   2  14  16 2010.20 236.394  29
   2  14  17 6820.01 419.380  29
   2  14  18 1984.35 208.300  29
  -2 -15   0 16731.1 651.030  25
  -2 -15   0 17846.0 727.361  20
  -2 -15  -1 761.214 151.054  25
  -2 -15  -1 1086.05 203.955  20
  -2 -15  -2 4927.67 370.446  25
  -2 -15  -2 4548.70 369.718  20
  -2 -15  -3 4738.22 372.996  25
  -2 -15  -3 4343.19 374.954  20
  -2 -15  -4 235.513 131.308  25
  -2 -15  -4-61.4055 104.155  20
  -2 -15  -5 17410.6 770.105  20
  -2 -15  -6 8713.05 537.081  20
  -2 -15  -7 282.598 137.260  20
  -2 -15  -8 11143.5 618.066  20
  -2 -15  -9 287.341 133.406  22
  -2 -15  -9 238.428 136.527  20
  -2 -15 -10 2488.46 273.200  22
   2  15  11 5889.45 411.925  29
  -2 -15 -11 6649.33 436.656  22
   2  15  12 3281.88 310.445  29
  -2 -15 -12 3418.84 309.103  22
   2  15  13 1049.17 181.375  29
  -2 -15 -13 876.069 171.880  22
   2  15  14 2423.64 250.004  29
  -2 -15 -14 2468.00 248.642  22
   2  15  15 1295.16 188.105  29
   2  15  16 5395.11 345.544  29
  -2 -16  -3 156.810 68.7844  25
  -2 -16  -4 2101.98 218.017  25
  -2 -16  -5 126.662 79.2485  25
  -2 -16  -6 16793.7 659.644  25
  -2 -16  -7 1644.04 205.038  25
  -2 -16  -8 2017.59 233.143  25
  -2 -16  -9 1091.68 169.984  25
  -2 -16 -10 6235.07 388.736  25
  -2 -16 -11 519.423 128.419  25
  -2 -16 -12-27.9038 66.2931  25
  -3  15  12 1420.23 193.673  29
  -3  15  11 151.360 104.089  29
  -3  15  10 355.476 127.608  29
  -3  15   9 3334.52 318.670  29
   3 -15  -8 295.112 108.918  15
  -3  15   8 91.3585 88.0382  29
   3 -15  -7 2346.21 240.822  15
  -3  15   7 1836.84 248.859  29
   3 -15  -6 753.270 149.269  15
  -3  15   6 526.116 143.951  29
   3 -15  -5 5986.65 379.434  15
   3 -15  -5 5292.99 344.757  25
   3 -15  -5 5714.02 399.168  13
   3 -15  -4 257.151 107.543  13
   3 -15  -4 346.859 114.712  25
   3 -15  -3 2443.62 242.951  25
   3 -15  -3 2484.63 265.065  13
   3 -15  -2 4012.06 312.078  25
   3 -15  -1 262.520 105.667  25
   3 -15   0 131.357 93.0154  25
   3 -15   1 211.496 82.9921  25
  -3  14  14 2948.48 267.164  29
  -3  14  13 9844.38 530.347  29
  -3  14  12 367.162 153.047  29
   3 -14 -12 80.1886 86.1400  15
  -3  14  11-30.7264 106.273  29
   3 -14 -11 108.316 78.5785  15
  -3  14  10 12270.5 663.938  29
   3 -14 -10 12101.3 584.483  15
  -3  14   9 2559.37 327.488  29
   3 -14  -9 2694.64 278.176  15
   3 -14  -8 1718.48 227.855  15
  -3  14   8 1627.47 272.410  29
   3 -14  -7 6811.97 456.698  15
  -3  14   7 7173.07 546.613  29
   3 -14  -6 309.379 148.127  15
  -3  14   6 320.664 169.902  29
  -3  14   5 12896.2 736.272  29
   3 -14  -5 12862.0 647.454  15
   3 -14  -5 12708.7 628.062  25
  -3  14   4 8376.17 588.611  29
   3 -14  -4 8998.06 536.186  15
   3 -14  -4 8988.65 535.588  25
   3 -14  -3 1087.61 212.498  25
   3 -14  -3 788.968 187.953  15
   3 -14  -2 20815.3 846.781  15
   3 -14  -2 23558.6 903.580  25
   3 -14  -2 22153.4 902.583  13
   3 -14  -1 494.087 169.870  25
   3 -14  -1 399.734 139.021  15
   3 -14  -1 234.635 125.011  13
   3 -14   0 9306.06 546.104  25
   3 -14   0 9177.36 538.981  13
   3 -14   1 660.500 145.435  25
   3 -14   1 919.874 169.749  13
   3 -14   2 1824.36 231.802  25
   3 -14   2 1686.10 222.257  13
   3 -14   3 968.440 159.046  25
   3 -14   3 804.460 145.630  13
   3 -14   4 692.619 135.681  25
  -3  13  16 18069.3 678.455  29
  -3  13  15 363.647 127.238  29
  -3  13  14 723.996 171.857  29
  -3  13  14 435.917 126.785  19
   3 -13 -13 1426.10 202.915  15
  -3  13  13 1495.59 233.263  29
  -3  13  13 1068.80 191.375  19
  -3  13  12 430.198 174.116  29
   3 -13 -12 356.574 122.221  15
  -3  13  11 31078.5 1170.65  29
   3 -13 -11 31280.0 1069.00  15
   3 -13 -10 1051.32 207.698  15
  -3  13  10 637.038 195.495  29
  -3  13   9 795.543 216.701  29
   3 -13  -9 729.533 170.011  15
  -3  13   8 817.335 226.007  29
   3 -13  -8 819.631 178.305  15
  -3  13   7 6562.57 560.339  29
   3 -13  -7 5706.35 443.117  15
  -3  13   6 3812.63 439.754  29
   3 -13  -6 3878.47 369.939  15
  -3  13   5 4252.48 470.672  29
   3 -13  -5 3840.06 363.215  15
   3 -13  -5 4598.86 408.902  25
  -3  13   4 3938.17 464.556  29
   3 -13  -4 3806.17 382.111  15
   3 -13  -4 3471.85 363.838  25
   3 -13  -3 11668.0 670.185  25
   3 -13  -3 12251.9 690.094  15
  -3  13   3 11755.6 775.851  29
   3 -13  -2 19741.4 881.244  15
   3 -13  -2 19880.3 901.069  25
   3 -13  -1 5020.66 443.094  25
   3 -13  -1 4770.36 422.822  15
   3 -13   0 4480.03 403.249  15
   3 -13   0 4840.03 443.879  25
   3 -13   0 4657.59 439.217  13
   3 -13   1 7022.07 525.555  25
   3 -13   1 6713.04 518.466  13
   3 -13   1 6038.94 452.160  15
   3 -13   2 413.538 149.076  25
   3 -13   2 143.042 149.718  13
   3 -13   3 1599.98 254.815  25
   3 -13   3 1615.88 245.531  13
   3 -13   4 17510.5 788.941  25
   3 -13   4 16765.8 778.710  13
   3 -13   5 159.703 108.747  25
   3 -13   5-13.9220 104.545  13
   3 -13   6 2585.81 266.164  25
   3 -13   7 1416.35 182.599  25
   3 -13   7 1796.09 213.888  37
  -3  12  16 208.296 101.873  29
  -3  12  16 222.857 123.576  19
  -3  12  15 6240.87 458.928  29
  -3  12  15 6277.44 456.287  19
  -3  12  14 517.413 161.555  19
  -3  12  14 698.326 192.231  29
  -3  12  13 11527.6 677.535  29
   3 -12 -13 10597.2 582.034  15
  -3  12  13 10951.9 659.272  19
   3 -12 -12 6020.45 444.592  15
  -3  12  12 5671.07 490.133  29
  -3  12  12 5433.26 477.348  19
  -3  12  11 22.8242 130.296  29
  -3  12  11 261.315 148.644  19
   3 -12 -11 302.749 123.174  15
   3 -12 -10 5352.96 438.988  15
  -3  12  10 4891.07 483.695  29
  -3  12   9 15244.7 854.294  29
   3 -12  -9 14787.7 750.272  15
  -3  12   8 259.592 177.324  29
   3 -12  -8 7.75368 121.916  15
  -3  12   7 8296.05 645.785  29
   3 -12  -7 7817.81 543.354  15
  -3  12   6 28870.8 1271.28  29
   3 -12  -6 27586.6 1073.77  15
  -3  12   5 2873.63 415.482  29
   3 -12  -5 2054.13 282.900  25
   3 -12  -5 2005.26 278.505  15
  -3  12   4 17539.3 1012.50  29
   3 -12  -4 17295.8 836.477  15
   3 -12  -4 16963.1 837.976  25
  -3  12   3 3887.74 470.267  29
   3 -12  -3 3860.55 386.825  15
   3 -12  -3 3654.55 391.292  25
  -3  12   2 2009.82 355.087  29
   3 -12  -2 1835.43 277.173  25
   3 -12  -2 1775.28 285.814  15
   3 -12  -1 17039.8 847.906  15
   3 -12  -1 16733.5 855.067  25
   3 -12   0 1265.09 259.401  25
   3 -12   0 1386.48 246.723  15
   3 -12   1 255.598 181.275  25
   3 -12   1 256.581 164.856  15
   3 -12   1 394.140 187.540  13
   3 -12   2 3967.58 389.227  15
   3 -12   2 4291.67 433.435  25
   3 -12   2 4701.62 469.348  13
   3 -12   3 6719.94 486.236  31
   3 -12   3 6815.39 550.099  13
   3 -12   3 6646.11 538.744  25
   3 -12   4 1976.98 266.954  31
   3 -12   4 2019.87 293.699  25
   3 -12   4 2326.68 322.123  13
   3 -12   5 3825.37 358.978  31
   3 -12   5 3455.43 379.335  25
   3 -12   5 3603.46 382.060  13
   3 -12   6 2566.76 288.870  31
   3 -12   6 1548.29 217.982  12
   3 -12   6 2060.22 286.266  25
   3 -12   6 1938.01 271.906  13
   3 -12   7 1220.31 205.698  25
   3 -12   7 1485.58 220.654  31
   3 -12   7 1107.73 191.527  12
   3 -12   8 10592.7 568.722  25
   3 -12   8 12186.2 624.166  37
   3 -12   9 6893.91 422.832  37
  -3  11  18 6029.01 422.375  26
  -3  11  18 6269.44 412.901  19
  -3  11  17 2082.20 266.743  26
  -3  11  17 2158.58 265.122  19
  -3  11  16 314.404 151.475  26
  -3  11  16 179.232 143.248  19
  -3  11  16 272.260 130.472  29
  -3  11  15 18955.7 857.040  29
  -3  11  15 18290.5 873.858  26
  -3  11  15 18029.6 856.582  19
  -3  11  14 10078.4 641.129  29
  -3  11  14 9618.86 644.301  26
  -3  11  14 9565.61 631.107  19
  -3  11  13 2177.58 315.717  19
  -3  11  13 1816.83 298.692  29
  -3  11  13 1974.24 305.501  26
  -3  11  12 42774.6 1477.69  29
  -3  11  12 42406.5 1487.62  19
   3 -11 -12 43490.1 1368.51  15
  -3  11  11 706.196 218.010  19
   3 -11 -11 1050.37 213.408  15
  -3  11  11 742.820 226.458  29
  -3  11  10 457.374 169.923  29
   3 -11 -10 522.657 187.406  15
  -3  11  10 549.209 202.071  19
  -3  11   9 1150.66 267.960  29
  -3  11   9 1468.71 276.793  19
   3 -11  -9 1419.71 243.582  15
  -3  11   8 8610.79 672.659  29
   3 -11  -8 9600.47 608.042  15
  -3  11   7 8390.79 669.056  29
   3 -11  -7 9723.54 608.691  15
   3 -11  -6 8392.84 572.927  15
  -3  11   6 7871.77 647.388  29
  -3  11   5-139.110 170.046  29
   3 -11  -5-43.6083 94.8972  25
   3 -11  -5-80.2859 110.043  15
  -3  11   4 405.157 212.249  29
   3 -11  -4 373.524 118.734  25
   3 -11  -4 434.007 166.688  15
   3 -11  -3 38438.8 1331.62  15
  -3  11   3 37078.1 1549.80  29
   3 -11  -3 37097.3 1327.49  25
  -3  11   2-73.8177 137.115  29
   3 -11  -2 140.640 125.953  25
   3 -11  -2-107.348 160.807  15
  -3  11   1 743.410 263.579  29
   3 -11  -1 710.061 194.680  25
   3 -11  -1 359.485 126.006  15
   3 -11   0 594.625 180.889  25
   3 -11   0 684.382 220.450  15
   3 -11   1 287.840 165.132  25
   3 -11   1 452.291 201.748  15
   3 -11   2 38230.4 1364.06  15
   3 -11   2 42431.3 1454.42  25
   3 -11   2 42575.3 1370.39  31
   3 -11   2 37239.0 1346.43  12
   3 -11   3 383.195 150.067  31
   3 -11   3 328.823 129.435  25
   3 -11   3 384.806 153.585  15
   3 -11   3 454.563 201.210  13
   3 -11   3 433.885 179.665  12
   3 -11   4 982.710 219.011  31
   3 -11   4 1341.23 274.942  25
   3 -11   4 1091.91 243.589  12
   3 -11   4 1379.40 286.366  13
   3 -11   5 1682.24 268.176  31
   3 -11   5 1196.45 261.513  25
   3 -11   5 1175.07 245.990  12
   3 -11   5 1646.50 293.965  13
   3 -11   6 3625.90 405.963  25
   3 -11   6 3574.70 378.907  12
   3 -11   6 3479.37 401.907  13
   3 -11   6 4543.51 411.127  31
   3 -11   7 861.259 191.847  31
   3 -11   7 732.424 199.792  25
   3 -11   7 732.846 188.976  13
   3 -11   7 737.378 181.871  12
   3 -11   8 22616.8 978.737  25
   3 -11   8 22983.2 972.082  12
   3 -11   9 128.060 119.238  31
   3 -11   9 427.330 163.117  37
   3 -11   9 111.753 103.679  25
   3 -11   9 265.455 131.058  12
   3 -11  10 217.963 118.580  12
   3 -11  10 318.007 137.863  37
   3 -11  11 533.217 128.068  37
  -3  10  20 263.979 109.918  26
  -3  10  19 4399.44 360.340  26
  -3  10  18 1810.58 261.684  26
  -3  10  18 1883.47 256.011  19
  -3  10  17 876.800 194.392  19
  -3  10  17 1006.79 226.820  26
  -3  10  16 215.685 139.071  19
  -3  10  16 33.6565 116.408  26
  -3  10  15 46.9334 105.517  29
  -3  10  15 460.894 168.978  26
  -3  10  15 354.495 165.687  19
  -3  10  14 345.016 160.825  19
  -3  10  14 516.697 187.651  29
  -3  10  14 484.803 185.917  26
  -3  10  13 12244.1 746.294  29
  -3  10  13 12501.5 797.458  26
  -3  10  13 12354.8 753.714  19
  -3  10  12 897.394 252.893  26
  -3  10  12 1333.70 267.153  29
   3 -10 -12 1208.74 218.960  15
  -3  10  12 1169.31 263.466  19
  -3  10  11 18863.8 959.013  19
  -3  10  11 17772.5 922.713  29
   3 -10 -11 18502.5 857.221  15
  -3  10  11 16977.9 961.158  26
  -3  10  10 5608.64 511.919  29
  -3  10  10 5371.48 508.640  19
   3 -10 -10 5903.85 469.846  15
  -3  10   9 23035.1 1084.76  29
   3 -10  -9 25402.2 1027.29  15
  -3  10   9 24088.6 1107.32  19
  -3  10   8 14574.2 857.540  19
  -3  10   8 13520.7 828.039  29
   3 -10  -8 15606.5 788.572  15
  -3  10   7 4306.23 468.282  29
   3 -10  -7 4588.61 422.051  15
  -3  10   7 4450.80 470.627  19
  -3  10   6 2585.03 381.053  29
   3 -10  -6 2971.31 343.951  15
  -3  10   5 15407.0 920.382  29
   3 -10  -5 16599.5 809.062  15
  -3  10   4 5791.80 567.851  29
   3 -10  -4 5858.51 473.763  25
   3 -10  -4 6053.95 469.616  15
  -3  10   3 1857.88 335.117  29
   3 -10  -3 1824.03 279.618  25
   3 -10  -3 2412.95 308.020  15
  -3  10   2 61630.3 2077.73  29
   3 -10  -2 65646.3 1839.09  15
   3 -10  -2 67026.8 1878.86  25
   3 -10  -1 7312.85 546.125  15
   3 -10  -1 7419.83 551.962  25
  -3  10   1 6459.93 618.276  29
   3 -10   0 4940.39 450.361  15
   3 -10   0 5005.35 463.433  25
   3 -10   1 230.436 134.399  31
   3 -10   1 34.5629 111.865  25
   3 -10   1 81.3497 132.708  15
   3 -10   2 339.465 151.166  31
   3 -10   2 209.079 119.008  25
   3 -10   2 106.145 103.122  15
   3 -10   3 4821.31 440.225  31
   3 -10   3 4282.92 433.737  15
   3 -10   3 4592.56 445.571  25
   3 -10   4 2622.04 342.256  31
   3 -10   4 2448.23 331.453  25
   3 -10   4 2783.89 390.781  13
   3 -10   4 2210.74 358.670  12
   3 -10   5 984.029 251.539  13
   3 -10   5 1277.71 251.615  31
   3 -10   5 1057.27 250.669  12
   3 -10   5 1175.42 252.545  25
   3 -10   6 1.35837 115.098  31
   3 -10   6 107.182 136.196  25
   3 -10   6 435.775 178.764  12
   3 -10   6 441.899 198.663  13
   3 -10   7 19369.7 964.610  25
   3 -10   7 22653.2 981.189  31
   3 -10   7 19948.3 1005.65  13
   3 -10   7 21256.4 1017.52  12
   3 -10   8-51.9464 127.337  31
   3 -10   8 131.035 134.136  25
   3 -10   8 92.9684 134.961  12
   3 -10   8-6.52608 121.607  13
   3 -10   9 895.295 235.354  37
   3 -10   9 770.517 183.350  25
   3 -10   9 804.354 197.951  12
   3 -10   9 1094.73 211.521  31
   3 -10  10 976.063 207.207  31
   3 -10  10 994.983 237.283  37
   3 -10  10 1563.92 271.474  12
   3 -10  11 5199.81 436.091  37
   3 -10  11 5681.87 460.942  12
   3 -10  12 12809.0 671.286  12
   3 -10  12 12546.5 624.556  37
   3 -10  13 828.728 132.017  37
  -3   9  20 428.160 124.828  26
  -3   9  19 19932.4 837.120  19
  -3   9  19 21507.4 887.151  26
  -3   9  18 1766.37 255.752  19
  -3   9  18 2029.70 298.548  26
  -3   9  17 214.747 158.946  26
  -3   9  17 191.419 158.619  19
  -3   9  16 984.136 228.521  19
  -3   9  16 800.842 203.090  26
  -3   9  15 674.092 227.475  26
  -3   9  15 164.076 134.338  19
  -3   9  14 2754.15 354.663  29
  -3   9  14 3115.34 388.302  19
  -3   9  14 2814.53 387.994  26
  -3   9  13 885.168 220.507  29
  -3   9  13 635.456 221.453  26
  -3   9  13 733.408 232.493  19
  -3   9  12 137.239 124.241  26
  -3   9  12 257.456 147.652  29
  -3   9  12 190.485 165.924  19
   3  -9 -11 20537.8 890.531  15
  -3   9  11 18905.1 965.432  29
  -3   9  11 18757.5 1025.79  26
  -3   9  11 19952.7 993.652  19
  -3   9  10 3616.83 430.292  29
   3  -9 -10 3807.98 368.479  15
  -3   9  10 3561.97 444.389  26
  -3   9  10 4424.75 455.862  19
  -3   9   9 1470.22 286.753  29
  -3   9   9 1285.83 264.149  26
   3  -9  -9 1683.92 263.030  15
  -3   9   9 1663.50 310.988  19
  -3   9   8 22755.0 1072.83  29
   3  -9  -8 24346.4 986.079  15
  -3   9   8 23896.2 1093.70  19
  -3   9   7 2813.81 373.009  29
  -3   9   7 2709.63 357.562  19
   3  -9  -7 3014.61 332.518  15
  -3   9   6 942.476 236.420  19
  -3   9   6 886.959 217.951  29
  -3   9   5 1676.00 318.988  29
   3  -9  -5 1580.10 244.800  15
  -3   9   4 19669.1 1022.52  29
   3  -9  -4 21217.6 905.831  15
  -3   9   3 3520.82 428.095  29
   3  -9  -3 3461.85 349.071  15
   3  -9  -3 3036.58 330.957  25
  -3   9   2 48977.4 1724.38  29
   3  -9  -2 46350.8 1483.81  25
  -3   9   1 14645.9 882.945  29
   3  -9  -1 15706.5 783.128  15
   3  -9  -1 14546.7 769.609  25
   3  -9   0 10596.1 633.398  15
   3  -9   0 10286.8 642.495  25
   3  -9   1 34030.9 1232.98  15
   3  -9   1 32727.2 1185.96  31
   3  -9   1 34923.5 1265.97  25
   3  -9   2 466.810 179.630  31
   3  -9   2 549.441 167.857  25
   3  -9   2 395.866 121.372  15
   3  -9   3 233.619 139.746  31
   3  -9   3 115.993 101.007  25
   3  -9   3 221.437 146.582  15
   3  -9   4 15789.1 833.324  15
   3  -9   4 17087.0 879.789  25
   3  -9   4 17754.9 870.542  31
   3  -9   5 2003.33 309.989  25
   3  -9   5 2327.39 356.697  13
   3  -9   5 1812.68 357.465  12
   3  -9   5 2142.33 312.278  31
   3  -9   6 9802.77 668.033  25
   3  -9   6 11069.6 743.753  13
   3  -9   6 9768.60 721.792  12
   3  -9   6 10127.9 671.027  31
   3  -9   7 111.266 144.708  25
   3  -9   7 197.284 141.370  13
   3  -9   7 261.435 152.321  31
   3  -9   7 319.629 190.177  12
   3  -9   8 305.799 145.087  25
   3  -9   8 200.911 141.072  12
   3  -9   8 270.245 164.261  13
   3  -9   8 451.532 179.982  31
   3  -9   9 6767.07 544.624  31
   3  -9   9 6261.62 538.531  25
   3  -9   9 6384.17 551.984  13
   3  -9   9 5738.81 534.661  12
   3  -9  10 23054.7 1008.37  31
   3  -9  10 19340.0 949.734  25
   3  -9  10 22748.4 1050.40  12
   3  -9  10 22515.4 1020.16  37
   3  -9  11 498.475 170.855  31
   3  -9  11 943.302 211.091  12
   3  -9  11 610.791 195.042  37
   3  -9  12 14056.0 736.300  31
   3  -9  12 13021.2 754.813  12
   3  -9  12 12582.1 699.173  37
   3  -9  13 771.324 192.980  12
   3  -9  13 580.453 160.669  37
   3  -9  14 2883.91 281.269  37
  -3   8  21 322.933 108.951  26
  -3   8  20 199.863 112.167  26
  -3   8  19 967.453 205.969  19
  -3   8  19 788.651 185.659  26
  -3   8  18 939.731 230.316  26
  -3   8  18 851.775 205.935  19
  -3   8  17 39571.9 1414.57  26
  -3   8  17 39057.7 1392.51  19
  -3   8  16 3412.15 413.456  27
  -3   8  16 3519.39 414.145  26
  -3   8  16 4203.96 443.507  19
  -3   8  15 8479.94 648.529  26
  -3   8  15 8701.79 628.456  19
  -3   8  14 359.328 156.992  26
  -3   8  14 288.668 163.479  19
  -3   8  13 9143.86 649.264  29
  -3   8  13 10110.3 730.171  26
  -3   8  13 10107.9 687.040  19
  -3   8  12 120.073 101.376  29
  -3   8  12 172.181 123.061  26
  -3   8  12 398.213 177.932  19
  -3   8  11 205.346 142.640  19
  -3   8  11-10.1575 107.506  16
  -3   8  11 63.6182 147.651  29
  -3   8  11 348.076 171.156  26
  -3   8  10 814.545 204.467  16
  -3   8  10 841.359 212.420  19
  -3   8  10 885.605 232.416  26
   3  -8 -10 769.969 175.956  15
  -3   8   9 3.65784 91.5300  16
  -3   8   9 25.5355 112.656  29
  -3   8   9 98.8965 138.438  19
  -3   8   9 140.324 113.480  26
   3  -8  -9 112.513 96.1247  15
  -3   8   8 65671.4 1936.44  29
   3  -8  -8 69519.4 1825.43  15
  -3   8   8 72257.1 2028.96  19
  -3   8   7 229.072 135.667  19
   3  -8  -7 431.336 148.799  15
  -3   8   7 247.815 234.520   1
  -3   8   6 4542.95 781.824   1
   3  -8  -6 5652.71 423.015  15
  -3   8   6 5150.87 476.571  19
  -3   8   5 5425.92 848.512   1
   3  -8  -5 6354.95 452.958  15
  -3   8   5 5399.58 482.932  19
   3  -8  -4 17964.2 790.809  15
  -3   8   4 14322.7 1379.47   1
  -3   8   3 2210.45 561.479   1
   3  -8  -3 4172.58 364.753  15
  -3   8   2 3234.28 750.192   1
   3  -8  -2 6907.87 473.365  15
  -3   8   1 4754.97 916.088   1
   3  -8  -1 11834.8 632.457  15
   3  -8   0 9392.81 570.010  15
  -3   8   0 7651.13 941.206   2
   3  -8   1 2273.71 287.849  15
  -3   8  -1 1442.39 422.197   2
   3  -8   2 16510.8 795.395  15
  -3   8  -2 14209.3 1311.00   2
   3  -8   3 19942.4 906.245  31
   3  -8   3 19693.9 893.449  15
   3  -8   3 21176.6 926.333  25
  -3   8  -3 17669.9 1469.98   2
   3  -8   4 4796.02 435.902  31
   3  -8   4 4870.67 434.058  25
   3  -8   4 4358.19 404.643  15
   3  -8   5 693.019 169.729  25
   3  -8   5 847.843 209.956  31
   3  -8   5 611.398 153.320  15
   3  -8   5 962.728 230.678  13
   3  -8   6 508.608 157.545  31
   3  -8   6 700.709 177.103  25
   3  -8   6 683.169 215.031  13
   3  -8   7 1928.43 289.194  31
   3  -8   7 1557.73 319.233  12
   3  -8   7 1944.60 290.994  25
   3  -8   7 2053.28 313.929  13
   3  -8   8 1177.17 245.184  25
   3  -8   8 1473.21 260.829  31
   3  -8   8 1357.05 280.355  13
   3  -8   8 1743.42 311.463  12
   3  -8   9 562.692 190.689  31
   3  -8   9 951.984 255.825  12
   3  -8   9 545.495 189.900  25
   3  -8   9 815.326 231.133  13
   3  -8  10 56.0750 125.932  31
   3  -8  10 151.115 128.645  25
   3  -8  10 67.6253 149.279  12
   3  -8  10 63.9283 129.346  37
   3  -8  11 10886.7 706.731  31
   3  -8  11 9503.02 696.730  12
   3  -8  11 10831.7 698.816  37
   3  -8  12 5437.55 491.874  31
   3  -8  12 5131.76 470.663  37
   3  -8  12 5322.67 503.735  12
   3  -8  13 466.996 188.998  12
   3  -8  13 84.6711 109.621  37
   3  -8  13 191.447 135.004  31
   3  -8  14 4454.95 437.255  12
   3  -8  14 4658.86 399.497  37
   3  -8  15 6485.42 480.506  12
   3  -8  15 5688.05 416.431  37
  -3   7  21 275.724 114.685  26
  -3   7  20 101.864 94.5284  23
  -3   7  20 513.341 166.628  26
  -3   7  19 16654.2 835.208  26
  -3   7  19 14784.1 761.403  19
  -3   7  18 20146.7 974.613  26
  -3   7  18 19815.6 944.555  19
  -3   7  17 5884.72 535.200  26
  -3   7  17 5687.52 496.541  19
  -3   7  16 366.569 196.617  10
  -3   7  16-54.1720 147.567  19
  -3   7  16 63.2399 117.160  27
  -3   7  16 302.664 164.197  26
  -3   7  15 19406.1 1042.32  10
  -3   7  15 19786.7 998.033  19
  -3   7  15 18902.1 998.060  26
  -3   7  14 169.779 163.078  10
  -3   7  14 102.915 151.611  19
  -3   7  14 82.3793 130.927  26
  -3   7  13 347.687 201.267  10
  -3   7  13 400.525 188.227  26
  -3   7  13 295.224 180.955  19
  -3   7  12 4748.60 530.596  10
  -3   7  12 3976.33 453.783  26
  -3   7  12 4516.85 452.627  19
  -3   7  11-15.1915 109.779  16
  -3   7  11 269.207 139.716  29
  -3   7  11 125.275 191.756  26
  -3   7  11 274.776 162.869  19
  -3   7  10 8220.08 589.607  16
  -3   7  10 7440.29 558.760  29
  -3   7  10 8412.49 654.097  26
  -3   7  10 8591.77 605.588  19
  -3   7   9 3720.13 388.552  16
  -3   7   9 4911.83 818.315   1
  -3   7   9 3799.05 405.789  19
  -3   7   8 519.426 146.326  16
   3  -7  -8 555.016 141.129  15
  -3   7   8 645.138 312.320   1
  -3   7   8 592.985 173.145  19
  -3   7   7 31635.4 1178.99  19
   3  -7  -7 28585.0 1003.52  15
  -3   7   6 29277.9 1149.75  19
   3  -7  -6 29649.9 1031.71  15
  -3   7   5 9035.60 1100.37   1
   3  -7  -5 8745.80 515.799  15
   3  -7  -4 2838.20 286.687  15
  -3   7   4 2429.79 555.326   1
  -3   7   3 1148.90 401.872   1
  -3   7   2 538.516 301.597   1
  -3   7   1 17328.6 1349.66   2
  -3   7   1 13214.5 1354.57   1
   3  -7   0 5160.69 396.243  15
  -3   7   0 5889.27 785.806   2
  -3   7  -1 8608.54 944.354   2
   3  -7   1 8325.97 513.677  15
   3  -7   2 26407.7 986.279  15
  -3   7  -2 27770.0 1735.15   2
   3  -7   3 3106.22 317.101  15
  -3   7  -3 3353.20 609.724   2
   3  -7   4 8653.25 547.463  15
  -3   7  -4 8367.08 950.423   2
   3  -7   5 53426.5 1554.02  15
  -3   7  -5 54565.1 2528.99   2
   3  -7   6 2521.52 313.818  25
   3  -7   6 2673.29 353.948  31
   3  -7   6 2528.79 340.480  13
   3  -7   7 1628.22 260.849  31
   3  -7   7 1661.11 267.419  25
   3  -7   7 1575.57 266.130  13
   3  -7   8 14051.8 806.128  31
   3  -7   8 14434.2 802.727  25
   3  -7   8 14204.9 821.106  13
   3  -7   8 15605.6 890.157  12
   3  -7   8 13536.2 778.071  36
   3  -7   9 4508.13 449.995  36
   3  -7   9 4506.87 444.692  25
   3  -7   9 4536.49 462.671  13
   3  -7   9 4776.76 505.869  12
   3  -7   9 4522.97 460.692  31
   3  -7  10 6762.01 558.126  31
   3  -7  10 6407.63 539.711  25
   3  -7  10 6920.98 591.928  12
   3  -7  10 6644.22 558.911  20
   3  -7  11 249.833 154.358  31
   3  -7  11 132.034 145.348  25
   3  -7  11 494.420 229.435  10
   3  -7  11-7.25980 151.807  12
   3  -7  11 327.688 172.301  37
   3  -7  12 998.869 249.994  31
   3  -7  12 995.302 224.125  37
   3  -7  12 1114.38 276.963  10
   3  -7  12 1003.13 247.393  12
   3  -7  13 29363.6 1211.16  31
   3  -7  13 29391.8 1268.49  12
   3  -7  13 28546.3 1141.93  37
   3  -7  13 26618.3 1166.75  10
   3  -7  14 7703.00 583.664  31
   3  -7  14 7918.77 616.672  12
   3  -7  14 7862.57 553.235  37
   3  -7  15 95.9103 109.131  12
   3  -7  15 357.425 148.402  37
   3  -7  16 4672.74 414.292  12
   3  -7  16 3972.78 351.792  37
   3  -7  17 5195.71 417.690  38
  -3   6  21 8362.71 513.317  26
  -3   6  20 117.276 142.119  26
  -3   6  20 166.100 91.4620  23
  -3   6  19 1237.58 246.269  26
  -3   6  19 1032.14 213.942  23
  -3   6  18 38755.7 1388.21  19
  -3   6  18 39989.1 1480.69  10
  -3   6  18 42679.3 1498.84  26
  -3   6  17 2840.34 375.315  19
  -3   6  17 2904.14 399.528  10
  -3   6  17 2916.60 391.678  26
  -3   6  16 1508.26 307.276  10
  -3   6  16 1183.80 254.989  19
  -3   6  16 1313.56 277.350  27
  -3   6  16 1197.61 264.337  26
  -3   6  15 13978.3 880.779  10
  -3   6  15 12393.9 799.636  27
  -3   6  15 13012.0 825.839  26
  -3   6  15 13678.7 818.338  19
  -3   6  14 13464.4 841.792  26
  -3   6  14 13796.7 814.489  19
  -3   6  14 14426.1 904.274  10
  -3   6  13 15850.4 962.283  10
  -3   6  13 15137.6 878.475  26
  -3   6  13 16135.5 876.595  19
  -3   6  12 11037.5 781.225  10
  -3   6  12 9938.06 699.720  26
  -3   6  12 11151.2 707.799  19
  -3   6  11 5962.80 506.798  16
  -3   6  11 6828.12 614.713  10
  -3   6  11 6210.74 523.947  19
  -3   6  11 5521.57 517.892  26
  -3   6  10 15779.1 923.593  10
  -3   6  10 13851.8 761.292  16
  -3   6  10 13576.2 1360.33   1
  -3   6  10 13816.1 765.508  19
  -3   6   9 71744.8 2129.41  10
  -3   6   9 60112.1 1757.67  16
  -3   6   9 72590.1 3209.08   1
  -3   6   9 62301.1 1804.22  19
  -3   6   8 9901.65 605.831  16
  -3   6   8 11005.9 648.148  19
  -3   6   7 263.035 285.874   1
  -3   6   7 41.6438 87.2872  19
  -3   6   6 20516.2 1613.09   1
  -3   6   5 2440.57 545.383   1
  -3   6   4 151052. 4757.72   1
  -3   6   3 3985.41 705.191   1
  -3   6   2 12194.8 1314.92   1
  -3   6   1 19520.7 1378.07   2
  -3   6   0 5728.63 735.686   2
  -3   6  -1 908.192 340.180   2
  -3   6  -2 40988.1 2003.61   2
  -3   6  -3 4879.10 696.167   2
  -3   6  -4 627.461 317.253   2
  -3   6  -5 10008.9 980.314   2
   3  -6   5 8462.66 519.917  15
   3  -6   6 2036.48 258.990  15
   3  -6   6 2309.41 294.340  13
  -3   6  -6 2501.61 473.160   2
  -3   6  -7 7360.76 881.808   2
   3  -6   7 7406.42 538.824  13
   3  -6   8 4720.66 461.836  31
   3  -6   8 4251.11 421.893  36
   3  -6   8 5167.64 449.081  25
   3  -6   8 4625.55 433.441  13
   3  -6   9 1863.22 305.576  31
   3  -6   9 1826.62 275.925  25
   3  -6   9 1733.23 276.680  36
   3  -6   9 2090.80 303.269  20
   3  -6   9 1813.52 287.808  13
   3  -6   9 2138.29 330.690  12
   3  -6  10 2373.26 319.605  25
   3  -6  10 2361.04 323.180  13
   3  -6  10 1974.10 317.127  31
   3  -6  10 2373.86 340.896  20
   3  -6  10 2151.50 327.306  36
   3  -6  10 2202.75 351.807  12
   3  -6  11 3163.19 374.728  25
   3  -6  11 4170.57 476.212  12
   3  -6  11 4102.59 440.213  31
   3  -6  11 4183.88 410.928  37
   3  -6  12 4597.74 485.326  31
   3  -6  12 5091.15 537.272  10
   3  -6  12 4536.91 501.308  12
   3  -6  12 4838.47 453.690  37
   3  -6  13 2302.98 311.732  37
   3  -6  13 2292.26 374.901  10
   3  -6  13 2093.67 354.456  12
   3  -6  13 2162.69 346.562  31
   3  -6  14 4394.93 455.312  31
   3  -6  14 4714.93 507.194  12
   3  -6  14 4328.20 419.804  37
   3  -6  14 4342.58 475.111  10
   3  -6  15 601.836 174.154  31
   3  -6  15 550.723 164.097  37
   3  -6  15 720.052 192.455  10
   3  -6  15 838.414 246.800  12
   3  -6  16 12556.5 763.927  12
   3  -6  16 11552.2 652.872  37
   3  -6  17 2080.63 279.850  12
   3  -6  17 1569.86 225.301  37
   3  -6  18 490.177 179.484  38
  -3   5  21 3583.04 328.347  26
  -3   5  20 3983.22 401.445  26
  -3   5  20 1940.00 269.253  23
  -3   5  19 3057.02 378.643  26
  -3   5  19 3050.81 394.194  10
  -3   5  19 2087.95 294.982  23
  -3   5  18 11641.7 777.768  10
  -3   5  18 12422.0 784.269  26
  -3   5  17 2058.70 352.346  10
  -3   5  17 2145.48 344.944  26
  -3   5  17 2060.78 311.592  19
  -3   5  16 15603.0 934.823  10
  -3   5  16 15704.3 922.144  26
  -3   5  16 15735.0 868.012  19
  -3   5  16 13950.3 830.891  27
  -3   5  15 11411.2 761.239  27
  -3   5  15 14596.7 914.141  10
  -3   5  15 13155.7 830.735  26
  -3   5  15 13529.7 800.975  19
  -3   5  14 12136.9 790.215  26
  -3   5  14 12836.1 867.135  10
  -3   5  14 10982.0 748.512  27
  -3   5  14 12570.7 777.278  19
  -3   5  13 6481.93 598.603  10
  -3   5  13 6596.52 575.818  26
  -3   5  13 6779.97 543.253  19
  -3   5  12 1785.76 275.321  19
  -3   5  12 2339.13 377.849  10
  -3   5  12 2064.96 323.074  26
  -3   5  11 613.333 200.710  10
  -3   5  11 387.575 187.848   7
  -3   5  11 212.429 101.972  19
  -3   5  10 1014.45 252.342  10
  -3   5  10 677.947 243.577   7
  -3   5  10 822.430 191.777  19
  -3   5  10 976.599 372.060   1
  -3   5   9 595.712 171.085  16
  -3   5   9 386.157 165.791  10
  -3   5   9 490.600 150.712  19
  -3   5   9 497.837 302.043   1
  -3   5   9 382.967 203.511   7
  -3   5   8 4619.03 791.239   1
  -3   5   8 3239.83 480.520   7
  -3   5   7 21378.8 1640.91   1
  -3   5   6 10902.6 1175.14   1
  -3   5   5 13669.4 1283.42   1
  -3   5   4 16.4753 185.069   1
  -3   5   3 42933.2 2220.06   1
  -3   5   2 44823.5 2119.08   2
  -3   5   2 43669.4 2215.65   1
  -3   5   1 21495.5 1409.11   2
  -3   5   0 16004.9 1192.88   2
  -3   5  -1 2109.03 473.269   2
  -3   5  -2 2184.05 460.319   2
  -3   5  -3 11245.2 966.037   2
  -3   5  -4 858.823 284.498   2
  -3   5  -5 43796.1 1990.58   2
  -3   5  -6 31913.5 1701.68   2
   3  -5   7 951.125 184.835  13
  -3   5  -7 1172.15 332.673   2
  -3   5  -8 16019.4 1282.17   2
   3  -5   8 13883.8 714.235  13
   3  -5   9 22077.9 1021.82  36
   3  -5   9 22500.3 939.531  25
   3  -5   9 21493.9 936.218  13
   3  -5   9 22834.1 951.516  20
   3  -5   9 24908.6 1109.62  12
   3  -5   9 19967.2 984.990  31
   3  -5  10 1897.64 272.105  37
   3  -5  10 2025.37 293.931  25
   3  -5  10 2057.86 318.997  36
   3  -5  10 2017.11 334.758  31
   3  -5  10 2387.35 362.550  12
   3  -5  11 232.719 169.405  31
   3  -5  11 248.612 124.651  25
   3  -5  11 193.995 135.758  12
   3  -5  11 207.565 150.912  36
   3  -5  11 468.157 156.119  37
   3  -5  12 15406.5 900.089  31
   3  -5  12 17240.8 957.221  10
   3  -5  12 17850.5 978.587  12
   3  -5  12 15882.7 814.865  37
   3  -5  13 2769.27 340.833  37
   3  -5  13 2856.64 379.672  12
   3  -5  13 2243.84 385.568  31
   3  -5  13 3046.58 407.036  10
   3  -5  14 2864.11 398.483  31
   3  -5  14 2632.93 385.017  10
   3  -5  14 2922.16 426.342  12
   3  -5  14 2424.73 325.689  37
   3  -5  15 72.0598 122.790  31
   3  -5  15 69.0470 111.380  37
   3  -5  15 380.895 178.199  10
   3  -5  15 106.436 141.886  12
   3  -5  16 419.898 169.217  37
   3  -5  16-16.1310 139.372  10
   3  -5  16 356.245 186.170  12
   3  -5  17 18955.6 959.459  10
   3  -5  17 19387.2 958.804  12
   3  -5  17 17738.8 820.763  37
   3  -5  18 8889.02 587.399  12
   3  -5  18 8247.55 504.209  37
   3  -5  19 4561.15 412.843  38
  -3   4  20 1430.05 268.534  10
  -3   4  20 1956.27 284.245  26
  -3   4  19 395.653 176.451  10
  -3   4  19 166.386 115.499  26
  -3   4  19 83.7565 98.2717  23
  -3   4  18 2535.21 378.916  10
  -3   4  18 2245.72 352.445  26
  -3   4  18 1701.23 288.133  23
  -3   4  17 18894.9 1055.28  10
  -3   4  17 19930.9 1036.64  26
  -3   4  17 17591.6 974.964  21
  -3   4  16 2353.19 383.037  10
  -3   4  16 2095.79 343.881  26
  -3   4  16 1759.09 312.397  27
  -3   4  16 2016.80 343.700  38
  -3   4  16 1686.44 307.542  21
  -3   4  15 21635.9 1126.96  10
  -3   4  15 16579.6 909.741  27
  -3   4  15 18736.7 1028.69  38
  -3   4  15 19207.9 1037.43  21
  -3   4  15 19387.8 960.134  19
  -3   4  15 19650.3 1057.71  26
  -3   4  14 1057.74 240.983  19
  -3   4  14 1694.43 347.855  10
  -3   4  14 1405.29 283.955  26
  -3   4  14 1343.90 273.974  21
  -3   4  14 1425.60 291.583  38
  -3   4  14 898.438 201.611  27
  -3   4  13 5753.38 572.537  10
  -3   4  13 4460.32 446.243  27
  -3   4  13 4602.67 487.672  26
  -3   4  13 4894.24 506.898  38
  -3   4  13 4887.00 453.869  19
  -3   4  12 2737.42 393.775  10
  -3   4  12 2679.13 323.560  19
  -3   4  12 2201.54 326.010  26
  -3   4  12 1924.49 320.922  38
  -3   4  11 9341.28 707.954  10
  -3   4  11 9269.94 1144.17   1
  -3   4  11 7953.22 860.680   7
  -3   4  11 9316.46 606.702  19
  -3   4  10 68677.1 1878.82  19
  -3   4  10 72691.1 2154.51  10
  -3   4   9 21875.6 1674.37   1
  -3   4   9 17779.4 1179.54   7
  -3   4   8 88106.3 3464.91   1
  -3   4   8 72827.2 2477.61   7
  -3   4   7 32146.8 2000.47   1
  -3   4   7 28085.9 1339.86   7
  -3   4   6 17001.9 1430.47   1
  -3   4   6 14560.8 877.155   7
  -3   4   5 230518. 5885.44   1
  -3   4   5 187147. 4081.28   7
  -3   4   4 24335.4 1650.73   1
  -3   4   3 9636.51 1010.61   1
  -3   4   2 2078.20 422.902   2
  -3   4   1 23459.6 1397.12   2
  -3   4   0 53116.9 2136.49   2
  -3   4  -1 527.920 236.011   2
  -3   4  -2 5389.69 624.856   2
  -3   4  -3 32641.6 1569.12   2
  -3   4  -4 11848.7 942.334   2
  -3   4  -5 39074.8 1764.15   2
  -3   4  -6 38167.4 1788.61   2
  -3   4  -7 1057.57 327.681   2
  -3   4  -8 4109.28 616.730   2
  -3   4  -9 22870.8 1488.74   2
   3  -4   9 19495.9 833.084  20
   3  -4  10 7131.93 582.140  36
   3  -4  10 8874.24 638.665  12
   3  -4  11 111.701 109.014  31
   3  -4  11 76.6781 126.464  36
   3  -4  11 159.127 127.609  12
   3  -4  12 28360.8 1273.56  36
   3  -4  12 25854.3 1175.32  31
   3  -4  12 27293.5 1064.80  37
   3  -4  13 8795.11 669.572  12
   3  -4  13 7085.83 595.036  31
   3  -4  13 8118.20 560.360  37
   3  -4  13 8861.97 690.708  10
   3  -4  14 363.673 167.986  31
   3  -4  14 442.040 202.958  10
   3  -4  14-97.6796 146.688  12
   3  -4  14 317.632 124.845  37
   3  -4  15 25598.8 1194.46  12
   3  -4  15 22918.8 1007.31  37
   3  -4  15 24076.9 1171.16  10
   3  -4  16 1980.33 290.179  37
   3  -4  16 1988.10 313.248  10
   3  -4  16 2332.08 358.700  12
   3  -4  17 461.373 129.829  10
   3  -4  17 876.810 205.924  12
   3  -4  17 1026.03 216.946  37
   3  -4  18 627.559 173.170  12
   3  -4  18 618.271 171.220  37
   3  -4  19 185.302 135.166  38
   3  -4  20 16229.8 778.811  38
  -3   3  21 2923.99 311.342  34
  -3   3  20 2229.95 320.163  10
  -3   3  19 8263.89 657.466  10
  -3   3  19 9132.41 619.483  26
  -3   3  19 8398.67 639.967  21
  -3   3  18 450.183 183.785  38
  -3   3  18 482.451 204.706  10
  -3   3  18 493.431 208.388  26
  -3   3  18 272.014 157.290  23
  -3   3  18 305.074 186.285  21
  -3   3  17 580.159 233.513  10
  -3   3  17 644.044 256.168  26
  -3   3  17 429.434 154.345  23
  -3   3  17 243.939 141.719  21
  -3   3  17 602.828 204.759  38
  -3   3  16 3835.25 493.837  10
  -3   3  16 3481.71 410.526  27
  -3   3  16 3825.33 450.984  26
  -3   3  16 3938.67 480.083  38
  -3   3  16 3708.37 466.951  21
  -3   3  15 334.114 147.536  27
  -3   3  15 543.565 210.176  10
  -3   3  15 428.817 189.918  26
  -3   3  15 401.389 151.619  21
  -3   3  15 440.222 198.290  38
  -3   3  14 55572.1 1862.15  26
  -3   3  14 51393.0 1691.28  27
  -3   3  14 53334.0 1867.12  38
  -3   3  14 56419.2 1918.42  21
  -3   3  13 1015.41 225.155  19
  -3   3  13 1079.37 220.043  27
  -3   3  13 1120.56 285.569  10
  -3   3  13 974.715 246.379  26
  -3   3  13 968.150 241.625  21
  -3   3  13 1098.92 274.953  38
  -3   3  12 42431.7 1426.84  27
  -3   3  12 41328.6 1531.52  26
  -3   3  12 39814.0 1553.48  38
  -3   3  12 42913.2 1593.89  21
  -3   3  12 45128.1 1449.93  19
  -3   3  11 10702.2 754.498  10
  -3   3  11 10612.1 627.638  19
  -3   3  11 11915.4 1262.36   1
  -3   3  11 9114.01 682.276  21
  -3   3  10 3198.65 632.588   1
  -3   3  10 2204.71 313.292  21
  -3   3  10 2818.70 304.589  19
  -3   3  10 3009.96 387.019  10
  -3   3   9 5778.40 862.933   1
  -3   3   8 158.473 157.882   7
  -3   3   8 497.182 320.416   1
  -3   3   7 5472.52 823.717   1
  -3   3   7 5249.76 567.245   7
  -3   3   6 2846.64 608.881   1
  -3   3   6 2683.61 378.346   7
  -3   3   5 10498.3 1123.11   1
  -3   3   4 14957.7 1283.85   1
  -3   3   3 100523. 3482.27   1
  -3   3   2 17385.6 1210.32   2
  -3   3   1 41768.4 1854.86   2
  -3   3   0 38416.9 1711.11   2
  -3   3  -1 14607.7 1014.57   2
  -3   3  -2 72.9233 127.543   2
  -3   3  -3 16868.9 1037.00   2
  -3   3  -4 4351.53 547.024   2
  -3   3  -5 3948.83 552.854   2
  -3   3  -6 37786.2 1715.04   2
  -3   3  -7 1228.21 414.049   2
  -3   3  -8 45618.7 1966.50   2
  -3   3  -9 215.019 167.537   2
  -3   3 -10 41861.4 2025.64   2
   3  -3  10 39258.3 1389.40  12
   3  -3  11 13.1015 126.408  36
   3  -3  11 65.7764 120.713  12
   3  -3  12 372.760 162.345  31
   3  -3  12 665.096 204.911  12
   3  -3  12 257.702 174.099  36
   3  -3  13 1303.41 297.260  36
   3  -3  13 1349.62 279.538  10
   3  -3  13 1495.58 281.323  12
   3  -3  14 1723.21 309.712  10
   3  -3  14 1756.83 307.795  12
   3  -3  14 1662.82 250.607  37
   3  -3  15 3384.68 428.888  10
   3  -3  15 3604.96 423.532  12
   3  -3  15 3260.23 360.923  37
   3  -3  16 5084.07 509.450  12
   3  -3  16 4785.97 440.905  37
   3  -3  16 4673.90 505.667  10
   3  -3  16 5305.75 538.554  32
   3  -3  17 345.869 199.985  32
   3  -3  17-90.5699 192.018  10
   3  -3  17 171.536 130.910  12
   3  -3  17 307.381 139.394  37
   3  -3  18 60.6392 94.5771  12
   3  -3  18 102.945 103.475  37
   3  -3  19 7186.15 607.444  10
   3  -3  20 2416.41 329.482  38
  -3   2  21 403.149 112.739  34
  -3   2  20 124.905 112.799  21
  -3   2  19 381.205 172.095  10
  -3   2  19 358.496 182.686  21
  -3   2  19 574.575 202.524  38
  -3   2  18-13.6447 134.525  10
  -3   2  18-3.18926 93.9907  23
  -3   2  18-66.4415 133.639  21
  -3   2  18 38.7114 155.038  38
  -3   2  17 11481.4 828.252  10
  -3   2  17 10006.8 676.419  27
  -3   2  17 11450.1 813.168  38
  -3   2  17 10654.9 671.387  23
  -3   2  17 12017.0 839.708  21
  -3   2  16 107.641 115.910  27
  -3   2  16 96.7672 135.868  10
  -3   2  16 202.651 152.078  26
  -3   2  16 228.875 128.145  23
  -3   2  16-36.7993 147.780  21
  -3   2  16 28.7424 138.078  38
  -3   2  15 5166.54 556.320  10
  -3   2  15 4688.69 466.083  27
  -3   2  15 4965.28 502.272  26
  -3   2  15 4431.93 520.424  38
  -3   2  15 4677.51 446.288  23
  -3   2  15 5281.08 569.866  21
  -3   2  14 490.919 156.630  27
  -3   2  14 549.230 220.725  10
  -3   2  14 482.957 163.681  26
  -3   2  14 757.855 222.940  21
  -3   2  14 465.660 200.407  38
  -3   2  13 34948.8 1463.63  10
  -3   2  13 33391.2 1244.73  27
  -3   2  13 31205.6 1305.76  26
  -3   2  13 35099.5 1468.65  21
  -3   2  13 32452.4 1387.58  38
  -3   2  12 4295.10 492.700  10
  -3   2  12 4083.82 398.966  27
  -3   2  12 3918.70 433.563  12
  -3   2  12 4248.12 470.468  38
  -3   2  12 4307.65 480.696  21
  -3   2  11 65781.6 2019.02  10
  -3   2  11 64216.0 1883.38  12
  -3   2  11 62596.7 2003.33  21
  -3   2  11 64798.8 2990.77   1
  -3   2  10 5031.94 449.114  12
  -3   2  10 6136.24 868.202   1
  -3   2  10 5047.18 494.543  10
  -3   2  10 5009.15 487.912  21
  -3   2   9 1246.23 390.798   1
  -3   2   8 11479.2 1150.86   1
  -3   2   7 1034.65 367.925   1
  -3   2   6 50770.0 2430.06   1
  -3   2   5 5497.87 773.809   1
  -3   2   4 72077.3 2921.35   1
  -3   2   3 128.704 192.154   1
  -3   2   2 78793.4 2692.71   2
  -3   2   2 72028.1 1811.86   6
  -3   2   1 31542.2 1541.93   2
  -3   2   1 25763.1 890.741   6
  -3   2   0 23172.4 1267.25   2
  -3   2  -1 420.210 222.394   2
  -3   2  -2 629.856 186.735   2
  -3   2  -3 29448.3 1333.89   2
  -3   2  -4 9837.01 752.427   2
  -3   2  -5 30420.4 1379.72   2
  -3   2  -6 4718.52 548.556   2
  -3   2  -7 66753.3 2254.63   2
  -3   2  -8 56180.1 2089.64   2
  -3   2  -9 62388.3 2310.77   2
  -3   2 -10 3830.96 564.974   2
   3  -2  10 2820.89 323.611  12
  -3   2 -11 1429.73 370.599   2
   3  -2  11 1038.49 213.385  12
   3  -2  12 7165.70 547.980  12
   3  -2  12 7077.96 591.250  36
   3  -2  13 37614.8 1370.98  10
   3  -2  13 32893.4 1396.49  36
   3  -2  13 34415.7 1308.27  12
   3  -2  14 2189.37 341.433  10
   3  -2  14 1839.29 291.919  12
   3  -2  14 1674.40 309.434  36
   3  -2  15 1109.16 264.365  10
   3  -2  15 1403.28 274.367  12
   3  -2  16 21049.8 1068.14  10
   3  -2  16 21326.6 1106.17  32
   3  -2  16 20413.2 1010.26  12
   3  -2  16 19348.5 905.005  37
   3  -2  17 1081.20 280.783  32
   3  -2  17 584.260 186.349  10
   3  -2  17 954.440 232.466  12
   3  -2  17 606.296 169.801  37
   3  -2  18 2069.44 339.119  32
   3  -2  18 1837.35 273.429  37
   3  -2  18 2818.58 414.293  10
   3  -2  19 28088.8 1244.31  10
   3  -2  19 25597.8 1169.25  32
   3  -2  20 1623.63 292.995  10
   3  -2  20 1974.82 308.193  38
   3  -2  21 2026.67 279.670  38
  -3   1  21 696.233 144.804  34
  -3   1  20 21758.7 1007.95  21
  -3   1  20 20358.4 874.450  34
  -3   1  19 17875.7 966.722  38
  -3   1  19 17761.8 987.894  21
  -3   1  18 2951.03 348.101  23
  -3   1  18 4133.26 501.967  21
  -3   1  18 4141.48 487.711  38
  -3   1  17 6504.02 538.737  27
  -3   1  17 6191.21 506.188  23
  -3   1  17 7426.60 680.399  21
  -3   1  17 7106.06 644.806  38
  -3   1  16 11637.4 829.662  10
  -3   1  16 11133.7 685.864  23
  -3   1  16 12374.6 887.563  21
  -3   1  16 11362.6 818.782  38
  -3   1  16 10895.1 707.275  27
  -3   1  15 6851.89 639.785  10
  -3   1  15 6361.75 527.898  27
  -3   1  15 7108.12 536.206  23
  -3   1  15 6482.44 580.492  12
  -3   1  15 7176.72 667.176  21
  -3   1  15 6339.74 607.167  38
  -3   1  14 98.7699 129.845  10
  -3   1  14 153.074 168.685  21
  -3   1  14 294.965 164.117  27
  -3   1  14 98.5498 125.215  23
  -3   1  14 170.741 129.028  12
  -3   1  14 157.872 104.981  38
  -3   1  13 1359.44 261.698  27
  -3   1  13 1273.67 283.635  10
  -3   1  13 1204.92 237.356  23
  -3   1  13 1425.79 288.022  21
  -3   1  13 1504.30 273.746  12
  -3   1  13 1308.10 268.749  38
  -3   1  12 1081.51 209.279  27
  -3   1  12 806.828 225.213  10
  -3   1  12 665.675 193.859  21
  -3   1  12 779.328 209.888  12
  -3   1  12 739.908 195.068  38
  -3   1  11 6256.15 548.789  10
  -3   1  11 6975.66 545.810  12
  -3   1  11 7042.79 612.120  21
  -3   1  11 6603.22 851.446   1
  -3   1  10 26308.5 1084.13  12
  -3   1  10 27023.1 1203.90  21
  -3   1  10 26409.1 1708.54   1
  -3   1   9 13651.5 1222.92   1
  -3   1   8 73212.8 2887.10   1
  -3   1   7 38072.7 1982.39   1
  -3   1   6 63704.6 2623.43   1
  -3   1   5 13999.5 1171.23   1
  -3   1   4 13227.7 1177.21   1
  -3   1   4 13766.7 698.244   8
  -3   1   4 13995.7 775.213   6
  -3   1   3 6100.42 478.728   6
  -3   1   3 6207.40 430.578   8
  -3   1   3 6810.66 828.363   1
  -3   1   2 5863.21 396.721   8
  -3   1   2 6488.93 773.275   1
  -3   1   2 6077.13 452.898   6
  -3   1   1 14745.3 1005.45   2
  -3   1   1 13744.9 666.233   6
  -3   1   0 237305. 5197.09   2
  -3   1   0 243736. 4537.90   4
  -3   1  -1 3838.30 484.938   2
  -3   1  -1 3842.18 355.323   4
  -3   1  -2 14938.1 896.475   2
  -3   1  -2 14914.8 716.172   4
  -3   1  -3 659.660 167.144   4
  -3   1  -3 717.593 214.329   2
  -3   1  -4 10682.3 788.365   2
  -3   1  -4 10153.4 583.721   4
  -3   1  -5 22258.5 1139.37   2
  -3   1  -5 25217.6 953.521   4
  -3   1  -6 4589.16 503.129   2
  -3   1  -6 4500.27 376.070   4
  -3   1  -7 6429.46 695.074   2
  -3   1  -8 27446.1 1361.21   2
  -3   1  -9 1544.88 361.351   2
  -3   1 -10 34292.2 1672.06   2
  -3   1 -11 2167.84 436.019   2
   3  -1  11 1307.19 214.670  12
  -3   1 -12 18425.9 1329.14   2
   3  -1  12 16720.7 813.046  12
   3  -1  13 464.116 170.501  12
   3  -1  13 821.020 227.364  10
   3  -1  13 507.508 193.734  36
   3  -1  14 948.853 254.089  10
   3  -1  14 693.703 267.385  36
   3  -1  15 1667.62 301.803  10
   3  -1  16 6854.69 650.096  32
   3  -1  16 6832.99 599.149  10
   3  -1  17 3519.13 460.401  10
   3  -1  17 3889.93 506.713  32
   3  -1  18 6117.15 589.210  32
   3  -1  18 7088.85 622.246  10
   3  -1  19 5312.03 548.098  32
   3  -1  19 6185.94 590.471  10
   3  -1  20-16.7490 140.543  32
   3  -1  20 283.316 193.723  10
   3  -1  20 290.272 171.907  38
   3  -1  21 2149.92 322.559  10
   3  -1  21 2402.90 312.316  32
   3  -1  21 2069.14 298.215  38
  -3   0  20 1698.89 228.410  34
  -3   0  20 2091.33 311.389  21
  -3   0  19 320.320 136.500  34
  -3   0  19 245.978 143.107  21
  -3   0  19 231.751 156.545  38
  -3   0  18 2276.91 380.160  21
  -3   0  18 1799.15 344.270  38
  -3   0  17 4889.61 445.417  23
  -3   0  17 5924.17 611.524  21
  -3   0  17 5820.15 586.206  38
  -3   0  16 375.214 170.649  27
  -3   0  16 470.064 166.430  23
  -3   0  16 335.413 153.080  12
  -3   0  16 659.043 231.021  21
  -3   0  16 628.943 205.858  38
  -3   0  15 1148.83 238.051  27
  -3   0  15 1159.13 237.523  23
  -3   0  15 1114.69 268.347  21
  -3   0  15 985.706 269.760  12
  -3   0  15 949.768 244.780  38
  -3   0  14 2467.49 331.714  27
  -3   0  14 2549.27 336.375  23
  -3   0  14 2761.87 419.031  21
  -3   0  14 2384.83 357.404  12
  -3   0  14 2429.42 370.420  38
  -3   0  13 270.843 143.951  27
  -3   0  13 76.7957 90.1684  23
  -3   0  13-56.9655 135.507  21
  -3   0  13 100.366 137.669  12
  -3   0  13 195.630 175.563  38
  -3   0  12 100.271 93.6493  27
  -3   0  12 173.564 106.001  23
  -3   0  12 126.240 125.692  21
  -3   0  12 374.285 136.868  12
  -3   0  11 40187.3 1440.55  12
  -3   0  11 38786.5 1550.71  21
  -3   0  11 37896.5 1908.16   6
  -3   0  10 6861.98 745.936   6
  -3   0  10 6467.74 522.002  12
  -3   0  10 6676.92 583.239  21
  -3   0  10 6594.56 802.868   1
  -3   0   9 28961.4 1503.14   6
  -3   0   9 27338.9 1633.52   1
  -3   0   8 9223.95 790.566   6
  -3   0   8 8816.40 872.925   1
  -3   0   7 71683.3 2325.72   6
  -3   0   7 75820.5 2713.50   1
  -3   0   6 31603.6 1656.20   1
  -3   0   6 32269.4 1395.86   6
  -3   0   5 4358.34 595.577   1
  -3   0   5 4206.71 457.264   6
  -3   0   5 3602.20 406.011   8
  -3   0   4 6802.18 772.179   1
  -3   0   4 6853.77 560.907   6
  -3   0   4 7158.56 536.497   8
  -3   0   3 30269.6 1167.11   6
  -3   0   3 30159.7 1647.52   1
  -3   0   3 29208.0 1096.64   8
  -3   0   2 13744.9 723.784   4
  -3   0   2 13586.4 725.782   6
  -3   0   2 15628.2 1138.41   1
  -3   0   1 17022.9 772.861   4
  -3   0   1 16479.0 1026.51   2
  -3   0   1 15622.5 762.244   6
  -3   0   0 91153.1 2148.89   4
  -3   0   0 91825.6 2626.67   2
  -3   0  -1 2738.18 390.303   2
  -3   0  -1 2845.67 305.141   4
  -3   0  -2 23893.7 921.692   4
  -3   0  -2 24421.5 1126.01   2
  -3   0  -3 528.940 130.361   4
  -3   0  -3 586.061 207.323   2
  -3   0  -4 25251.1 1142.07   2
  -3   0  -4 24875.3 950.410   4
  -3   0  -5 2006.30 260.526   4
  -3   0  -5 2292.05 339.584   2
  -3   0  -6 13404.2 840.723   2
  -3   0  -6 13890.9 696.089   4
  -3   0  -7 10736.9 775.154   2
  -3   0  -7 11730.0 640.316   4
  -3   0  -8 21780.6 1177.69   2
  -3   0  -9 20117.4 1152.77   2
  -3   0 -10 997.145 277.590   2
  -3   0 -11 43860.9 1941.36   2
  -3   0 -12 25711.3 1558.54   2
   3   0  12 25131.6 1004.44  10
   3   0  13 14620.9 774.397  10
   3   0  14 11094.6 694.576  10
   3   0  14 10054.5 726.790  36
   3   0  15 8209.50 672.098  36
   3   0  15 8749.73 639.316  10
   3   0  16 2144.98 367.928  32
   3   0  16 2066.15 317.053  10
   3   0  17 7010.48 599.486  10
   3   0  17 7966.64 661.659  32
   3   0  18 1018.59 278.130  32
   3   0  18 1102.75 302.140  10
   3   0  19 855.343 250.867  32
   3   0  19 1467.57 303.107  10
   3   0  20 25709.9 1174.24  32
   3   0  20 22638.9 1129.39  10
   3   0  20 25001.4 1107.56  38
   3   0  21 68.6831 138.013  32
   3   0  21 240.429 144.237  10
   3   0  21 60.2311 120.889  38
   3   0  22 5644.45 445.687  32
  -3  -1  19 1561.25 284.841  21
  -3  -1  19 1784.23 303.165  38
  -3  -1  19 1409.52 218.494  34
  -3  -1  18 216.826 113.045  34
  -3  -1  18 83.5328 145.064  21
  -3  -1  18 38.6445 134.606  38
  -3  -1  17 8143.66 591.449  34
  -3  -1  17 7296.57 530.408  23
  -3  -1  17 8813.87 679.925  12
  -3  -1  17 8949.56 738.830  21
  -3  -1  17 9421.04 742.044  38
  -3  -1  16 28141.0 1273.47  12
  -3  -1  16 31328.6 1441.48  21
  -3  -1  16 30457.0 1390.42  38
  -3  -1  15 5276.24 491.522  27
  -3  -1  15 5194.97 456.678  23
  -3  -1  15 4945.59 519.117  12
  -3  -1  15 5841.22 612.878  21
  -3  -1  15 5021.04 560.360  38
  -3  -1  14 2831.42 342.376  23
  -3  -1  14 2771.16 432.156  21
  -3  -1  14 2637.49 374.209  12
  -3  -1  14 2702.11 399.049  38
  -3  -1  14 3057.42 377.610  27
  -3  -1  13 1002.99 233.645  27
  -3  -1  13 820.639 196.983  23
  -3  -1  13 873.181 265.490  21
  -3  -1  13 1024.63 248.198  12
  -3  -1  13 1002.26 259.765  38
  -3  -1  12 23100.8 989.596  27
  -3  -1  12 23739.0 960.106  23
  -3  -1  12 23023.9 1081.39  12
  -3  -1  12 23338.1 1199.13  21
  -3  -1  12 22026.5 1157.59  38
  -3  -1  11 3282.23 352.010  27
  -3  -1  11 4088.69 369.073  23
  -3  -1  11 3476.19 405.518  12
  -3  -1  11 3361.72 432.413  21
  -3  -1  11 2944.91 396.926  38
  -3  -1  10 152.576 148.900   6
  -3  -1  10 248.351 117.010  23
  -3  -1  10 231.533 120.873  21
  -3  -1  10 236.859 99.4019  12
  -3  -1   9 123.244 173.982   6
  -3  -1   9 195.320 102.872  23
  -3  -1   9 167.156 109.476  21
  -3  -1   9 141.336 115.605  12
  -3  -1   8 288.836 203.208   6
  -3  -1   7 100227. 3028.15   1
  -3  -1   7 101085. 2913.05   6
  -3  -1   6 9676.77 758.259   6
  -3  -1   6 9690.78 817.491   1
  -3  -1   6 10077.1 757.887   8
  -3  -1   5 3676.91 495.487   1
  -3  -1   5 3525.97 431.304   8
  -3  -1   5 3391.37 428.781   6
  -3  -1   4 30080.3 1471.40   1
  -3  -1   4 31581.7 1290.19   6
  -3  -1   4 31002.7 1264.22   8
  -3  -1   3 6284.24 666.360   1
  -3  -1   3 7293.36 583.568   6
  -3  -1   3 7070.41 524.513   4
  -3  -1   3 7322.92 567.164   8
  -3  -1   2 7845.82 550.046   4
  -3  -1   2 7430.85 747.792   1
  -3  -1   2 7609.52 582.288   6
  -3  -1   1 37708.8 1246.42   4
  -3  -1   1 37793.4 1692.09   1
  -3  -1   0 7829.65 515.615   4
  -3  -1   0 7984.80 629.184   2
  -3  -1  -1 8597.31 659.945   2
  -3  -1  -1 19605.1 807.238   4
  -3  -1  -2 779.287 180.335   4
  -3  -1  -2 900.586 228.157   2
  -3  -1  -3 34978.2 1351.27   2
  -3  -1  -3 31835.0 1149.91   4
  -3  -1  -4 180386. 3634.35   4
  -3  -1  -4 188150. 3911.18   2
  -3  -1  -5 53981.5 1723.07   2
  -3  -1  -5 54086.9 1564.52   4
  -3  -1  -6 13822.8 825.246   2
  -3  -1  -6 13112.3 703.684   4
  -3  -1  -7 4988.44 530.509   2
  -3  -1  -7 5203.38 452.001   4
  -3  -1  -8 4713.12 591.360   2
  -3  -1  -8 4669.97 470.185   4
  -3  -1  -9 40796.2 1684.72   2
  -3  -1 -10 453.319 231.187   2
  -3  -1 -11 9743.76 883.371   2
   3   1  12 9981.06 592.837  10
  -3  -1 -12 11410.9 995.913   2
   3   1  13 24011.4 1001.76  10
  -3  -1 -13 23308.7 1550.41   2
   3   1  14 15549.8 801.174  10
   3   1  14 12400.1 784.754  36
   3   1  15 1411.19 258.048  10
   3   1  15 954.835 229.113  36
   3   1  16 5063.73 535.764  32
   3   1  16 5265.62 502.004  10
   3   1  17 2995.94 447.901  32
   3   1  17 2228.97 345.685  10
   3   1  18 6333.50 609.949  32
   3   1  18 6868.40 623.672  10
   3   1  19 873.505 248.253  32
   3   1  19 1146.74 287.578  10
   3   1  20 1354.31 264.769  32
   3   1  20 1239.91 272.891  10
   3   1  21 795.643 226.950  32
   3   1  21 762.102 200.935  10
   3   1  22-123.471 131.122  10
   3   1  22 11.2759 96.9359  32
  -3  -2  19 800.887 215.134  21
  -3  -2  19 1300.09 244.264  38
  -3  -2  18 38911.3 1509.05  21
  -3  -2  18 41024.2 1538.86  38
  -3  -2  17-100.745 146.084  12
  -3  -2  17 114.589 145.914  21
  -3  -2  17-81.1530 140.050  38
  -3  -2  17 101.601 123.158  34
  -3  -2  16 617.359 180.462  23
  -3  -2  16 628.801 200.616  21
  -3  -2  16 549.714 195.928  12
  -3  -2  16 843.786 255.605  38
  -3  -2  16 643.832 186.518  34
  -3  -2  15 1269.22 233.742  23
  -3  -2  15 1234.18 293.868  21
  -3  -2  15 1228.68 247.469  34
  -3  -2  15 1065.94 247.489  12
  -3  -2  15 1426.66 312.770  38
  -3  -2  14 9.52859 107.054  23
  -3  -2  14 43.0305 185.502  21
  -3  -2  14 109.740 156.087  12
  -3  -2  14 88.5085 147.498  38
  -3  -2  13 9115.36 639.249  27
  -3  -2  13 9518.07 618.182  23
  -3  -2  13 9114.97 694.026  12
  -3  -2  13 10014.8 800.964  21
  -3  -2  13 9541.86 775.693  38
  -3  -2  12 1185.85 224.798  27
  -3  -2  12 1347.75 239.339  23
  -3  -2  12 1171.98 283.465  21
  -3  -2  12 1033.53 240.934  12
  -3  -2  12 1002.91 248.123  38
  -3  -2  11 5754.00 454.496  27
  -3  -2  11 6110.51 465.778  23
  -3  -2  11 5981.67 546.997  12
  -3  -2  11 5813.60 586.595  21
  -3  -2  11 5925.55 588.237  38
  -3  -2  10 29183.0 1039.31  23
  -3  -2  10 27671.9 1181.64  12
  -3  -2  10 28990.5 1297.84  21
  -3  -2   9 1900.01 295.040  12
  -3  -2   9 2002.59 243.600  23
  -3  -2   9 1551.22 262.209   9
  -3  -2   9 2140.82 325.752  21
  -3  -2   9 1757.12 373.020   6
  -3  -2   8 1725.88 222.606  23
  -3  -2   8 1462.35 345.969   6
  -3  -2   7 81651.2 2597.38   6
  -3  -2   6 152.073 179.418   6
  -3  -2   6 141.216 144.737   8
  -3  -2   5 665.672 197.334   6
  -3  -2   5 496.454 176.810   8
  -3  -2   4-40.1995 98.7517   4
  -3  -2   4 66.1722 88.6364   8
  -3  -2   4 290.231 117.875   6
  -3  -2   3 12005.5 702.513   4
  -3  -2   3 12715.2 800.222   1
  -3  -2   3 11814.4 784.120   8
  -3  -2   3 11808.9 767.209   6
  -3  -2   2 7550.07 647.170   1
  -3  -2   2 8461.09 573.822   4
  -3  -2   1 257.853 123.326   1
  -3  -2   1 620.064 155.005   4
  -3  -2   0 54386.2 1577.43   4
  -3  -2  -1 1271.32 216.948   4
  -3  -2  -1 1353.34 238.057   2
  -3  -2  -2 48992.6 1537.67   2
  -3  -2  -2 49147.2 1472.14   4
  -3  -2  -3 778.841 167.413   4
  -3  -2  -3 1026.19 205.649   2
  -3  -2  -4 2354.14 311.381   2
  -3  -2  -4 1981.23 290.798   4
  -3  -2  -5 10379.9 627.986   4
  -3  -2  -5 10221.9 648.637   2
  -3  -2  -6 48627.6 1605.67   2
  -3  -2  -6 48638.8 1540.12   4
  -3  -2  -7 1028.69 218.656   4
  -3  -2  -7 1043.80 208.196   2
  -3  -2  -8 2795.44 357.965   4
  -3  -2  -8 2914.74 404.683   2
  -3  -2  -9 17631.7 925.716   4
  -3  -2  -9 18200.3 1056.14   2
  -3  -2 -10 7757.95 723.249   2
  -3  -2 -11 6464.18 708.072   2
   3   2  12 552.865 131.630  15
   3   2  12 699.405 166.747  10
  -3  -2 -12 785.007 301.853   2
   3   2  13 55403.8 1571.96  10
  -3  -2 -13 56950.7 2430.68   2
   3   2  14 23885.5 1007.29  10
   3   2  15 64.1531 96.5408  10
   3   2  15 438.274 196.415  32
   3   2  16 2945.44 394.229  32
   3   2  16 2958.50 351.635  10
   3   2  17 10442.0 740.240  32
   3   2  17 10992.4 752.827  10
   3   2  18 1442.06 288.254  32
   3   2  18 2183.93 357.178  10
   3   2  19 12360.0 819.403  32
   3   2  19 12607.8 806.740  10
   3   2  20-22.7789 153.472  32
   3   2  20 35.6084 128.934  10
   3   2  21-126.014 176.755  32
   3   2  21 0.58672 123.253  10
   3   2  22 2397.13 317.388  32
   3   2  22 1760.68 292.610  10
   3   2  23 1066.05 196.434  32
  -3  -3  18 799.119 213.240  21
  -3  -3  18 859.717 234.520  38
  -3  -3  17 22526.7 1027.93  28
  -3  -3  17 26159.5 1229.52  38
  -3  -3  17 23839.1 1108.71  12
  -3  -3  17 24603.9 1170.30  21
  -3  -3  16 4667.97 474.970  28
  -3  -3  16 5179.05 522.264  12
  -3  -3  16 4880.85 535.036  21
  -3  -3  16 5502.24 590.994  38
  -3  -3  15 179.471 118.422  23
  -3  -3  15 68.6144 151.429  21
  -3  -3  15 157.543 160.027  12
  -3  -3  15 7.55892 166.274  38
  -3  -3  14 5383.54 472.653  34
  -3  -3  14 5083.27 460.235  23
  -3  -3  14 5649.92 560.003  12
  -3  -3  14 6401.36 644.517  21
  -3  -3  14 5913.12 621.208  38
  -3  -3  13 588.206 157.832  23
  -3  -3  13 600.587 228.270  21
  -3  -3  13 477.164 167.108  12
  -3  -3  13 311.050 164.526  38
  -3  -3  13 608.390 189.059  34
  -3  -3  12 2363.46 318.428  23
  -3  -3  12 2011.12 299.951  34
  -3  -3  12 2387.97 390.650  21
  -3  -3  12 2341.92 355.405  12
  -3  -3  12 1889.02 336.650  38
  -3  -3  11 520.609 165.820  27
  -3  -3  11 771.314 165.731  34
  -3  -3  11 426.409 168.497  23
  -3  -3  11 507.872 199.656  21
  -3  -3  11 546.983 171.898  12
  -3  -3  11 424.721 170.740  38
  -3  -3  10 6036.89 474.724  27
  -3  -3  10 6491.02 484.230  23
  -3  -3  10 5721.29 543.717   9
  -3  -3  10 6363.20 548.747  12
  -3  -3  10 6546.26 592.273  21
  -3  -3  10 5826.32 572.122  38
  -3  -3   9 242.018 143.077  23
  -3  -3   9 378.331 143.076   9
  -3  -3   9 188.833 128.746  21
  -3  -3   9 523.817 180.766  12
  -3  -3   9 317.002 220.476   6
  -3  -3   8 26313.0 1454.84   6
  -3  -3   8 28889.9 986.852  23
  -3  -3   8 25689.7 1106.27   9
  -3  -3   8 25623.5 1092.27  12
  -3  -3   8 27850.7 1193.81  21
  -3  -3   7 1759.71 365.322   6
  -3  -3   6 62279.7 2328.11   8
  -3  -3   6 61311.2 2194.23   6
  -3  -3   5 4613.10 468.908   4
  -3  -3   5 4803.16 574.751   8
  -3  -3   5 4768.60 545.566   6
  -3  -3   4 22629.5 1049.33   4
  -3  -3   4 22513.3 1232.36   8
  -3  -3   4 23140.2 1184.66   6
  -3  -3   3 277004. 5290.49   4
  -3  -3   3 266007. 5651.78   8
  -3  -3   2 5478.91 481.563   4
  -3  -3   1 528.045 164.367   4
  -3  -3   0 12187.7 698.859   4
  -3  -3  -1 61841.1 1761.19   4
  -3  -3  -2 65274.3 1836.62   4
  -3  -3  -3 35350.5 1275.15   4
  -3  -3  -4 11535.8 665.069   2
  -3  -3  -4 11350.2 691.372   4
  -3  -3  -5 11740.6 722.150   4
  -3  -3  -5 11515.9 676.176   2
  -3  -3  -6 15694.5 828.757   2
  -3  -3  -6 14852.2 828.999   4
  -3  -3  -7 26441.3 1154.55   4
  -3  -3  -7 25004.3 1124.82   2
  -3  -3  -8 55618.4 1862.18   2
  -3  -3  -8 56644.1 1857.78   4
  -3  -3  -9 21473.8 1099.79   4
  -3  -3  -9 22199.1 1169.98   2
  -3  -3 -10 4863.96 574.694   2
  -3  -3 -10 3962.61 476.686   4
  -3  -3 -11 7248.01 739.764   2
   3   3  12 20803.4 872.549  15
   3   3  12 19774.1 837.186  10
   3   3  13 19797.5 862.235  15
   3   3  13 20093.9 876.512  10
  -3  -3 -13 19982.0 1405.84   2
   3   3  14 3905.51 387.959  15
   3   3  14 4055.90 394.561  10
   3   3  15 5474.99 511.847  32
   3   3  15 5200.52 462.802  10
   3   3  16 5956.37 539.552  32
   3   3  16 6266.91 550.110  10
   3   3  17 29932.1 1264.92  10
   3   3  17 27787.1 1227.65  32
   3   3  18 7627.84 625.585  10
   3   3  18 7134.44 603.090  32
   3   3  19 3198.57 410.144  10
   3   3  19 2999.73 401.131  32
   3   3  20 10888.7 738.922  32
   3   3  20 10032.4 723.471  10
   3   3  21 9149.09 647.256  32
   3   3  21 6658.60 574.379  10
   3   3  22 6926.76 539.558  10
   3   3  22 9545.12 631.929  32
   3   3  23 2931.71 327.983  32
  -3  -4  18 225.158 108.601  38
  -3  -4  17 13161.9 730.519  28
  -3  -4  17 13864.9 794.509  12
  -3  -4  17 13991.6 799.310  21
  -3  -4  17 15536.5 871.982  38
  -3  -4  16 3075.26 369.332  28
  -3  -4  16 3069.75 405.949  21
  -3  -4  16 3072.93 390.543  12
  -3  -4  16 3267.34 434.643  38
  -3  -4  15 1355.99 237.908  23
  -3  -4  15 1927.36 327.556  21
  -3  -4  15 1649.39 286.987  28
  -3  -4  15 1781.16 308.075  12
  -3  -4  15 2166.94 388.826  38
  -3  -4  14 58868.3 1966.67  12
  -3  -4  14 62963.2 2062.43  21
  -3  -4  14 62500.4 2105.17  38
  -3  -4  13 2485.12 319.377  23
  -3  -4  13 3114.18 432.784  21
  -3  -4  13 2826.41 394.533  12
  -3  -4  13 2564.31 393.279  38
  -3  -4  12 2522.81 321.569  23
  -3  -4  12 2875.64 427.222  21
  -3  -4  12 2642.66 395.703  12
  -3  -4  12 2063.57 368.121  38
  -3  -4  11 5843.11 489.219  23
  -3  -4  11 5951.91 559.186  12
  -3  -4  11 6366.35 609.261  21
  -3  -4  11 5405.00 574.281  38
  -3  -4  10 314.545 176.520   9
  -3  -4  10 549.324 173.696  23
  -3  -4  10 436.513 194.491  21
  -3  -4  10 141.161 138.237  12
  -3  -4  10 134.556 101.022  38
  -3  -4   9 15117.0 764.145  27
  -3  -4   9 17354.3 801.799  23
  -3  -4   9 16822.6 958.302   9
  -3  -4   9 17152.8 924.971  12
  -3  -4   9 18772.8 1011.71  21
  -3  -4   8 1546.89 272.670  18
  -3  -4   8 1622.25 239.139  23
  -3  -4   8 1537.54 276.009   9
  -3  -4   8 1608.99 282.980  21
  -3  -4   8 1553.91 277.107  12
  -3  -4   8 1197.93 329.238   6
  -3  -4   7 806.616 186.820  18
  -3  -4   7 643.821 158.085  23
  -3  -4   7 930.240 211.149   9
  -3  -4   7 780.213 197.596  21
  -3  -4   7 721.626 175.339  12
  -3  -4   6 173665. 3361.26  23
  -3  -4   6 172061. 4577.23   8
  -3  -4   5 102033. 3188.34   8
  -3  -4   4 12502.6 781.795   4
  -3  -4   4 12676.6 971.812   8
  -3  -4   3 38185.5 1439.70   4
  -3  -4   3 37861.6 1699.90   8
  -3  -4   2 1225.45 240.470   4
  -3  -4   1 3172.67 386.926   4
  -3  -4   0 15250.1 841.670   4
  -3  -4  -1 984.921 213.588   4
  -3  -4  -2 901.896 209.056   4
  -3  -4  -3 875.580 214.080   4
  -3  -4  -4 20524.1 986.977   4
  -3  -4  -5 3311.43 407.257   4
  -3  -4  -6 82469.1 2324.71   4
  -3  -4  -7 1881.90 324.218   4
  -3  -4  -8 43545.3 1591.41   2
  -3  -4  -8 45121.2 1698.52   4
  -3  -4  -9 313.906 166.757   4
  -3  -4  -9 620.253 211.349   2
  -3  -4 -10 9255.39 771.747   4
  -3  -4 -10 8993.15 766.397   2
  -3  -4 -11 7688.58 721.080   4
  -3  -4 -11 7829.40 750.717   2
   3   4  12 685.648 152.623  17
   3   4  12 1016.41 199.747  15
  -3  -4 -12 1035.66 319.857   2
   3   4  13 43216.3 1392.58  10
   3   4  13 47105.7 1451.63  15
  -3  -4 -13 44648.5 2101.57   2
   3   4  14 7717.32 564.761  32
   3   4  14 6935.82 518.729  15
   3   4  14 7394.90 541.162  10
   3   4  15 5.81921 100.993  15
   3   4  15 222.255 151.889  10
   3   4  15 331.094 172.235  32
   3   4  16 2089.97 325.228  32
   3   4  16 2121.31 347.231  10
   3   4  17 23956.2 1121.11  10
   3   4  17 22603.7 1083.77  32
   3   4  18 17851.9 966.024  32
   3   4  18 17942.9 977.344  10
   3   4  19 306.900 143.464  32
   3   4  19 106.721 109.094  10
  -3  -4 -19 322.795 246.271  22
   3   4  20 251.183 136.639  32
   3   4  20 133.532 139.913  10
  -3  -4 -20-9.11370 175.670  22
   3   4  21 64.6066 132.490  32
   3   4  21 98.3245 102.279  10
   3   4  22 551.034 168.643  32
   3   4  22 284.890 104.360  10
   3   4  23 1122.94 205.550  32
  -3  -5  17 5956.14 464.412  38
  -3  -5  17 5460.37 418.385  28
  -3  -5  16 331.415 150.662  28
  -3  -5  16 187.142 116.175  12
  -3  -5  16 528.559 189.059  38
  -3  -5  15 3054.93 377.366  28
  -3  -5  15 3578.78 414.434  12
  -3  -5  15 3490.79 413.097  21
  -3  -5  15 3938.92 454.060  38
  -3  -5  14 3053.99 390.027  28
  -3  -5  14 2652.52 332.023  23
  -3  -5  14 3200.98 420.734  21
  -3  -5  14 2800.67 382.052  12
  -3  -5  14 2880.32 411.052  38
  -3  -5  13 6426.21 588.510  28
  -3  -5  13 5737.99 498.631  23
  -3  -5  13 6661.28 608.669  12
  -3  -5  13 6849.91 613.882  21
  -3  -5  13 6880.07 643.752  38
  -3  -5  12 778.200 241.145  28
  -3  -5  12 558.951 177.528  23
  -3  -5  12 710.781 221.865  21
  -3  -5  12 549.189 188.963  12
  -3  -5  12 656.301 215.608  38
  -3  -5  11 3283.69 380.295  23
  -3  -5  11 4239.30 487.166  12
  -3  -5  11 3605.86 446.822  21
  -3  -5  11 3562.74 454.981  38
  -3  -5  10 702.598 203.440  30
  -3  -5  10 1406.43 269.733  23
  -3  -5  10 1205.18 278.573  21
  -3  -5  10 1240.46 276.854  12
  -3  -5   9 1984.38 314.554  30
  -3  -5   9 2381.28 371.586   9
  -3  -5   9 2450.13 316.137  23
  -3  -5   9 2483.11 360.670  21
  -3  -5   9 2312.49 349.697  12
  -3  -5   8 5955.52 475.576  23
  -3  -5   8 7850.61 622.038   9
  -3  -5   8 6072.52 532.984  12
  -3  -5   8 5937.47 542.842  21
  -3  -5   8 6221.63 543.135  18
  -3  -5   7 14168.4 806.147  18
  -3  -5   7 14267.2 731.638  23
  -3  -5   7 14806.7 850.826   9
  -3  -5   7 12228.9 752.630  12
  -3  -5   7 12915.1 784.540  21
  -3  -5   6 4314.90 389.946  23
  -3  -5   6 4124.53 423.950   9
  -3  -5   6 3264.91 364.396  12
  -3  -5   6 3986.16 615.443   8
  -3  -5   6 3503.02 392.796  21
  -3  -5   6 4363.31 437.436  18
  -3  -5   5 1130.45 237.466  18
  -3  -5   5 1204.67 202.403  23
  -3  -5   5 1118.57 220.269   9
  -3  -5   5 1724.20 428.721   8
  -3  -5   4 115965. 3562.60   8
  -3  -5   3 37716.7 1807.83   8
  -3  -5   2 27219.9 1241.74   4
  -3  -5   1 1042.77 248.492   4
  -3  -5   0 253.058 123.042   4
  -3  -5  -1 37871.3 1476.93   4
  -3  -5  -2 9933.85 717.732   4
  -3  -5  -3 67685.4 2090.66   4
  -3  -5  -4 38405.6 1546.14   4
  -3  -5  -5 90347.3 2556.49   4
  -3  -5  -6 1802.17 392.237   4
  -3  -5  -7 41926.2 1674.65   4
  -3  -5  -8 851.283 264.813   4
  -3  -5  -9 16002.5 1060.66   4
  -3  -5 -10 37670.1 1714.46   4
  -3  -5 -11 3031.06 480.514   4
   3   5  11 3571.95 343.299  15
   3   5  12 1819.71 335.764  15
  -3  -5 -12 1888.51 447.925   4
   3   5  12 1165.69 312.125  17
   3   5  13 13154.5 794.695  17
   3   5  13 14005.8 768.974  15
   3   5  14 11252.9 709.538  32
   3   5  14 11972.7 744.815  17
   3   5  14 12565.2 720.442  15
   3   5  15 1740.16 288.530  32
   3   5  15 1590.31 283.270  17
   3   5  15 1687.71 270.145  15
   3   5  15 1657.65 281.510  10
   3   5  15 1438.07 252.800  29
   3   5  16 24599.1 1138.13  10
   3   5  16 25221.7 1106.89  29
   3   5  16 25624.4 1156.01  32
   3   5  17 1302.68 274.528  10
   3   5  17 1444.16 279.501  32
  -3  -5 -17 1741.89 366.897  22
   3   5  18 2496.86 372.959  32
   3   5  18 2303.06 348.003  10
  -3  -5 -18 2597.34 444.911  22
   3   5  19 712.971 219.005  32
   3   5  19 703.826 208.037  10
  -3  -5 -19 1183.22 305.714  22
   3   5  20 1219.66 299.981  32
   3   5  20 721.969 243.843  10
  -3  -5 -20 1388.42 314.902  22
   3   5  21 17228.9 914.959  10
  -3  -5 -21 17119.5 981.024  22
   3   5  22 55.8789 79.0249  10
   3   5  22 198.486 122.016  32
  -3  -5 -22 66.8187 104.919  22
   3   5  23 6181.46 460.198  32
  -3  -6  16 982.810 194.565  28
  -3  -6  15 7117.68 536.771  28
  -3  -6  15 6665.54 539.277  12
  -3  -6  14 1424.76 279.160  28
  -3  -6  14 1492.04 279.003  12
  -3  -6  13 35339.2 1343.70  28
  -3  -6  13 30555.0 1188.34  23
  -3  -6  13 34395.0 1421.69  12
  -3  -6  13 32248.8 1308.07  21
  -3  -6  12 127.191 122.270  14
  -3  -6  12 64.1880 116.773  23
  -3  -6  12-6.87182 108.088  21
  -3  -6  12 130.593 151.105  12
  -3  -6  12 442.861 185.950  28
  -3  -6  11 5753.63 539.864  30
  -3  -6  11 5641.24 526.388  28
  -3  -6  11 5549.57 492.986  23
  -3  -6  11 6208.17 571.548  12
  -3  -6  11 5871.09 552.524  21
  -3  -6  10 11008.7 767.077  30
  -3  -6  10 11000.8 689.513  23
  -3  -6  10 11988.3 769.162  28
  -3  -6  10 12483.4 823.295  12
  -3  -6   9 902.220 244.970  30
  -3  -6   9 948.912 227.883  28
  -3  -6   9 714.765 199.185  23
  -3  -6   9 738.696 199.723  12
  -3  -6   8 8468.77 669.452  30
  -3  -6   8 9297.35 678.719  18
  -3  -6   8 9013.13 615.834  23
  -3  -6   8 8502.21 653.788  12
  -3  -6   7 5684.15 471.094  23
  -3  -6   7 5556.62 528.927   9
  -3  -6   7 5741.17 515.243  12
  -3  -6   7 5046.86 495.924  18
  -3  -6   6 8480.20 569.926  23
  -3  -6   6 8632.98 639.657   9
  -3  -6   6 8664.93 631.620  18
  -3  -6   5 1729.22 287.975  18
  -3  -6   5 1433.67 231.569  23
  -3  -6   5 1697.10 273.728   9
  -3  -6   5 1135.99 344.007   8
  -3  -6   4 2684.13 297.921  23
  -3  -6   4 2947.95 342.215   9
  -3  -6   4 2736.94 509.298   8
  -3  -6   4 2559.13 332.833  18
  -3  -6   3 9176.39 543.538  23
  -3  -6   3 8848.61 569.928   9
  -3  -6   3 7861.83 841.061   8
  -3  -6   3 8537.17 589.059  18
  -3  -6   2 106996. 3409.96   8
  -3  -6   1 71213.5 2277.08   4
  -3  -6   0 449.881 170.153   4
  -3  -6  -1 3451.03 460.639   4
  -3  -6  -2 21893.7 1177.54   4
  -3  -6  -3 15530.8 976.314   4
  -3  -6  -4 27253.6 1321.09   4
  -3  -6  -5 24941.6 1278.78   4
  -3  -6  -6 2377.31 400.104   4
  -3  -6  -7 89292.7 2741.66   4
  -3  -6  -8 24559.5 1344.60   4
  -3  -6  -9 18541.2 1185.19   4
  -3  -6 -10 35889.7 1747.97   4
   3   6  10 36334.8 1233.13  15
  -3  -6 -10 35618.2 1328.43  22
   3   6  11 79.7986 76.5701  15
  -3  -6 -11 323.134 217.058   4
  -3  -6 -11 95.5237 109.384  22
   3   6  12 19485.4 909.379  15
   3   6  12 20209.5 961.716  17
  -3  -6 -12 16774.9 1243.33   4
  -3  -6 -12 19322.4 1025.40  22
   3   6  13 1210.77 236.936  17
   3   6  13 961.261 199.328  29
   3   6  13 862.756 202.574  15
  -3  -6 -13 1190.39 275.109  22
   3   6  14 7128.64 575.675  32
   3   6  14 8785.51 649.714  17
   3   6  14 7736.99 567.735  29
  -3  -6 -14 8364.53 720.852  22
   3   6  15 11609.4 744.560  32
   3   6  15 12589.2 796.936  17
   3   6  15 11905.3 725.825  29
  -3  -6 -15 12014.3 869.045  22
   3   6  16 4194.93 456.712  32
   3   6  16 4666.82 464.297  29
   3   6  16 4973.45 503.553  17
  -3  -6 -16 4721.62 542.373  22
   3   6  17 36303.1 1435.50  32
   3   6  17 36913.8 1373.51  29
  -3  -6 -17 37272.9 1559.75  22
   3   6  18 9497.52 698.659  32
  -3  -6 -18 8452.21 732.245  22
   3   6  19 4196.40 461.430  32
  -3  -6 -19 3590.95 487.130  22
   3   6  20 1502.60 288.786  32
   3   6  20 997.217 205.329  10
  -3  -6 -20 833.919 230.957  22
   3   6  21 71.9610 126.513  32
  -3  -6 -21 121.396 139.506  22
   3   6  22 1303.75 232.556  32
  -3  -6 -22 938.709 228.240  22
   3   6  23 563.986 158.484  32
  -3  -7  15 7202.81 493.717  28
  -3  -7  14 37.7150 104.799  28
  -3  -7  14-42.5903 119.629  12
  -3  -7  13 1288.80 248.731  28
  -3  -7  13 1198.98 256.232  12
  -3  -7  12 527.747 191.231  30
  -3  -7  12 493.330 178.117  28
  -3  -7  12 484.260 172.719  14
  -3  -7  12 601.262 162.349  23
  -3  -7  12 443.010 163.712  12
  -3  -7  11 234.412 176.731  28
  -3  -7  11 93.7511 151.784  14
  -3  -7  11 85.1127 133.135  23
  -3  -7  11 128.441 114.377  12
  -3  -7  11 254.726 166.918  30
  -3  -7  10 24943.9 1169.03  30
  -3  -7  10 25727.7 1141.36  28
  -3  -7  10 24677.0 1077.01  23
  -3  -7  10 26048.2 1203.20  14
  -3  -7  10 25970.5 1203.83  12
  -3  -7   9 1117.69 254.143  30
  -3  -7   9 1264.13 271.102  12
  -3  -7   9 540.609 192.057  23
  -3  -7   9 860.287 211.971  28
  -3  -7   8 256.717 176.131  30
  -3  -7   8 548.050 195.598  28
  -3  -7   8 343.677 161.095  23
  -3  -7   7 8929.06 682.469  30
  -3  -7   7 9612.00 660.560  28
  -3  -7   7 9461.13 640.329  23
  -3  -7   7 9199.06 670.671  18
  -3  -7   6 45.6898 92.7491  28
  -3  -7   6 125.130 96.7653  23
  -3  -7   6-99.2938 102.733  20
  -3  -7   5 561.852 195.450  18
  -3  -7   5 552.326 189.304  28
  -3  -7   5 502.046 162.389  23
  -3  -7   5 455.768 161.544   9
  -3  -7   5 365.604 122.624  20
  -3  -7   4 83047.4 2068.23  23
  -3  -7   4 77533.2 2116.36   9
  -3  -7   4 76394.0 2127.60  18
  -3  -7   3 11700.8 664.759  23
  -3  -7   3 11016.9 675.904   9
  -3  -7   3 11442.7 1076.70   8
  -3  -7   3 9476.27 602.516  20
  -3  -7   3 11768.6 711.227  18
  -3  -7   2 4578.03 404.849  23
  -3  -7   2 4521.58 420.522   9
  -3  -7   2 3870.06 610.261   8
  -3  -7   2 3530.06 349.208  20
  -3  -7   2 4488.00 430.410  18
  -3  -7   1 7574.38 550.742  18
  -3  -7   1 7415.39 503.877  23
  -3  -7   1 7839.24 531.666   9
  -3  -7   1 6622.61 794.870   8
  -3  -7   0 2055.50 361.965   4
  -3  -7   0 2474.29 298.557  23
  -3  -7   0 2377.35 301.566  18
  -3  -7  -1 15627.5 1029.52   4
  -3  -7  -2 3867.41 509.324   4
  -3  -7  -3 406.904 234.567   4
  -3  -7  -4 1073.76 278.167   4
  -3  -7  -5 413.712 226.982   4
  -3  -7  -6 2663.71 450.592   4
  -3  -7  -7 98457.1 3039.54   4
  -3  -7  -8 33793.8 1672.46   4
   3   7   8 32733.5 1186.69  15
  -3  -7  -8 32637.3 1219.04  22
  -3  -7  -9 41206.5 1903.52   4
   3   7   9 41611.8 1378.02  15
  -3  -7  -9 40469.1 1428.25  22
  -3  -7 -10 9319.30 910.344   4
   3   7  10 9770.04 615.166  15
  -3  -7 -10 10323.2 686.616  22
  -3  -7 -11 3094.09 536.066   4
  -3  -7 -11 3183.85 411.182  22
   3   7  12 273.110 165.534  17
   3   7  12 61.8256 98.9570  29
  -3  -7 -12 59.4651 139.911  22
   3   7  13 689.173 220.306  17
   3   7  13 737.691 187.803  29
  -3  -7 -13 511.099 190.923  22
   3   7  14 2752.75 380.290  17
   3   7  14 2420.69 332.509  29
  -3  -7 -14 2174.37 369.145  22
   3   7  15 2384.87 357.496  17
   3   7  15 2006.04 293.224  29
   3   7  15 1854.61 296.209  32
  -3  -7 -15 2145.08 388.808  22
   3   7  16 32457.1 1345.15  17
   3   7  16 30880.5 1239.62  29
  -3  -7 -16 31008.9 1400.11  22
   3   7  16 27290.8 1230.14  32
   3   7  17 12282.3 806.084  32
   3   7  17 13047.3 780.932  29
  -3  -7 -17 13359.3 892.135  22
   3   7  18 9537.03 647.406  29
  -3  -7 -18 9127.52 746.998  22
   3   7  18 9145.72 686.433  32
   3   7  19 400.059 158.826  32
  -3  -7 -19 452.918 230.281  22
  -3  -7 -20 28329.9 1291.53  22
   3   7  20 29382.7 1227.05  32
  -3  -7 -21 3274.62 399.890  22
   3   7  21 3351.02 381.652  32
  -3  -7 -22 5014.28 478.350  22
   3   7  22 7082.92 508.066  32
   3   7  23 2045.42 254.783  32
  -3  -8  13 1416.80 227.805  30
  -3  -8  13 1189.94 210.472  14
  -3  -8  13 940.466 188.144  12
  -3  -8  13 1609.92 266.879  28
  -3  -8  12 1148.94 256.545  28
  -3  -8  12 1066.48 225.687  30
  -3  -8  12 1107.26 228.202  14
  -3  -8  12 844.082 184.824  12
  -3  -8  11 641.509 204.439  30
  -3  -8  11 235.350 157.343  28
  -3  -8  11 377.894 167.232  14
  -3  -8  11 587.311 165.473  23
  -3  -8  10 2013.05 331.536  30
  -3  -8  10 1519.20 284.311  28
  -3  -8  10 2053.44 334.152  14
  -3  -8  10 1518.91 261.529  23
  -3  -8   9 38666.9 1498.42  30
  -3  -8   9 40608.8 1483.91  28
  -3  -8   9 38304.9 1411.68  23
  -3  -8   9 41373.6 1531.85  14
  -3  -8   8 689.396 224.540  30
  -3  -8   8 553.238 201.680  23
  -3  -8   8 739.880 204.233  20
  -3  -8   8 645.980 209.602  28
  -3  -8   7 3222.00 415.689  30
  -3  -8   7 2852.38 380.076  28
  -3  -8   7 3096.59 377.679  23
  -3  -8   7 3119.39 376.998  20
  -3  -8   6 6503.01 566.802  30
  -3  -8   6 7180.53 577.113  28
  -3  -8   6 7000.78 567.846  23
  -3  -8   6 6626.72 539.463  20
  -3  -8   6 6725.34 574.008  18
  -3  -8   5 12822.2 780.361  28
  -3  -8   5 14189.1 791.622  23
  -3  -8   5 12140.6 730.623  20
  -3  -8   5 12679.9 777.206  18
  -3  -8   4 5832.36 517.447  18
  -3  -8   4 5347.52 500.294  28
  -3  -8   4 5585.11 487.654  23
  -3  -8   4 5054.52 463.542  20
  -3  -8   3 14393.6 817.450  18
  -3  -8   3 13111.3 774.022  28
  -3  -8   3 14333.6 781.204  23
  -3  -8   3 12834.4 741.502  20
  -3  -8   2 2085.21 323.659  18
  -3  -8   2 2176.28 314.562   9
  -3  -8   2 2328.58 313.407  23
  -3  -8   2 2075.28 295.742  20
  -3  -8   1 419.079 137.029  18
  -3  -8   1 446.950 151.704  23
  -3  -8   1 417.105 159.102   9
  -3  -8   1 556.638 300.412   8
  -3  -8   1 378.042 135.442  20
  -3  -8   0 8782.89 600.826  23
  -3  -8   0 8523.85 573.638   9
  -3  -8   0 9686.08 634.967  18
  -3  -8  -1 199.432 91.4894  18
  -3  -8  -1 267.544 128.755  23
  -3  -8  -1 238.931 112.331   9
  -3  -8  -2 20004.1 1255.68   4
  -3  -8  -2 23422.1 976.329  23
  -3  -8  -2 18372.9 849.048   9
  -3  -8  -2 23652.3 996.364  18
  -3  -8  -3 22120.6 1352.36   4
  -3  -8  -3 22511.7 971.634  23
  -3  -8  -3 22743.8 982.752  18
  -3  -8  -4 437.070 149.546  18
  -3  -8  -4 378.221 173.667   4
  -3  -8  -5 7000.90 519.045  18
  -3  -8  -5 7192.32 752.566   4
  -3  -8  -5 6296.85 469.495  22
  -3  -8  -6 30861.9 1616.05   4
  -3  -8  -6 29129.1 1108.96  22
  -3  -8  -6 26433.4 1092.97  18
  -3  -8  -7 281.745 96.7963  18
  -3  -8  -7 380.433 233.018   4
  -3  -8  -7 395.649 124.164  22
  -3  -8  -8 3194.13 520.213   4
  -3  -8  -8 3054.98 353.718  22
  -3  -8  -8 2319.56 303.831  18
  -3  -8  -9 1392.92 364.223   4
  -3  -8  -9 1545.71 272.658  22
  -3  -8 -10 8679.38 621.267  22
  -3  -8 -11 103782. 2626.92  22
   3   8  11 104726. 2528.54  17
   3   8  12 1650.18 255.478  29
   3   8  12 1860.73 294.048  17
  -3  -8 -12 1914.23 319.152  22
   3   8  13 9691.81 677.871  17
   3   8  13 8673.92 613.963  29
  -3  -8 -13 9600.76 722.100  22
   3   8  14 9085.34 668.520  17
   3   8  14 8038.92 601.563  29
  -3  -8 -14 8968.02 694.448  22
   3   8  15 11080.1 751.341  17
   3   8  15 9917.06 661.941  29
  -3  -8 -15 10853.6 785.195  22
   3   8  16 28820.8 1222.05  17
   3   8  16 26252.7 1124.13  29
  -3  -8 -16 28002.1 1283.57  22
   3   8  16 24136.9 1153.53  32
   3   8  17 274.980 150.963  32
   3   8  17 555.552 198.527  29
  -3  -8 -17 504.124 217.674  22
   3   8  18 227.979 124.864  32
   3   8  18 373.853 174.195  29
  -3  -8 -18 127.193 149.350  22
   3   8  19 321.524 155.536  32
   3   8  19 649.103 184.997  29
   3   8  20 6511.40 501.586  16
  -3  -8 -20 7713.23 621.827  22
   3   8  20 7364.37 566.852  32
  -3  -8 -21 4221.06 431.749  22
   3   8  21 5321.62 460.265  32
   3   8  22 8007.70 516.036  32
  -3  -9  12 11519.5 615.549  30
  -3  -9  12 9729.96 571.675  14
  -3  -9  11 31850.4 1172.02  30
  -3  -9  11 32830.1 1215.12  28
  -3  -9  11 30039.4 1163.53  14
  -3  -9  10 16071.9 858.895  28
  -3  -9  10 16592.0 853.289  30
  -3  -9  10 14077.3 766.312  23
  -3  -9  10 16235.9 862.384  14
  -3  -9   9 6166.53 538.076  30
  -3  -9   9 6533.70 562.207  28
  -3  -9   9 6482.36 521.290  23
  -3  -9   9 6445.61 555.067  14
  -3  -9   9 4925.75 456.930  20
  -3  -9   8 11128.3 741.294  30
  -3  -9   8 10930.0 721.998  28
  -3  -9   8 10778.6 704.294  23
  -3  -9   8 11097.1 738.134  14
  -3  -9   8 10268.9 686.084  20
  -3  -9   7 1084.16 247.134  30
  -3  -9   7 1138.14 259.169  28
  -3  -9   7 1099.89 254.096  14
  -3  -9   7 1388.57 262.343  23
  -3  -9   7 1204.44 248.091  20
  -3  -9   6 17051.8 937.223  28
  -3  -9   6 17727.7 950.137  30
  -3  -9   6 18379.1 945.298  23
  -3  -9   6 17079.0 903.088  20
  -3  -9   5 10861.1 745.563  28
  -3  -9   5 11108.6 748.081  30
  -3  -9   5 11252.0 733.122  23
  -3  -9   5 11302.3 724.536  20
  -3  -9   5 11774.5 762.378  18
  -3  -9   4 109.260 136.291  18
  -3  -9   4 115.014 133.429  28
  -3  -9   4 139.311 122.537  23
  -3  -9   4 68.5654 104.856  20
  -3  -9   3 22349.1 1058.97  18
  -3  -9   3 22447.9 1079.40  28
  -3  -9   3 23588.5 1073.84  23
  -3  -9   3 21837.1 1027.15  20
  -3  -9   2 6423.93 539.369  18
  -3  -9   2 5210.24 491.329  28
  -3  -9   2 6074.80 515.049  23
  -3  -9   2 5932.89 513.456  20
  -3  -9   1 6597.65 546.976  28
  -3  -9   1 7693.00 580.744  23
  -3  -9   1 6330.44 527.697  20
  -3  -9   1 8032.73 594.582  18
  -3  -9   1 6374.80 512.194  33
  -3  -9   0 15145.2 841.664  28
  -3  -9   0 18152.4 900.317  23
  -3  -9   0 16866.2 865.623  20
  -3  -9   0 14830.1 815.524  33
  -3  -9   0 19669.3 927.289  18
  -3  -9  -1 9580.87 648.937  23
  -3  -9  -1 8451.81 590.481  33
  -3  -9  -1 10520.6 671.675  18
  -3  -9  -2 302.316 103.452  33
  -3  -9  -2 454.892 165.321  18
  -3  -9  -3 29.6899 107.966  18
  -3  -9  -3 51.0917 152.043   4
  -3  -9  -4 1249.67 239.733  18
  -3  -9  -4 1164.61 349.134   4
  -3  -9  -4 1296.17 224.317  22
  -3  -9  -5 9989.71 941.920   4
  -3  -9  -5 11576.9 660.536  22
  -3  -9  -5 11078.2 679.869  18
  -3  -9  -6 235.685 136.715  18
  -3  -9  -6 210.380 100.780  22
  -3  -9  -7 1009.96 231.393  18
  -3  -9  -7 1111.01 221.112  22
  -3  -9  -7 743.520 152.601  33
   3   9   8 5143.47 470.605  29
  -3  -9  -8 6431.67 517.429  22
  -3  -9  -8 5681.42 478.654  33
  -3  -9  -9 13338.2 749.458  33
   3   9   9 13456.5 772.578  29
  -3  -9  -9 15103.7 820.555  22
   3   9  10 8432.42 604.974  29
  -3  -9 -10 8427.84 605.497  22
  -3  -9 -10 7307.31 549.778  33
   3   9  11 21286.7 992.409  29
  -3  -9 -11 22001.2 1044.48  22
   3   9  11 22363.4 1022.65  17
   3   9  12 18909.9 955.650  17
   3   9  12 18834.8 927.305  29
  -3  -9 -12 19145.4 977.838  22
   3   9  13 3329.27 396.078  17
   3   9  13 2752.90 350.530  29
  -3  -9 -13 3731.20 456.382  22
   3   9  14 4666.11 478.852  17
   3   9  14 4757.12 460.218  29
  -3  -9 -14 4723.40 514.409  22
   3   9  15-32.4737 122.655  17
   3   9  15 399.986 189.404  29
  -3  -9 -15 79.4803 160.404  22
   3   9  16 2684.30 365.590  17
   3   9  16 2707.73 356.997  29
  -3  -9 -16 2632.44 404.807  22
   3   9  17 980.021 247.726  29
  -3  -9 -17 1086.39 285.389  22
  -3  -9 -18 1677.73 298.046  22
   3   9  18 1906.21 282.559  29
   3   9  19 123.228 134.027  32
   3   9  19 217.703 143.361  29
   3   9  20 9303.14 585.060  16
   3   9  20 10249.2 579.256  29
  -3  -9 -20 9963.04 638.834  22
   3   9  20 9745.74 619.822  32
  -3  -9 -21 12053.0 684.185  22
   3   9  21 12575.4 657.892  32
   3   9  22 38.4728 64.0496  32
  -3 -10  11 2484.84 275.913  30
  -3 -10  10 6666.52 495.712  30
  -3 -10  10 5940.58 461.536  14
  -3 -10   9 15641.4 793.185  30
  -3 -10   9 15481.6 795.020  14
  -3 -10   8 827.639 198.796  30
  -3 -10   8 787.018 216.792  28
  -3 -10   8 722.242 205.116  14
  -3 -10   8 403.129 122.639  20
  -3 -10   7 43.7478 116.463  30
  -3 -10   7-90.2779 131.519  28
  -3 -10   7 44.9550 131.863  14
  -3 -10   7 162.610 128.629  20
  -3 -10   6 300.147 166.288  30
  -3 -10   6 117.106 129.898  28
  -3 -10   6 162.932 136.503  23
  -3 -10   6 138.692 150.789  14
  -3 -10   6 275.778 130.530  20
  -3 -10   5 5121.66 489.517  23
  -3 -10   5 4821.10 475.171  14
  -3 -10   5 5003.48 478.537  20
  -3 -10   5 4795.01 494.549  28
  -3 -10   5 5437.95 509.419  30
  -3 -10   4 3.79215 116.509  18
  -3 -10   4 4.84212 130.268  30
  -3 -10   4 219.002 170.642  28
  -3 -10   4 0.13713 141.694  14
  -3 -10   4 67.1085 148.331  23
  -3 -10   4 94.3905 152.084  20
  -3 -10   3 381.531 154.228  18
  -3 -10   3 402.171 186.274  30
  -3 -10   3 238.682 150.006  28
  -3 -10   3-70.6022 170.606  23
  -3 -10   3 284.603 127.282  20
  -3 -10   2 11815.6 773.266  28
  -3 -10   2 12810.6 782.323  23
  -3 -10   2 12153.1 756.034  20
  -3 -10   2 13353.8 783.551  18
  -3 -10   1 3887.91 429.969  28
  -3 -10   1 4868.70 475.295  18
  -3 -10   1 4193.63 442.346  20
  -3 -10   1 3551.68 390.764  33
  -3 -10   0 1934.09 300.795  18
  -3 -10   0 1629.51 285.543  20
  -3 -10   0 2109.76 303.274  33
  -3 -10  -1 1581.63 268.903  33
  -3 -10  -1 1537.78 260.972  18
  -3 -10  -1 1516.82 263.321  20
  -3 -10  -2 1643.54 260.549  18
  -3 -10  -2 1330.08 246.719  33
  -3 -10  -3 625.060 169.355  18
  -3 -10  -3 536.331 169.137  22
  -3 -10  -3 450.998 153.149  33
  -3 -10  -4 16011.6 799.024  22
  -3 -10  -4 15347.9 821.047  33
  -3 -10  -4 15822.2 820.290  18
  -3 -10  -5 241.047 114.629  18
  -3 -10  -5 272.715 143.616  22
  -3 -10  -5 152.323 124.994  33
  -3 -10  -6 84.9674 105.597  18
  -3 -10  -6 437.481 169.432  22
  -3 -10  -6 284.129 123.949  33
  -3 -10  -7 31146.0 1179.70  22
  -3 -10  -7 29722.4 1168.40  33
   3  10   8 7287.73 577.155  29
  -3 -10  -8 8221.49 585.157  22
  -3 -10  -8 8103.17 583.441  33
   3  10   9 382.097 170.041  29
  -3 -10  -9 655.741 185.923  22
  -3 -10  -9 326.691 127.073  33
   3  10  10 61964.9 1847.62  17
   3  10  10 62973.4 1876.61  29
  -3 -10 -10 64491.7 1878.60  22
   3  10  11 15026.1 836.908  17
   3  10  11 15834.6 851.134  29
  -3 -10 -11 14240.3 785.805  33
  -3 -10 -11 15619.7 849.419  22
   3  10  12 3070.41 387.724  17
   3  10  12 2555.41 347.012  29
  -3 -10 -12 2592.10 339.104  22
   3  10  13 8553.12 642.875  17
   3  10  13 8630.84 626.997  29
  -3 -10 -13 8096.14 622.118  22
   3  10  14 398.131 189.724  17
   3  10  14 597.550 229.498  29
  -3 -10 -14 185.063 147.552  22
   3  10  15 33679.3 1290.04  29
   3  10  15 34728.5 1328.39  17
  -3 -10 -15 33656.5 1347.56  22
   3  10  16 22.9969 129.257  29
   3  10  16 13.0600 121.410  17
  -3 -10 -16-236.399 229.023  22
   3  10  17 7978.46 569.618  29
  -3 -10 -17 7900.70 615.515  22
   3  10  18 1346.12 251.598  29
  -3 -10 -18 621.589 184.548  22
   3  10  19 13940.2 732.593  16
   3  10  19 14253.3 719.180  29
  -3 -10 -19 13189.1 744.649  22
   3  10  20 579.170 155.857  29
   3  10  20 649.218 157.639  16
  -3 -10 -20 382.864 139.950  22
   3  10  21 402.602 117.758  29
  -3 -11  10 4397.53 344.249  30
  -3 -11   9 4183.71 366.743  30
  -3 -11   9 3785.80 344.157  14
  -3 -11   8 10911.0 616.986  30
  -3 -11   8 10409.1 608.312  14
  -3 -11   7 37820.1 1267.17  30
  -3 -11   7 34475.1 1223.18  14
  -3 -11   6 15481.9 806.310  30
  -3 -11   6 14875.4 797.403  14
  -3 -11   6 13445.9 756.843  20
  -3 -11   5 1625.68 284.585  30
  -3 -11   5 1230.78 235.699  14
  -3 -11   5 994.484 232.778  20
  -3 -11   4 20083.4 949.848  30
  -3 -11   4 18864.7 937.693  14
  -3 -11   4 18646.2 932.631  20
  -3 -11   3 6680.10 547.164  30
  -3 -11   3 6337.37 520.240  18
  -3 -11   3 5842.55 510.121  14
  -3 -11   3 5822.39 510.508  20
  -3 -11   2 8879.52 634.523  30
  -3 -11   2 9727.38 654.641  14
  -3 -11   2 8617.44 634.650  20
  -3 -11   2 9384.94 647.938  18
  -3 -11   1 5441.25 490.116  30
  -3 -11   1 5259.18 480.876  14
  -3 -11   1 5233.53 487.665  20
  -3 -11   1 5457.67 492.606  18
  -3 -11   1 5267.39 472.556  33
  -3 -11   0 841.313 184.904  18
  -3 -11   0 747.600 176.727  14
  -3 -11   0 898.880 235.179  20
  -3 -11   0 1152.08 248.649  33
  -3 -11  -1 25546.9 1078.85  33
  -3 -11  -1 25909.5 1092.51  18
  -3 -11  -1 24424.6 1066.07  14
  -3 -11  -1 25952.4 1120.78  20
  -3 -11  -2 1106.51 236.197  18
  -3 -11  -2 875.579 202.571  33
  -3 -11  -2 1256.02 286.501  20
  -3 -11  -3 12151.0 714.733  22
  -3 -11  -3 13116.2 759.445  33
  -3 -11  -3 13237.6 747.512  18
  -3 -11  -4 18490.5 865.944  22
  -3 -11  -4 17914.6 896.824  33
  -3 -11  -4 17945.7 865.832  18
  -3 -11  -5 2060.63 278.871  22
  -3 -11  -5 2120.37 311.450  33
  -3 -11  -6 3943.52 412.768  33
  -3 -11  -6 4435.45 418.108  22
  -3 -11  -7 2728.78 352.033  33
  -3 -11  -7 3605.64 376.966  22
   3  11   8 4459.20 452.225  17
   3  11   8 4350.74 428.629  29
  -3 -11  -8 4338.37 440.577  33
  -3 -11  -8 5445.53 462.930  22
  -3 -11  -9 562.476 197.341  33
   3  11   9 512.841 163.039  17
   3  11   9 505.967 165.200  29
  -3 -11  -9 871.952 243.545  22
   3  11  10 5865.15 530.570  17
   3  11  10 5847.96 516.622  29
  -3 -11 -10 5418.12 486.858  33
  -3 -11 -10 5732.75 505.336  22
   3  11  11 26153.2 1129.72  17
   3  11  11 27393.2 1153.29  29
  -3 -11 -11 26489.1 1124.68  22
  -3 -11 -11 27091.5 1108.75  33
   3  11  12 6918.80 559.677  17
   3  11  12 7351.65 574.167  29
  -3 -11 -12 7200.92 569.028  22
  -3 -11 -12 6966.17 534.880  33
   3  11  13 6518.83 539.405  17
   3  11  13 7098.41 560.131  29
  -3 -11 -13 6964.74 565.706  22
   3  11  14 3455.08 404.943  17
   3  11  14 3871.82 415.639  29
  -3 -11 -14 3625.93 393.773  22
   3  11  15 2997.75 365.182  17
   3  11  15 3325.63 363.529  29
  -3 -11 -15 3262.40 388.144  22
   3  11  16 387.850 141.985  29
  -3 -11 -16 305.609 143.768  22
   3  11  17 465.055 164.719  29
  -3 -11 -17 232.324 120.425  22
   3  11  18 12212.1 656.601  29
  -3 -11 -18 11309.4 673.726  22
   3  11  19 1172.74 218.645  16
   3  11  19 1252.68 215.967  29
  -3 -11 -19 1003.29 193.842  22
   3  11  20 3300.13 311.665  16
   3  11  20 4202.45 337.504  29
  -3 -11 -20 3847.54 343.712  22
  -3 -12   8 590.817 132.367  30
  -3 -12   7 431.279 140.470  30
  -3 -12   7 346.440 143.608  14
  -3 -12   6 59.5396 87.9313  30
  -3 -12   6 313.266 143.894  14
  -3 -12   6 42.7197 77.3112  20
  -3 -12   5 21161.4 897.795  30
  -3 -12   5 19243.3 871.813  14
  -3 -12   4 130.386 107.123  30
  -3 -12   4 365.372 171.891  14
  -3 -12   4 482.849 169.703  20
  -3 -12   3 8902.07 605.537  14
  -3 -12   3 8789.65 612.207  20
  -3 -12   3 9355.22 615.203  30
  -3 -12   2 519.445 166.676  14
  -3 -12   2 464.208 196.405  20
  -3 -12   2 810.006 203.442  30
  -3 -12   1 5804.78 483.885  18
  -3 -12   1 5976.74 496.887  14
  -3 -12   1 6079.77 508.062  20
  -3 -12   1 5836.27 497.283  30
  -3 -12   0 1514.75 264.897  18
  -3 -12   0 1722.85 261.096  30
  -3 -12   0 1659.57 263.910  33
  -3 -12   0 1506.25 260.249  14
  -3 -12   0 1759.79 290.636  20
  -3 -12  -1 188.713 139.443  18
  -3 -12  -1 160.751 122.428  30
  -3 -12  -1 471.848 145.775  14
  -3 -12  -1 317.089 177.188  20
  -3 -12  -1 142.317 130.714  33
  -3 -12  -2 14687.4 778.633  30
  -3 -12  -2 16585.2 836.441  33
  -3 -12  -2 15956.0 843.995  20
  -3 -12  -2 14024.4 755.772  18
  -3 -12  -3 5359.04 457.608  22
  -3 -12  -3 5892.67 515.205  20
  -3 -12  -3 5986.69 510.158  33
  -3 -12  -4 5675.30 493.656  33
  -3 -12  -4 5386.99 455.022  22
  -3 -12  -5 3322.65 354.290  22
  -3 -12  -5 3704.02 400.353  33
  -3 -12  -6 1401.19 241.310  22
  -3 -12  -6 1654.10 289.028  33
   3  12   7 175.045 135.172  17
  -3 -12  -7 214.469 129.523  22
  -3 -12  -7 250.330 176.508  33
   3  12   8 14814.4 818.830  17
  -3 -12  -8 16113.7 830.589  33
  -3 -12  -8 15683.6 802.450  22
  -3 -12  -9 533.153 195.306  33
   3  12   9 227.952 157.606  17
   3  12   9 168.283 129.334  29
  -3 -12  -9 345.493 175.124  22
   3  12  10 3396.73 399.214  17
   3  12  10 3362.05 384.239  29
  -3 -12 -10 3849.03 395.853  22
  -3 -12 -10 3256.27 376.192  33
   3  12  11 18636.6 947.453  17
   3  12  11 22125.3 1006.35  29
  -3 -12 -11 21041.6 949.022  22
  -3 -12 -11 19838.4 918.270  33
   3  12  12 403.103 171.664  17
   3  12  12 753.368 215.968  29
  -3 -12 -12 1109.80 245.185  22
  -3 -12 -12 812.942 196.044  33
   3  12  13 1320.71 239.121  17
   3  12  13 1348.69 246.916  29
  -3 -12 -13 1565.25 267.820  22
   3  12  14 14945.3 799.271  17
   3  12  14 16077.3 820.401  29
  -3 -12 -14 15031.3 802.591  22
   3  12  15 4232.30 413.728  17
   3  12  15 4770.92 435.596  29
  -3 -12 -15 5029.76 455.532  22
   3  12  16 2954.53 331.763  29
  -3 -12 -16 2991.83 351.466  22
   3  12  17 8155.69 530.769  29
  -3 -12 -17 8237.05 546.467  22
   3  12  18 203.503 133.159  29
  -3 -12 -18 438.939 158.844  22
   3  12  19 4340.74 352.954  16
   3  12  19 5120.68 371.855  29
  -3 -12 -19 4774.19 370.938  22
   3  12  20 5552.13 351.292  29
  -3 -13   6 7680.01 432.507  30
  -3 -13   5 3763.86 329.356  30
  -3 -13   5 3688.95 319.982  14
  -3 -13   4 16715.6 739.943  14
  -3 -13   4 15668.6 722.672  20
  -3 -13   3 14842.8 723.171  14
  -3 -13   3 16903.5 764.316  30
  -3 -13   3 14736.6 729.091  20
  -3 -13   2 15.5807 100.802  30
  -3 -13   2 23.6438 102.967  14
  -3 -13   2 255.418 147.163  20
  -3 -13   1 360.293 149.178  30
  -3 -13   1 286.480 137.013  14
  -3 -13   1 508.712 162.926  20
  -3 -13   0 20147.5 881.008  30
  -3 -13   0 17617.4 826.181  14
  -3 -13   0 19717.8 903.503  20
  -3 -13   0 20509.8 852.587  33
  -3 -13  -1 1348.94 227.245  30
  -3 -13  -1 1632.14 265.792  20
  -3 -13  -1 1321.67 233.693  33
  -3 -13  -2 2887.92 338.146  33
  -3 -13  -2 2718.77 343.626  20
  -3 -13  -3 414.375 174.458  20
  -3 -13  -3 285.436 146.756  33
  -3 -13  -4 1623.87 276.199  33
  -3 -13  -4 1512.49 267.662  20
  -3 -13  -5 60223.7 1721.45  22
  -3 -13  -5 65933.1 1849.20  20
  -3 -13  -5 65038.1 1801.21  33
  -3 -13  -6 5044.86 445.954  33
  -3 -13  -6 5338.12 441.967  22
  -3 -13  -7 12109.5 672.803  22
  -3 -13  -7 11356.7 670.096  33
  -3 -13  -8 3826.78 381.703  22
  -3 -13  -8 3620.77 379.814  33
   3  13   9 10315.1 653.318  17
  -3 -13  -9 11330.8 671.965  33
   3  13  10 4347.86 433.093  17
   3  13  10 4835.46 444.520  29
  -3 -13 -10 5012.69 427.536  22
  -3 -13 -10 5184.54 446.122  33
   3  13  11 3076.59 364.453  17
  -3 -13 -11 3217.52 345.484  22
   3  13  11 3170.30 351.961  29
  -3 -13 -11 3153.19 353.780  33
   3  13  12 6844.96 531.904  29
  -3 -13 -12 5985.75 464.726  22
   3  13  12 6010.37 498.023  17
  -3 -13 -12 6435.85 473.155  33
   3  13  13 2357.12 306.905  17
   3  13  13 2847.65 332.041  29
  -3 -13 -13 2220.54 285.445  22
  -3 -13 -13 2503.34 286.627  33
   3  13  14 21216.3 918.331  29
  -3 -13 -14 19953.2 866.724  22
   3  13  15 2256.42 293.388  29
  -3 -13 -15 2656.39 306.654  22
   3  13  16 8218.27 525.869  29
  -3 -13 -16 8271.28 514.888  22
   3  13  17 17734.8 744.768  29
  -3 -13 -17 17199.1 730.140  22
   3  13  18 6212.11 399.828  29
   3  13  19 2631.38 245.431  29
  -3 -14   4 46.9332 56.2655  30
  -3 -14   3 7595.43 421.928  30
  -3 -14   2 7584.66 437.274  30
  -3 -14   2 6158.81 415.611  20
  -3 -14   1 6751.03 426.171  30
  -3 -14   1 6725.56 453.984  20
  -3 -14   0 3130.30 289.454  30
  -3 -14   0 3202.86 336.639  20
[truncated: 278,916 more chars]
