# Supplementary material for: Crystal structure of paddle-wheel sandwich-type [Cu2{(CH3)2CO}{μ-Fe(η5-C5H4C N)2}3](BF4)2·(CH3)2CO
Source: Acta Crystallogr E Crystallogr Commun. 2015 Jan 31;71(Pt 2):244–7. doi: 10.1107/S2056989015001760 (PMC4384607; doi:10.1107/S2056989015001760)
Supplement: Supplementary file 2 [file e-71-00244-Isup2.hkl]

# 
# h,k,l, Fc-squared, Fo-squared, sigma(Fo-squared) and status flag 
# 
data_I
_shelx_title ' FS-Cu-3D in P-1' 
_shelx_refln_list_code          4 
_shelx_F_calc_maximum      361.13 
_exptl_crystal_F_000      1128.00 
_reflns_d_resolution_high  0.8439 
 
loop_ 
 _symmetry_equiv_pos_as_xyz 
 'x, y, z' 
 '-x, -y, -z' 
 
_cell_length_a     7.9947 
_cell_length_b    13.9384 
_cell_length_c    19.9227 
_cell_angle_alpha  72.942 
_cell_angle_beta   82.968 
_cell_angle_gamma  87.936 
 
_shelx_F_squared_multiplier     1.000 
 
loop_ 
 _refln_index_h 
 _refln_index_k 
 _refln_index_l 
 _refln_F_squared_calc 
 _refln_F_squared_meas 
 _refln_F_squared_sigma 
 _refln_observed_status 
   1   0   0      467.69      461.10     18.84 o 
   2   0   0     2473.75     2597.12    108.34 o 
   3   0   0    12306.52    13020.62    236.88 o 
   4   0   0      303.00      291.66     35.33 o 
   5   0   0     5251.73     5545.21    350.64 o 
   6   0   0     1237.41     1264.98     79.31 o 
   7   0   0        7.57       38.77     27.26 o 
   8   0   0      197.24      214.86     40.43 o 
   9   0   0     2738.08     2714.70    143.37 o 
  -9   1   0      687.82      661.35     41.62 o 
  -8   1   0       23.93        0.00     19.19 o 
  -7   1   0       77.61       96.20     30.45 o 
  -6   1   0      797.49      681.96     42.13 o 
  -5   1   0      321.97      300.10     71.99 o 
  -4   1   0     1679.25     1996.89    163.00 o 
  -3   1   0    30308.94    34322.75    486.83 o 
  -2   1   0     2861.37     2938.07    174.90 o 
  -1   1   0    23201.03    24219.29    442.64 o 
   0   1   0       69.33       83.20      7.83 o 
   1   1   0      243.96      398.31     19.24 o 
   2   1   0      141.42      200.17     19.53 o 
   3   1   0      898.26     1124.08     56.80 o 
   4   1   0     1046.55     1048.58     64.93 o 
   5   1   0     3460.38     3076.52    173.29 o 
   6   1   0     1677.79     1539.05    133.53 o 
   7   1   0     1437.11     1574.20     76.27 o 
   8   1   0       15.62       14.62     19.61 o 
   9   1   0      109.23      120.83     18.93 o 
  -9   2   0       90.37       88.08     29.09 o 
  -8   2   0       18.41       13.85     23.10 o 
  -7   2   0      138.39      153.08     26.21 o 
  -6   2   0      832.80      754.20     36.80 o 
  -5   2   0     2097.56     2191.69     94.48 o 
  -4   2   0     1549.37     1765.95    158.98 o 
  -3   2   0     3176.12     3300.22    180.48 o 
  -2   2   0     5856.95     5360.01    781.52 o 
  -1   2   0    21279.82    22845.93    440.30 o 
   0   2   0     5081.43     5309.35    241.64 o 
   1   2   0    12798.01    13837.22    328.14 o 
   2   2   0    21329.70    23867.65    450.54 o 
   3   2   0     6990.31     7745.70    224.66 o 
   4   2   0    15145.87    15664.38    398.81 o 
   5   2   0     1412.65     1231.33    107.34 o 
   6   2   0      166.49      159.27     23.84 o 
   7   2   0      215.43      201.49     29.66 o 
   8   2   0      992.90     1081.70     69.11 o 
   9   2   0      490.22      516.42     64.72 o 
  -9   3   0      382.29      341.51     42.19 o 
  -8   3   0       12.20       34.31     27.59 o 
  -7   3   0      180.09      198.40     23.45 o 
  -6   3   0     1044.49     1011.34     44.09 o 
  -5   3   0      765.87      731.49     40.48 o 
  -4   3   0      135.31      147.22     38.44 o 
  -3   3   0     4701.59     5471.35    243.70 o 
  -2   3   0     7668.78     4662.14   2513.62 o 
  -1   3   0    15619.54    17013.39    370.27 o 
   0   3   0        1.89       20.97      7.19 o 
   1   3   0     1414.06     1657.08     64.63 o 
   2   3   0     1391.75     1380.95    242.62 o 
   3   3   0     1728.86     1735.78     99.53 o 
   4   3   0      444.72      474.90     62.21 o 
   5   3   0      412.38      392.55     28.65 o 
   6   3   0      726.98      690.78     39.22 o 
   7   3   0      615.98      668.08     39.92 o 
   8   3   0       39.62       60.49     15.02 o 
   9   3   0      729.83      623.91     46.06 o 
  -9   4   0      600.24      609.25     53.86 o 
  -8   4   0       12.66        2.28     20.32 o 
  -7   4   0      711.08      745.11     41.01 o 
  -6   4   0      229.63      239.59     28.52 o 
  -5   4   0      299.24      346.58     28.31 o 
  -4   4   0      186.95      271.77     61.14 o 
  -3   4   0     7139.10     7564.93    304.28 o 
  -2   4   0     5311.37     5998.34    229.74 o 
  -1   4   0     2688.53     2661.11    125.41 o 
   0   4   0    25431.76    26290.25    999.79 o 
   1   4   0     6504.07     6809.44    144.63 o 
   2   4   0     6702.21     6825.56    148.54 o 
   3   4   0     2293.85     2171.92    119.87 o 
   4   4   0      535.70      459.01     63.94 o 
   5   4   0       91.72       88.77     18.01 o 
   6   4   0       19.18       39.76     11.29 o 
   7   4   0     2133.05     2386.64     65.16 o 
   8   4   0     2352.74     2471.87     75.64 o 
   9   4   0      338.00      312.51     36.13 o 
  -8   5   0      151.90      118.21     20.25 o 
  -7   5   0      817.78      864.94     44.67 o 
  -6   5   0      682.44      696.68     48.01 o 
  -5   5   0     1325.52     1429.69     73.40 o 
  -4   5   0      828.94      899.06    118.95 o 
  -3   5   0     2342.16     2279.42    169.89 o 
  -2   5   0     1332.66     1657.69    122.99 o 
  -1   5   0      666.78      696.03     69.59 o 
   0   5   0      430.85      462.16     35.12 o 
   1   5   0      772.91      706.18     36.83 o 
   2   5   0     2597.04     2763.79     94.61 o 
   3   5   0       24.56       36.04     17.52 o 
   4   5   0     2452.76     2275.69    147.67 o 
   5   5   0      149.00      129.17     15.67 o 
   6   5   0       47.76       61.77     12.04 o 
   7   5   0      424.10      466.04     28.31 o 
   8   5   0      889.58      826.70     46.01 o 
  -8   6   0     4416.99     3946.37    107.90 o 
  -7   6   0       37.30       37.08     14.31 o 
  -6   6   0      160.20      207.09     32.23 o 
  -5   6   0     6068.14     5647.82    153.88 o 
  -4   6   0     2735.98     2319.54    117.57 o 
  -3   6   0      929.89      815.87    104.78 o 
  -2   6   0     4030.97     4418.63    220.47 o 
  -1   6   0     8661.54     8480.15    285.71 o 
   0   6   0      175.10      191.20     45.75 o 
   1   6   0    30169.32    29957.55    743.65 o 
   2   6   0      635.89      581.10     47.05 o 
   3   6   0       45.87       64.07     24.23 o 
   4   6   0     7969.95     7277.06    133.21 o 
   5   6   0     2118.51     1934.80     58.89 o 
   6   6   0      438.12      466.28     24.95 o 
   7   6   0      164.40      140.49     17.29 o 
   8   6   0        1.76        3.30      7.73 o 
  -8   7   0       90.88       50.30     16.00 o 
  -7   7   0      756.84      820.08     43.47 o 
  -6   7   0      261.33      284.32     33.41 o 
  -5   7   0        5.25       16.31      9.32 o 
  -4   7   0     1655.29     1466.92    140.68 o 
  -3   7   0      933.26      758.32     51.88 o 
  -2   7   0    16603.47    15985.54    491.25 o 
  -1   7   0     6826.83     6930.74    348.08 o 
   0   7   0     1239.25     1299.74    111.86 o 
   1   7   0     2647.26     2587.92     86.95 o 
   2   7   0     1208.83     1168.47     72.16 o 
   3   7   0      355.51      333.76     26.07 o 
   4   7   0       20.76       25.15     12.15 o 
   5   7   0      314.31      341.89     24.38 o 
   6   7   0     1383.21     1401.46     49.48 o 
   7   7   0      188.43      219.22     22.31 o 
   8   7   0       57.17       51.52     13.19 o 
  -8   8   0      150.85      138.64     24.37 o 
  -7   8   0       57.52       57.56     19.02 o 
  -6   8   0     2781.60     2973.60    106.18 o 
  -5   8   0       22.70       48.35     14.09 o 
  -4   8   0     1869.22     1628.40     81.79 o 
  -3   8   0     1286.67     1280.67    124.03 o 
  -2   8   0      623.52      533.55     57.59 o 
  -1   8   0       46.39       76.69     32.93 o 
   0   8   0     8471.10     8843.62    330.11 o 
   1   8   0     1582.93     1511.86     90.99 o 
   2   8   0       27.67       25.25     10.83 o 
   3   8   0     1518.60     1279.61     49.47 o 
   4   8   0     1993.04     2023.23     65.88 o 
   5   8   0     3670.79     3723.24     96.79 o 
   6   8   0     6062.65     6294.40    110.79 o 
   7   8   0      230.42      258.53     24.34 o 
   8   8   0      265.56      185.58     26.42 o 
  -7   9   0      881.43      935.62     40.88 o 
  -6   9   0      845.23      896.13     56.23 o 
  -5   9   0      592.65      619.58     37.91 o 
  -4   9   0      884.02      845.45     43.28 o 
  -3   9   0     1615.91     1487.71     64.24 o 
  -2   9   0      455.63      460.72     39.92 o 
  -1   9   0     3018.56     2293.88    160.17 o 
   0   9   0     3602.34     3219.07    149.82 o 
   1   9   0     1249.54     1061.30     37.90 o 
   2   9   0      476.81      405.88     37.71 o 
   3   9   0     2737.89     2415.80    113.12 o 
   4   9   0      720.05      751.82     35.18 o 
   5   9   0      259.77      229.47     17.50 o 
   6   9   0     2130.15     2201.96     92.11 o 
   7   9   0       82.19       83.00     27.55 o 
  -7  10   0       57.29       51.80     10.60 o 
  -6  10   0      445.63      469.28     30.54 o 
  -5  10   0      401.16      453.23     27.14 o 
  -4  10   0      238.97      250.99     25.09 o 
  -3  10   0      750.48      708.14     46.00 o 
  -2  10   0      180.68      156.24     21.05 o 
  -1  10   0      203.82      177.38     18.12 o 
   0  10   0     1106.45     1130.25     56.98 o 
   1  10   0     1545.04     1342.27     48.01 o 
   2  10   0       46.62       45.27     10.07 o 
   3  10   0      301.24      270.90     24.36 o 
   4  10   0      139.18      133.05     25.81 o 
   5  10   0      395.36      417.61     36.09 o 
   6  10   0      408.47      461.48     34.93 o 
   7  10   0      323.50      281.95     23.75 o 
  -6  11   0      258.03      281.26     28.89 o 
  -5  11   0       53.21       44.14     12.12 o 
  -4  11   0      198.12      197.71     22.83 o 
  -3  11   0       76.24       90.27     19.92 o 
  -2  11   0      485.66      414.11     47.65 o 
  -1  11   0      228.32      264.45     29.90 o 
   0  11   0     1831.64     1843.40     77.40 o 
   1  11   0      464.59      439.91     22.97 o 
   2  11   0      208.67      174.57     14.82 o 
   3  11   0      143.46      127.47     14.57 o 
   4  11   0      706.64      748.92     33.66 o 
   5  11   0     4584.53     4783.28    120.93 o 
   6  11   0      858.29      795.26     59.69 o 
  -6  12   0      849.49      646.90     56.21 o 
  -5  12   0       11.60       18.21     10.55 o 
  -4  12   0      273.04      357.93     31.68 o 
  -3  12   0      149.11      189.65     25.46 o 
  -2  12   0      338.71      372.94     37.19 o 
  -1  12   0      494.41      535.77     34.37 o 
   0  12   0      940.48     1050.40     47.74 o 
   1  12   0       92.75      111.33     16.91 o 
   2  12   0      348.03      419.42     25.60 o 
   3  12   0      229.67      232.79     17.04 o 
   4  12   0     2020.39     2015.53     58.00 o 
   5  12   0      229.61      228.08     16.63 o 
   6  12   0     1164.05     1121.55     64.13 o 
  -5  13   0      318.18      289.80     31.13 o 
  -4  13   0      314.11      315.24     26.92 o 
  -3  13   0      625.76      662.57     35.16 o 
  -2  13   0      687.40      756.96     46.97 o 
  -1  13   0     2452.38     2704.76     75.36 o 
   0  13   0      656.06      707.72     38.23 o 
   1  13   0      215.60      252.88     56.09 o 
   2  13   0       49.52       67.56     10.21 o 
   3  13   0     2738.49     2779.89     76.47 o 
   4  13   0     2071.46     1820.84     64.33 o 
   5  13   0        6.78       13.53     12.55 o 
  -4  14   0      603.20      529.36     43.74 o 
  -3  14   0     1346.27     1316.15     54.63 o 
  -2  14   0       56.90       92.45     18.40 o 
  -1  14   0      698.42      738.04     35.93 o 
   0  14   0      165.32      150.07     17.47 o 
   1  14   0     3348.83     3402.91    141.15 o 
   2  14   0       24.57       30.64     16.44 o 
   3  14   0      464.91      450.27     31.26 o 
   4  14   0      893.78      804.63     51.45 o 
  -2  15   0     3070.21     2958.38    247.14 o 
  -1  15   0      240.25      199.40     19.54 o 
   0  15   0       34.95       52.85     13.86 o 
   1  15   0      101.98      130.60     18.56 o 
   2  15   0     2831.46     2456.01     79.39 o 
  -1 -15   1      570.89      510.56     31.12 o 
   0 -15   1       73.97       74.51     13.71 o 
   1 -15   1      646.44      577.55    121.59 o 
   2 -15   1      892.06      955.77     59.45 o 
  -4 -14   1      196.60      178.33     24.21 o 
  -3 -14   1      928.06      959.79     44.25 o 
  -2 -14   1      135.40      143.79     18.54 o 
  -1 -14   1       51.21       68.37     34.95 o 
   0 -14   1      634.91      711.25     43.01 o 
   1 -14   1      293.74      318.31     23.63 o 
   2 -14   1     1396.42     1448.67     59.85 o 
   3 -14   1       82.43      112.74     18.47 o 
   4 -14   1      925.94      901.58     55.31 o 
  -5 -13   1     1330.07     1311.63     67.79 o 
  -4 -13   1       73.26       83.39     15.43 o 
  -3 -13   1       40.35       54.17     12.22 o 
  -2 -13   1       58.33       67.02     10.94 o 
  -1 -13   1     2728.11     2899.69     96.16 o 
   0 -13   1     2992.22     3091.82    116.94 o 
   1 -13   1       73.05       94.02     17.52 o 
   2 -13   1      101.45      108.06     20.11 o 
   3 -13   1      997.70      934.59     40.72 o 
   4 -13   1      100.69       90.08     17.91 o 
  -5 -12   1     1054.46     1027.03     57.68 o 
  -4 -12   1     2675.15     2673.67     97.24 o 
  -3 -12   1      789.98      843.58     35.34 o 
  -2 -12   1     1603.66     1626.94     49.68 o 
  -1 -12   1     1064.37     1039.47     35.89 o 
   0 -12   1      428.17      409.39     29.60 o 
   1 -12   1     3225.49     3384.39     87.95 o 
   2 -12   1     2626.00     2595.53     91.96 o 
   3 -12   1       24.16       42.67     14.56 o 
   4 -12   1      722.55      805.05     38.98 o 
   5 -12   1     1317.02     1427.10     49.12 o 
  -6 -11   1      222.46      205.93     25.77 o 
  -5 -11   1      756.70      765.83     46.14 o 
  -4 -11   1      109.66      112.95     15.90 o 
  -3 -11   1      706.75      759.33     30.87 o 
  -2 -11   1      949.28      987.23     34.92 o 
  -1 -11   1     2967.85     2714.60     58.71 o 
   0 -11   1       32.13       63.02     13.52 o 
   1 -11   1     4433.03     4363.20    124.08 o 
   2 -11   1      804.21      789.66     47.73 o 
   3 -11   1       61.07       51.54     18.20 o 
   4 -11   1     2904.47     3213.38     80.93 o 
   5 -11   1        8.51       23.06      8.79 o 
   6 -11   1      236.86      217.96     19.16 o 
  -6 -10   1      110.84       80.13     25.71 o 
  -5 -10   1     1198.13     1346.51     63.07 o 
  -4 -10   1     1764.10     1698.54     75.33 o 
  -3 -10   1      663.21      586.14     33.36 o 
  -2 -10   1      785.99      807.62     31.03 o 
  -1 -10   1        3.45       10.37      5.53 o 
   0 -10   1     6062.28     5177.44    273.36 o 
   1 -10   1     4997.00     4393.62    121.91 o 
   2 -10   1      374.22      353.31     32.40 o 
   3 -10   1        2.70       15.70     10.28 o 
   4 -10   1     8231.48     8203.16    128.38 o 
   5 -10   1      261.43      287.88     22.56 o 
   6 -10   1     2643.41     3029.40     79.08 o 
   7 -10   1       21.74       24.13     10.33 o 
  -7  -9   1      194.81      230.82     35.09 o 
  -6  -9   1     1958.11     2036.64     81.13 o 
  -5  -9   1      227.11      243.88     20.53 o 
  -4  -9   1      423.66      406.40     26.02 o 
  -3  -9   1     1049.71      996.93     48.75 o 
  -2  -9   1     2832.17     2644.75     73.99 o 
  -1  -9   1       80.56       85.62     10.57 o 
   0  -9   1     1097.45      978.57     42.84 o 
   1  -9   1     7582.98     6523.56    171.72 o 
   2  -9   1       14.89       16.40     10.84 o 
   3  -9   1     5304.73     4823.71    100.89 o 
   4  -9   1      805.85      765.00     35.27 o 
   5  -9   1     1442.56     1509.09     61.91 o 
   6  -9   1     1307.41     1550.47     58.21 o 
   7  -9   1      364.90      376.43     26.31 o 
  -7  -8   1      840.17      830.57     51.89 o 
  -6  -8   1      244.24      275.86     22.76 o 
  -5  -8   1      273.98      291.90     22.69 o 
  -4  -8   1       99.05      110.86     14.12 o 
  -3  -8   1       65.75       61.18     10.03 o 
  -2  -8   1       76.08       59.40      9.72 o 
  -1  -8   1     1116.20      949.21     73.22 o 
   0  -8   1      618.40      663.91     61.84 o 
   1  -8   1     4824.59     5059.54    244.27 o 
   2  -8   1     1968.57     1575.46    171.20 o 
   3  -8   1      356.49      296.86     59.20 o 
   4  -8   1     1015.13     1001.49     46.11 o 
   5  -8   1      381.30      360.56     28.63 o 
   6  -8   1      114.02      143.02     27.56 o 
   7  -8   1       82.10       73.43     19.33 o 
   8  -8   1      771.40      786.59     53.18 o 
  -8  -7   1      390.93      393.61     30.89 o 
  -7  -7   1      186.16      243.74     24.07 o 
  -6  -7   1      223.98      224.58     20.51 o 
  -5  -7   1       70.82       81.59     13.79 o 
  -4  -7   1       15.64       11.80     10.34 o 
  -3  -7   1     1185.44     1067.53     40.52 o 
  -2  -7   1     4891.41     4408.09    222.95 o 
  -1  -7   1      719.34      688.82     46.55 o 
   0  -7   1      233.07      231.03     48.47 o 
   1  -7   1     1378.30     1436.92    118.16 o 
   2  -7   1     2998.09     2736.72    182.40 o 
   3  -7   1     1268.56     1195.21     64.27 o 
   4  -7   1      394.47      359.87     75.67 o 
   5  -7   1     2658.84     2509.56    103.23 o 
   6  -7   1      118.33      113.54     22.37 o 
   7  -7   1     3339.89     3688.06    115.19 o 
   8  -7   1      789.16      689.45     55.05 o 
  -8  -6   1     1800.99     2014.68    116.80 o 
  -7  -6   1     1607.09     1785.95     54.49 o 
  -6  -6   1     4203.18     4210.37     86.98 o 
  -5  -6   1      274.66      277.52     21.68 o 
  -4  -6   1     1587.53     1439.99     48.19 o 
  -3  -6   1    11533.53    10142.25    324.30 o 
  -2  -6   1     3333.59     3225.76    161.82 o 
  -1  -6   1     1954.39     1943.02     59.34 o 
   0  -6   1      337.31      305.41     31.76 o 
   1  -6   1     1381.89     1359.75     74.84 o 
   2  -6   1     2063.01     2223.62    151.61 o 
   3  -6   1       61.48      129.35     48.45 o 
   4  -6   1     1969.64     1883.68     82.74 o 
   5  -6   1      375.78      350.25     31.05 o 
   6  -6   1     1367.12     1435.08     72.38 o 
   7  -6   1      386.80      435.43     32.96 o 
   8  -6   1      141.84      107.23     23.60 o 
  -8  -5   1       32.47       24.97     14.86 o 
  -7  -5   1     1724.20     1778.42     49.34 o 
  -6  -5   1     4164.50     3942.03     73.64 o 
  -5  -5   1      656.40      622.35     30.13 o 
  -4  -5   1    18272.57    16727.41    465.46 o 
  -3  -5   1       87.97      148.51     35.39 o 
  -2  -5   1       69.21       85.37     18.03 o 
  -1  -5   1      127.06      168.53     18.62 o 
   0  -5   1     1583.69     1482.93     50.31 o 
   1  -5   1      340.04      448.10     54.51 o 
   2  -5   1     3167.93     3306.87    171.28 o 
   3  -5   1      312.24      300.37     67.40 o 
   4  -5   1      246.26      309.12     70.96 o 
   5  -5   1     7766.86     7741.83    223.01 o 
   6  -5   1       12.54       25.61     12.68 o 
   7  -5   1      177.75      228.17     26.94 o 
   8  -5   1      816.16      808.40     48.17 o 
  -9  -4   1       80.94       66.98     17.67 o 
  -8  -4   1      129.22      165.40     19.46 o 
  -7  -4   1      288.88      315.69     27.13 o 
  -6  -4   1      371.74      367.61     25.43 o 
  -5  -4   1      104.51      115.72     12.98 o 
  -4  -4   1    36035.02    36751.71    777.68 o 
  -3  -4   1      468.08      451.85     55.11 o 
  -2  -4   1     8501.57     8825.83    175.22 o 
  -1  -4   1       29.33       26.42      6.18 o 
   0  -4   1        8.92       36.67      9.22 o 
   1  -4   1    28885.67    31522.46    613.92 o 
   2  -4   1       25.37       42.29     27.18 o 
   3  -4   1       75.48       75.19     33.61 o 
   4  -4   1      408.01      459.51     81.27 o 
   5  -4   1     4941.36     4958.73    168.90 o 
   6  -4   1      390.84      373.21     28.25 o 
   7  -4   1        3.45        2.61     12.87 o 
   8  -4   1      151.85      146.63     23.41 o 
   9  -4   1     1102.37     1065.72     70.82 o 
  -9  -3   1       33.67       21.29     15.38 o 
  -8  -3   1       24.93       39.17     12.85 o 
  -7  -3   1     2963.26     3088.47     84.87 o 
  -6  -3   1      113.42      144.85     19.64 o 
  -5  -3   1    17457.70    15796.12    355.20 o 
  -4  -3   1      321.98      442.74     59.81 o 
  -3  -3   1       55.60       75.20     23.41 o 
  -2  -3   1    22496.76    20270.43   2418.65 o 
  -1  -3   1     2521.72     2530.18    115.20 o 
   0  -3   1     1054.80     1149.61     33.72 o 
   1  -3   1      495.00      683.53     53.95 o 
   2  -3   1      792.36      763.74     67.30 o 
   3  -3   1     1648.73     2080.43    144.50 o 
   4  -3   1    16461.73    17924.31    551.23 o 
   5  -3   1      980.41     1038.33     60.03 o 
   6  -3   1      129.47      117.84     16.91 o 
   7  -3   1     5247.34     5612.43    117.18 o 
   8  -3   1     1748.87     1849.68    111.38 o 
   9  -3   1      350.61      333.32     29.70 o 
  -9  -2   1       27.43       25.67      9.30 o 
  -8  -2   1      825.88      966.46     45.69 o 
  -7  -2   1       17.47       13.06     17.60 o 
  -6  -2   1     2203.97     2152.93     82.15 o 
  -5  -2   1       70.06       56.23     14.13 o 
  -4  -2   1       74.70       86.48     28.45 o 
  -3  -2   1       60.88       63.28     25.79 o 
  -2  -2   1       61.58       68.87     10.13 o 
  -1  -2   1     1200.08     1068.93     55.38 o 
   0  -2   1    22568.92    21368.14    270.78 o 
   1  -2   1     5035.16     5741.62    159.83 o 
   2  -2   1     1262.42     1499.30     92.31 o 
   3  -2   1       13.13       59.85     31.67 o 
   4  -2   1      704.44      810.74    106.24 o 
   5  -2   1     6697.43     7188.25    377.62 o 
   6  -2   1       20.63       17.34      9.17 o 
   7  -2   1      687.38      690.74     38.65 o 
   8  -2   1      199.69      161.85     35.69 o 
   9  -2   1      763.60      750.43     48.96 o 
  -9  -1   1      445.89      431.54     37.78 o 
  -8  -1   1     1538.53     1687.79     62.25 o 
  -7  -1   1     1924.41     2087.63     88.22 o 
  -6  -1   1       69.94       68.76     17.03 o 
  -5  -1   1       73.92       49.76     25.23 o 
  -4  -1   1        9.20       65.32     59.24 o 
  -3  -1   1     5043.33     5374.74    142.93 o 
  -2  -1   1    23218.32    24691.24    320.19 o 
  -1  -1   1    39365.79    41379.20   5099.86 o 
   0  -1   1     1642.42     1532.37     42.58 o 
   1  -1   1       19.51       35.32      6.55 o 
   2  -1   1    12434.11    14561.08    549.21 o 
   3  -1   1      589.08      547.01     40.82 o 
   4  -1   1     1178.54     1448.08     80.12 o 
   5  -1   1     1946.20     2013.35    191.28 o 
   6  -1   1     1457.08     1300.42     47.51 o 
   7  -1   1     2796.94     3059.83    139.75 o 
   8  -1   1      792.15      819.67     73.17 o 
   9  -1   1     1665.69     1713.99    116.12 o 
  -9   0   1       66.28       36.37     13.13 o 
  -8   0   1      118.69      119.42     34.71 o 
  -7   0   1     1318.58     1352.06     70.50 o 
  -6   0   1      452.30      477.63     39.59 o 
  -5   0   1      885.74      853.19    133.96 o 
  -4   0   1    13755.46    14861.44    956.52 o 
  -3   0   1     1958.07     2331.85     68.33 o 
  -2   0   1     4694.11     5107.73     89.09 o 
  -1   0   1      709.55      823.16     37.59 o 
   2   0   1     2009.58     2371.52    106.81 o 
   3   0   1      379.20      399.61     34.24 o 
   4   0   1     1912.39     2114.01    123.73 o 
   5   0   1     2755.69     2624.82    125.11 o 
   6   0   1     4156.75     4019.73    149.85 o 
   7   0   1       29.55        5.52     19.09 o 
   8   0   1        5.83       18.16     22.94 o 
   9   0   1     2327.44     2518.16    155.86 o 
  -9   1   1      272.14      291.41     27.82 o 
  -8   1   1     1429.99     1534.15     97.21 o 
  -7   1   1      370.09      367.66     47.99 o 
  -6   1   1     1778.38     1551.81    174.89 o 
  -5   1   1    10200.48    10270.20    502.49 o 
  -4   1   1      541.39      635.82     93.22 o 
  -3   1   1     2247.46     2003.17     79.10 o 
  -2   1   1     2718.15     2886.19     76.90 o 
   0   1   1     2996.09     2525.70     72.46 o 
   1   1   1     1889.83     2105.15     53.89 o 
   2   1   1     7222.07     7589.64    134.91 o 
   3   1   1     1008.60     2171.06    783.87 o 
   4   1   1       46.55       76.75     19.00 o 
   5   1   1     1465.13     1350.47    110.75 o 
   6   1   1      468.54      473.85     49.09 o 
   7   1   1      337.55      356.64     37.37 o 
   8   1   1       39.57       37.02     14.26 o 
   9   1   1     1886.06     1956.57    167.05 o 
  -9   2   1      316.29      332.99     29.71 o 
  -8   2   1      549.81      606.72     61.71 o 
  -7   2   1      890.57      900.79     54.40 o 
  -6   2   1      220.93      230.02     26.59 o 
  -5   2   1       21.00       28.59     15.48 o 
  -4   2   1     1248.40     1439.44    144.48 o 
  -3   2   1     3991.94     3907.93    411.53 o 
  -2   2   1      664.42      654.67     55.56 o 
  -1   2   1     1933.52     1991.79     97.83 o 
   0   2   1    20944.85    20623.17   1143.28 o 
   1   2   1      624.55      665.94     22.28 o 
   2   2   1     4261.47     4965.14    254.70 o 
   3   2   1      148.90      186.54     22.84 o 
   4   2   1       82.39       86.83     27.02 o 
   5   2   1      145.49      131.45     38.44 o 
   6   2   1     1496.38     1375.82     64.67 o 
   7   2   1      346.38      354.60     37.98 o 
   8   2   1     2639.88     2829.73     81.86 o 
   9   2   1       69.01       60.91     15.39 o 
  -9   3   1      145.94      176.90     22.22 o 
  -8   3   1       57.02      122.22     34.48 o 
  -7   3   1      158.36      179.34     26.82 o 
  -6   3   1     6430.90     6144.53    143.10 o 
  -5   3   1     3765.97     3586.93    183.96 o 
  -4   3   1    20000.47    21915.92    652.69 o 
  -3   3   1     5720.81     5948.67    264.17 o 
  -2   3   1     2694.60     2719.30    164.26 o 
  -1   3   1    98138.39    98491.77   1628.55 o 
   0   3   1     5942.36     5840.66    118.65 o 
   1   3   1      247.02      337.73     21.18 o 
   2   3   1    28073.80    29741.35    557.38 o 
   3   3   1     8225.07     8807.43    250.83 o 
   4   3   1      122.62       82.84     27.15 o 
   5   3   1     2362.46     2257.74     83.44 o 
   6   3   1       17.18       22.52     11.35 o 
   7   3   1     1037.34     1064.20     49.27 o 
   8   3   1     1727.79     1935.57     95.32 o 
   9   3   1      241.39      227.49     24.47 o 
  -9   4   1      143.81      195.50     32.01 o 
  -8   4   1      163.80      182.52     37.59 o 
  -7   4   1     2407.61     2449.05     74.06 o 
  -6   4   1      231.78      239.79     28.61 o 
  -5   4   1      112.98      121.15     18.55 o 
  -4   4   1     6595.70     6931.17    343.79 o 
  -3   4   1     3056.13     3341.12    198.98 o 
  -2   4   1      345.37      564.33     69.78 o 
  -1   4   1      461.86      284.03    110.35 o 
   0   4   1     2217.87     2310.29     61.51 o 
   1   4   1     3260.67     3228.24    133.23 o 
   2   4   1      151.75      135.68     21.04 o 
   3   4   1      127.29      140.27     30.42 o 
   4   4   1     1881.85     1935.36    128.48 o 
   5   4   1      369.42      357.12     28.95 o 
   6   4   1     1604.98     1622.13     51.57 o 
   7   4   1      219.47      240.92     22.57 o 
   8   4   1       77.92      113.73     18.22 o 
   9   4   1      399.02      429.98     44.05 o 
  -8   5   1      775.23      845.05     52.85 o 
  -7   5   1      356.73      354.99     29.91 o 
  -6   5   1      129.61      121.52     21.65 o 
  -5   5   1      525.98      484.34     40.02 o 
  -4   5   1     1937.56     1914.81    176.53 o 
  -3   5   1     2836.22     3061.40    200.69 o 
  -2   5   1    10157.20    10163.00    341.68 o 
  -1   5   1     4759.71     5028.75    202.14 o 
   0   5   1     4164.08     4280.98    183.64 o 
   1   5   1     8473.35     8891.32    228.53 o 
   2   5   1     4224.19     4153.43    116.87 o 
   3   5   1     4981.64     5393.64    210.34 o 
   4   5   1    13482.00    11927.22    370.54 o 
   5   5   1      199.08      232.91     24.57 o 
   6   5   1      101.85      126.60     16.82 o 
   7   5   1      599.14      657.96     34.04 o 
   8   5   1     1874.34     1953.48     76.99 o 
  -8   6   1      721.73      761.62     87.49 o 
  -7   6   1      209.65      227.40     24.87 o 
  -6   6   1      369.08      362.26     35.26 o 
  -5   6   1     1817.93     1766.41     79.28 o 
  -4   6   1     6295.58     6147.71    159.97 o 
  -3   6   1     2933.40     2780.14    196.27 o 
  -2   6   1    12596.55    13102.20    419.01 o 
  -1   6   1       35.76       28.79     18.68 o 
   0   6   1       27.86       45.95     21.06 o 
   1   6   1     3338.52     3407.84    136.15 o 
   2   6   1      617.39      634.33     48.60 o 
   3   6   1      533.88      491.50     65.60 o 
   4   6   1     1134.28     1052.15     39.89 o 
   5   6   1     2717.28     2437.16     66.47 o 
   6   6   1       25.59       23.76      9.39 o 
   7   6   1     2065.08     2101.52     61.17 o 
   8   6   1      832.91      858.66     41.08 o 
  -8   7   1       15.99        0.12      8.13 o 
  -7   7   1      143.02      166.72     21.28 o 
  -6   7   1       90.68      113.39     22.36 o 
  -5   7   1      978.34      936.72     48.38 o 
  -4   7   1     3616.28     3268.78    829.06 o 
  -3   7   1     2544.33     2215.48    292.97 o 
  -2   7   1    11061.29    10357.85    888.68 o 
  -1   7   1     1534.77     1507.42    118.80 o 
   0   7   1       82.94       73.37     29.69 o 
   1   7   1    10561.71    10293.13    188.43 o 
   2   7   1     2785.76     2769.04    113.52 o 
   3   7   1     2785.05     2225.67    146.62 o 
   4   7   1     1114.50     1022.96     42.51 o 
   5   7   1      209.35      209.86     16.81 o 
   6   7   1     2074.95     2139.75     76.83 o 
   7   7   1     1098.10     1209.72     44.27 o 
   8   7   1      285.66      244.08     25.40 o 
  -7   8   1      157.64      171.33     20.74 o 
  -6   8   1      103.54       83.69     20.59 o 
  -5   8   1      219.78      245.20     29.05 o 
  -4   8   1       20.79       19.45     15.09 o 
  -3   8   1     1944.73     1523.46    504.16 o 
  -2   8   1       49.27       80.08     26.70 o 
  -1   8   1      412.02      419.11     68.46 o 
   0   8   1     5512.68     5746.12    255.90 o 
   1   8   1     3583.56     3988.64    148.10 o 
   2   8   1     2501.21     2107.71    103.44 o 
   3   8   1       25.27       32.95      8.85 o 
   4   8   1       77.45       81.49     14.11 o 
   5   8   1       77.11       82.16     12.92 o 
   6   8   1      299.46      295.93     23.11 o 
   7   8   1       36.35       57.85     13.97 o 
   8   8   1       74.66       22.78     10.74 o 
  -7   9   1        0.77       24.31     10.36 o 
  -6   9   1       32.15       38.86     15.90 o 
  -5   9   1     2186.78     2152.31     94.81 o 
  -4   9   1     2221.88     2154.40     68.98 o 
  -3   9   1     2479.83     2136.94     66.39 o 
  -2   9   1     4814.57     4181.09    188.80 o 
  -1   9   1     6488.37     5229.46    134.17 o 
   0   9   1    21318.72    19492.76   2064.60 o 
   1   9   1     5226.88     4234.91    129.02 o 
   2   9   1        5.34        8.35      7.83 o 
   3   9   1     1506.96     1353.46     72.05 o 
   4   9   1     4108.25     4087.29     90.59 o 
   5   9   1     1587.75     1594.84     51.59 o 
   6   9   1       38.25       36.27     14.81 o 
   7   9   1      194.98      182.73     27.38 o 
  -7  10   1      653.23      653.36     39.67 o 
  -6  10   1      226.22      241.89     29.01 o 
  -5  10   1      639.83      713.25     39.98 o 
  -4  10   1      521.84      552.85     35.86 o 
  -3  10   1      975.72     1015.93     46.82 o 
  -2  10   1     7263.37     6571.82    184.99 o 
  -1  10   1      583.66      513.81     37.16 o 
   0  10   1      693.41      658.53     36.07 o 
   1  10   1      180.67      182.30     21.37 o 
   2  10   1       20.64       21.27      8.49 o 
   3  10   1      204.07      220.09     21.74 o 
   4  10   1      751.92      710.01     38.23 o 
   5  10   1      417.13      414.88     40.88 o 
   6  10   1     1254.41     1253.12     67.07 o 
   7  10   1      768.35      765.29     45.14 o 
  -6  11   1      612.84      673.93     44.51 o 
  -5  11   1      121.82      171.25     20.09 o 
  -4  11   1        7.46       21.57     11.56 o 
  -3  11   1       78.53       80.09     17.85 o 
  -2  11   1     1167.74     1134.28     57.28 o 
  -1  11   1     7430.89     7259.30    222.24 o 
   0  11   1     4611.77     4563.67    124.08 o 
   1  11   1      759.93      752.63     38.58 o 
   2  11   1      668.12      588.31     26.28 o 
   3  11   1     3765.90     3625.33     77.55 o 
   4  11   1     1463.79     1515.92     57.25 o 
   5  11   1     2679.42     2881.75     92.89 o 
   6  11   1      408.54      383.86     30.60 o 
  -6  12   1        9.78        0.00     18.64 o 
  -5  12   1      452.86      472.74     28.76 o 
  -4  12   1     1126.29     1177.75     49.49 o 
  -3  12   1     2133.41     2405.38     85.75 o 
  -2  12   1      836.13      847.85     63.10 o 
  -1  12   1     1489.73     1547.56     55.51 o 
   0  12   1      448.11      466.61     39.59 o 
   1  12   1      463.73      469.72     30.93 o 
   2  12   1     6148.66     5871.64    164.17 o 
   3  12   1       39.81       35.72      8.91 o 
   4  12   1       56.85       61.64     12.19 o 
   5  12   1        4.52        0.00     14.27 o 
   6  12   1      344.17      314.22     19.48 o 
  -5  13   1      182.34      138.81     13.40 o 
  -4  13   1     1613.42     1768.60     54.92 o 
  -3  13   1      587.37      696.84     43.57 o 
  -2  13   1       32.73       49.65     29.60 o 
  -1  13   1      580.02      647.23     36.84 o 
   0  13   1      154.27      186.76     21.15 o 
   1  13   1      292.17      326.87     31.99 o 
   2  13   1     1515.64     1568.09     67.41 o 
   3  13   1      205.86      203.53     19.78 o 
   4  13   1      467.15      437.25     22.83 o 
   5  13   1      211.78      212.85     20.65 o 
  -4  14   1      175.39      184.40     19.72 o 
  -3  14   1       29.73       51.76     11.61 o 
  -2  14   1       71.81       81.22     22.16 o 
  -1  14   1      807.81      839.70     39.09 o 
   0  14   1       83.24       87.80     13.94 o 
   1  14   1     5149.75     5428.87    130.72 o 
   2  14   1      220.54      278.54     28.05 o 
   3  14   1      382.11      362.05     28.79 o 
   4  14   1     1989.91     1647.93     76.73 o 
  -3  15   1       15.90       37.39     15.05 o 
  -2  15   1      354.85      335.18     43.75 o 
  -1  15   1       63.23       58.82     10.70 o 
   0  15   1     3154.75     3335.38    132.31 o 
   1  15   1      136.37      143.91     24.72 o 
   2  15   1      103.94      128.72     23.13 o 
  -1 -15   2     1093.44      878.34     51.25 o 
   0 -15   2     5743.22     5585.00    157.49 o 
   1 -15   2      463.70      495.26     41.77 o 
  -3 -14   2     1108.81      984.08    101.54 o 
  -2 -14   2       88.26       74.29     14.94 o 
  -1 -14   2     2761.46     2750.59     83.68 o 
   0 -14   2      182.27      154.68     17.92 o 
   1 -14   2      128.15      132.66     16.14 o 
   2 -14   2      567.87      627.24     44.24 o 
   3 -14   2      257.85      249.95     22.85 o 
  -4 -13   2      531.63      460.00     59.75 o 
  -3 -13   2        2.44       11.42      9.95 o 
  -2 -13   2      783.53      780.12     38.41 o 
  -1 -13   2     5989.11     6062.10    115.58 o 
   0 -13   2     1309.61     1305.63     63.76 o 
   1 -13   2     1229.59     1373.44     52.08 o 
   2 -13   2     1533.44     1620.64     68.77 o 
   3 -13   2       14.72       39.68     19.26 o 
   4 -13   2     1782.01     2040.55     68.72 o 
  -5 -12   2       23.23       28.42     10.28 o 
  -4 -12   2     2402.65     2397.63    175.15 o 
  -3 -12   2       89.22       86.86     15.35 o 
  -2 -12   2     4567.32     4626.42    122.07 o 
  -1 -12   2      997.59     1018.62     35.52 o 
   0 -12   2     1364.95     1335.94     45.91 o 
   1 -12   2      978.10     1051.97     47.90 o 
   2 -12   2      585.05      588.23     43.37 o 
   3 -12   2      575.69      611.75     35.10 o 
   4 -12   2       12.96       18.64     10.09 o 
   5 -12   2      813.51      810.54     34.76 o 
  -6 -11   2       14.03       11.31     23.55 o 
  -5 -11   2     1639.54     1711.19     55.69 o 
  -4 -11   2       53.96       68.68     16.18 o 
  -3 -11   2     1377.01     1304.75     45.77 o 
  -2 -11   2     1307.80     1265.01     44.86 o 
  -1 -11   2      450.15      497.93     25.08 o 
   0 -11   2      151.17      159.29     15.39 o 
   1 -11   2      836.89      751.86     40.55 o 
   2 -11   2      120.58      117.36     14.91 o 
   3 -11   2     6006.54     5720.74    196.05 o 
   4 -11   2      373.61      389.84     24.85 o 
   5 -11   2      206.84      197.38     20.81 o 
   6 -11   2       91.66      109.43     14.63 o 
  -6 -10   2     1104.86     1135.78     76.75 o 
  -5 -10   2      340.33      350.74     48.05 o 
  -4 -10   2      787.15      800.10     42.36 o 
  -3 -10   2     1752.88     1787.35     55.09 o 
  -2 -10   2     1326.79     1273.08     45.26 o 
  -1 -10   2     1099.44      994.00     39.32 o 
   0 -10   2     1653.94     1516.73     43.09 o 
   1 -10   2     1552.61     1303.78     45.00 o 
   2 -10   2     3182.86     2864.97     66.38 o 
   3 -10   2       39.52       29.00      9.87 o 
   4 -10   2      202.81      206.25     22.01 o 
   5 -10   2      861.82      939.66     39.35 o 
   6 -10   2     1756.32     1796.61     59.60 o 
   7 -10   2       48.57       45.27     14.79 o 
  -7  -9   2      250.66      244.56     35.46 o 
  -6  -9   2       43.57       44.74     12.75 o 
  -5  -9   2      379.84      427.19     39.32 o 
  -4  -9   2      287.64      323.97     28.11 o 
  -3  -9   2      830.59      842.56     36.60 o 
  -2  -9   2     1765.95     1620.35     50.40 o 
  -1  -9   2     3168.87     2691.77    114.47 o 
   0  -9   2     1769.13     1590.29     51.60 o 
   1  -9   2    10094.38     8558.35    178.17 o 
   2  -9   2      312.21      255.33     25.13 o 
   3  -9   2       44.93       65.82     12.29 o 
   4  -9   2     1816.23     1812.08     54.80 o 
   5  -9   2        6.14        8.48      9.56 o 
   6  -9   2      420.27      447.69     32.30 o 
   7  -9   2       60.86       68.56     13.63 o 
  -7  -8   2     1780.12     1779.91     58.38 o 
  -6  -8   2       74.79      103.07     15.94 o 
  -5  -8   2     1762.67     1737.53     54.66 o 
  -4  -8   2      839.91      800.39     36.59 o 
  -3  -8   2      317.29      308.99     22.17 o 
  -2  -8   2     4085.26     3932.11     97.70 o 
  -1  -8   2      150.17      113.90     19.50 o 
   0  -8   2     7400.58     6671.68    206.70 o 
   1  -8   2       35.95       68.82     16.37 o 
   2  -8   2       36.90       28.36     19.90 o 
   3  -8   2     2741.37     2272.62    163.89 o 
   4  -8   2       32.67       32.79     12.37 o 
   5  -8   2       84.11       70.37     16.71 o 
   6  -8   2      484.97      480.10     44.37 o 
   7  -8   2        4.38       26.83     15.11 o 
   8  -8   2       18.70        8.47     10.28 o 
  -8  -7   2     1189.56     1111.40     73.19 o 
  -7  -7   2      411.15      445.41     31.06 o 
  -6  -7   2     2109.47     2194.28     62.37 o 
  -5  -7   2       49.97       49.00     11.06 o 
  -4  -7   2     2604.82     2332.87     91.72 o 
  -3  -7   2      699.64      601.74     27.95 o 
  -2  -7   2     1193.50      981.02     75.76 o 
  -1  -7   2     2221.42     2001.89     80.88 o 
   0  -7   2    17817.55    17446.33    344.85 o 
   1  -7   2      453.69      474.65     67.23 o 
   2  -7   2     1171.37     1091.74    116.00 o 
   3  -7   2     4733.71     3810.20    122.12 o 
   4  -7   2     2830.76     2620.26    136.82 o 
   5  -7   2     2409.56     2452.05    117.13 o 
   6  -7   2       78.05       85.21     22.28 o 
   7  -7   2       61.41       41.72     21.06 o 
   8  -7   2      699.48      577.39     50.95 o 
  -8  -6   2        0.55        0.00     11.67 o 
  -7  -6   2     2250.26     2442.45     75.75 o 
  -6  -6   2     1438.85     1433.91     50.44 o 
  -5  -6   2       17.07       18.34      8.26 o 
  -4  -6   2      227.84      185.84     18.15 o 
  -3  -6   2    17290.21    15238.40    485.65 o 
  -2  -6   2     2908.44     2754.42    160.71 o 
  -1  -6   2     5818.00     5264.22    126.50 o 
   0  -6   2     8599.16     8036.10    622.03 o 
   1  -6   2     1282.83     1343.44     74.08 o 
   2  -6   2     3089.37     2990.33    175.16 o 
   3  -6   2     6120.92     5837.54    285.35 o 
   4  -6   2      858.10      850.37     55.79 o 
   5  -6   2      738.41      762.27     46.03 o 
   6  -6   2     1120.61     1146.27     75.54 o 
   7  -6   2      406.12      421.03     39.36 o 
   8  -6   2      606.30      542.05     37.00 o 
  -8  -5   2      738.57      787.48     50.02 o 
  -7  -5   2      114.96      108.97     13.58 o 
  -6  -5   2        9.45       11.02     11.01 o 
  -5  -5   2     3589.01     3591.03     95.84 o 
  -4  -5   2     1130.35     1120.04     44.90 o 
  -3  -5   2     3646.08     3876.67    176.85 o 
  -2  -5   2       11.55       23.15      9.56 o 
  -1  -5   2     4082.91     4148.44     82.16 o 
   0  -5   2     4097.26     4041.81    109.13 o 
   1  -5   2      992.26     1046.48     81.64 o 
   2  -5   2      730.62      693.34     76.11 o 
   3  -5   2      240.71      311.05     65.56 o 
   4  -5   2     2668.84     2479.73    214.20 o 
   5  -5   2      230.76      208.29     33.97 o 
   6  -5   2       48.07       50.65     14.32 o 
   7  -5   2      144.13      178.71     22.17 o 
   8  -5   2     2929.40     2632.85     88.87 o 
  -8  -4   2      307.03      343.31     23.14 o 
  -7  -4   2       15.62       21.19     12.74 o 
  -6  -4   2      969.91     1008.59     35.33 o 
  -5  -4   2      906.16      794.15     42.95 o 
  -4  -4   2     8579.33     8173.53    218.86 o 
  -3  -4   2      199.77      174.53     34.25 o 
  -2  -4   2     2449.39     2539.70    113.87 o 
  -1  -4   2    11363.05    11382.33    148.82 o 
   0  -4   2     2435.71     2293.56     56.81 o 
   1  -4   2     4381.79     4287.09    159.61 o 
   2  -4   2    12137.16    14191.22    377.41 o 
   3  -4   2      899.69      767.60     88.99 o 
   4  -4   2     1675.15     1524.15    146.62 o 
   5  -4   2     7425.55     7436.61    186.46 o 
   6  -4   2     2967.23     3185.51     83.43 o 
   7  -4   2     3729.36     3977.73     99.30 o 
   8  -4   2      448.62      444.91     37.08 o 
   9  -4   2      244.60      220.54     33.35 o 
  -9  -3   2     2177.03     2041.66     83.02 o 
  -8  -3   2      378.49      367.92     36.73 o 
  -7  -3   2     1298.74     1449.18     56.17 o 
  -6  -3   2        0.50       19.03     13.55 o 
  -5  -3   2      881.46      749.26     31.27 o 
  -4  -3   2     6037.82     5998.64    234.56 o 
  -3  -3   2      720.00      780.31     68.58 o 
  -2  -3   2     3615.09     3871.78    135.07 o 
  -1  -3   2    13610.00    14105.11    201.59 o 
   0  -3   2    11336.97    11365.02    368.98 o 
   1  -3   2     8606.56     9517.15    241.50 o 
   2  -3   2     1969.22     2244.59    120.40 o 
   3  -3   2       21.66       10.39     18.16 o 
   4  -3   2     4171.24     4684.89    250.92 o 
   5  -3   2     3166.05     3435.54    115.54 o 
   6  -3   2       24.74       31.57     11.02 o 
   7  -3   2      247.55      279.32     27.06 o 
   8  -3   2      527.89      572.87     41.96 o 
   9  -3   2      211.92      244.32     37.88 o 
  -9  -2   2        5.58       15.01      9.98 o 
  -8  -2   2      307.02      391.74     29.86 o 
  -7  -2   2      852.36      843.93     54.68 o 
  -6  -2   2       93.15       93.10     24.93 o 
  -5  -2   2      671.51      560.69     35.81 o 
  -4  -2   2      823.51      924.70     84.44 o 
  -3  -2   2     1182.49     1151.54     64.87 o 
  -2  -2   2    75269.36    86948.63   1229.62 o 
  -1  -2   2     9032.82     9321.22    134.07 o 
   0  -2   2     1455.40     1601.66     67.96 o 
   1  -2   2     4515.76     5289.01    151.08 o 
   2  -2   2      405.34      506.95     52.82 o 
   3  -2   2      102.90       89.70     26.59 o 
   4  -2   2     4323.77     4682.54    244.60 o 
   5  -2   2      395.51      352.11     34.89 o 
   6  -2   2     1936.76     1808.61     58.56 o 
   7  -2   2      579.58      561.63     35.08 o 
   8  -2   2      498.35      533.27     61.41 o 
   9  -2   2      745.36      754.37     92.75 o 
  -9  -1   2        9.16        0.91     10.83 o 
  -8  -1   2     2793.53     3065.90     86.02 o 
  -7  -1   2      173.51      154.34     24.87 o 
  -6  -1   2        7.82        0.00     18.10 o 
  -5  -1   2     5632.05     5173.01    160.18 o 
  -4  -1   2      494.40      471.72     37.52 o 
  -3  -1   2     1128.70     1092.42     50.22 o 
  -2  -1   2     1407.08     1434.25     64.45 o 
  -1  -1   2     2946.24     3364.87     69.72 o 
   0  -1   2     1151.27     1139.31    149.77 o 
   1  -1   2    10716.58    12037.49    198.19 o 
   2  -1   2     4189.39     5121.69    123.76 o 
   3  -1   2     1879.99     2125.46     79.69 o 
   4  -1   2    10968.50    12462.88    261.92 o 
   5  -1   2     7270.59     7957.01    384.66 o 
   6  -1   2      941.28      939.40     41.09 o 
   7  -1   2       16.54       37.59     15.11 o 
   8  -1   2     2598.44     2890.73    138.01 o 
   9  -1   2      432.96      423.47     40.04 o 
  -9   0   2      127.30      135.32     19.03 o 
  -8   0   2     2802.56     2827.07    101.59 o 
  -7   0   2      282.02      298.48     34.24 o 
  -6   0   2     4643.94     4549.60    161.97 o 
  -5   0   2      658.81      528.37     53.14 o 
  -4   0   2      599.59      691.58     56.82 o 
  -3   0   2     1839.85     1998.94     78.30 o 
  -2   0   2     3647.72     4019.63     81.87 o 
  -1   0   2     4622.20     4798.94    613.71 o 
   0   0   2      310.15      417.85     26.66 o 
   1   0   2     9943.39     9715.73    311.13 o 
   2   0   2    35947.63    41469.39   1021.08 o 
   3   0   2     3350.14     3433.50    101.58 o 
   4   0   2      609.51      590.58     49.86 o 
   5   0   2      728.82      792.16     68.06 o 
   6   0   2     1321.10     1187.39     61.11 o 
   7   0   2      644.61      707.73     65.21 o 
   8   0   2      969.33     1085.10     60.50 o 
   9   0   2      123.16      110.53     21.89 o 
  -9   1   2      133.69      136.76     45.83 o 
  -8   1   2      571.69      563.89     59.07 o 
  -7   1   2      776.80      810.35     70.66 o 
  -6   1   2      204.80      199.65     33.08 o 
  -5   1   2        3.58       16.79     17.17 o 
  -4   1   2     7453.29     7126.10    767.09 o 
  -3   1   2      787.51      859.09     39.65 o 
  -2   1   2     3199.95     3405.44    133.65 o 
  -1   1   2    18247.54    21489.10    258.48 o 
   1   1   2    22517.44    25225.37    384.46 o 
   2   1   2      154.14      169.77     29.08 o 
   3   1   2       97.96      118.23     20.15 o 
   4   1   2        6.04       14.68     13.21 o 
   5   1   2      333.74      349.00     56.99 o 
   6   1   2       48.60       64.07     14.02 o 
   7   1   2      902.45      911.17     58.73 o 
   8   1   2     1890.41     1983.12     80.52 o 
   9   1   2      195.10      178.06     22.81 o 
  -9   2   2      333.54      325.58     30.58 o 
  -8   2   2     1696.98     1720.48    103.12 o 
  -7   2   2     1182.71     1143.37     60.23 o 
  -6   2   2     3184.57     2908.20    274.59 o 
  -5   2   2       46.63       51.64     16.05 o 
  -4   2   2     6792.09     7915.04    398.62 o 
  -3   2   2    10348.33    10577.41    481.76 o 
  -2   2   2     7466.45     8322.12    158.56 o 
  -1   2   2     1362.66     1602.01    101.63 o 
   0   2   2      232.05      235.39     18.99 o 
   1   2   2       81.89      144.36     11.59 o 
   2   2   2     2704.46     2829.83     72.21 o 
   3   2   2     6990.89     6989.05    151.45 o 
   4   2   2      715.59      890.19     84.08 o 
   5   2   2     1461.31     1236.50    106.39 o 
   6   2   2     6505.33     5853.60    234.94 o 
   7   2   2      875.22      905.66     46.43 o 
   8   2   2     4260.31     4638.45    121.02 o 
   9   2   2      324.43      325.69     39.29 o 
  -9   3   2       54.26       82.57     24.35 o 
  -8   3   2     4574.42     4907.82    181.48 o 
  -7   3   2       22.42       14.32     17.16 o 
  -6   3   2      152.80      170.28     25.81 o 
  -5   3   2      491.99      457.29     36.91 o 
  -4   3   2     4364.27     4803.14    309.02 o 
  -3   3   2     2629.37     2476.06    172.37 o 
  -2   3   2      861.31      861.62     77.97 o 
  -1   3   2     3083.46     3935.92    186.68 o 
   0   3   2    11553.50    12614.62    220.71 o 
   1   3   2      617.68      752.86     44.29 o 
   2   3   2     4825.84     4647.78    377.57 o 
   3   3   2     8881.34     9296.39    261.57 o 
   4   3   2       52.24       77.68     29.96 o 
   5   3   2     8581.96     8040.36    243.05 o 
   6   3   2      839.37      809.11     36.72 o 
   7   3   2      365.10      425.19     29.00 o 
   8   3   2      332.23      371.77     29.96 o 
   9   3   2       19.11       21.03      9.94 o 
  -9   4   2      282.19      321.12     38.16 o 
  -8   4   2      996.41      971.34     77.75 o 
  -7   4   2      885.18      923.12     56.75 o 
  -6   4   2     1910.93     1921.72     64.66 o 
  -5   4   2       17.89       26.54     10.66 o 
  -4   4   2     8899.52     9931.31    446.92 o 
  -3   4   2      280.29      295.98     60.23 o 
  -2   4   2      283.28      360.60     28.77 o 
  -1   4   2      290.17      240.00     32.15 o 
   0   4   2      775.04      969.53     50.74 o 
   1   4   2      960.58      666.40    170.56 o 
   2   4   2     1418.50     1549.40     92.28 o 
   3   4   2       99.24      128.45     29.77 o 
   4   4   2      245.69      280.29     51.04 o 
   5   4   2     5826.39     5628.60    221.08 o 
   6   4   2      341.49      365.32     25.88 o 
   7   4   2     1586.36     1643.45     54.45 o 
   8   4   2     2275.96     2510.33     80.59 o 
   9   4   2       21.76       39.80     20.46 o 
  -8   5   2       37.04       42.20     15.54 o 
  -7   5   2      789.55      855.58     43.05 o 
  -6   5   2      701.57      740.55     41.03 o 
  -5   5   2     3092.52     3120.56     97.30 o 
  -4   5   2     6984.97     7402.40    385.34 o 
  -3   5   2     5619.78     6306.32    218.11 o 
  -2   5   2      261.03      360.98     56.87 o 
  -1   5   2      625.27      663.40     77.46 o 
   0   5   2    16790.87    18866.68    303.10 o 
   1   5   2     2775.63     2706.58    184.21 o 
   2   5   2     4377.60     4692.46    124.67 o 
   3   5   2     1316.81     1414.78    102.22 o 
   4   5   2    11028.91    10332.67    338.22 o 
   5   5   2       34.94       51.76     12.86 o 
   6   5   2       40.80       53.70     11.06 o 
   7   5   2      818.98      923.04     40.93 o 
   8   5   2       73.77       83.29     13.45 o 
   9   5   2     1393.66     1370.25     75.33 o 
  -8   6   2       83.88       89.83     26.68 o 
  -7   6   2      805.91      850.44     43.83 o 
  -6   6   2     4970.58     5430.90    142.61 o 
  -5   6   2     3979.71     4041.84     96.57 o 
  -4   6   2     2148.97     1811.52     97.22 o 
  -3   6   2     2249.19     1736.79    187.27 o 
  -2   6   2     3471.62     3361.32    223.60 o 
  -1   6   2    11739.81    10618.27    355.67 o 
   0   6   2      338.88      367.21     53.11 o 
   1   6   2     6982.94     7860.94    182.24 o 
   2   6   2       30.32       28.39     11.51 o 
   3   6   2     3724.78     3118.11    167.71 o 
   4   6   2     2956.19     2684.94    104.27 o 
   5   6   2       41.88       37.54     10.59 o 
   6   6   2     1940.12     2024.17     59.50 o 
   7   6   2      515.40      535.63     30.75 o 
   8   6   2     1869.75     1980.67     91.39 o 
  -8   7   2     1021.23      906.05     76.75 o 
  -7   7   2      543.39      537.95     35.14 o 
  -6   7   2      407.39      428.04     39.38 o 
  -5   7   2      172.46      201.71     22.77 o 
  -4   7   2     1488.93     1115.96    118.59 o 
  -3   7   2       76.29       76.70     42.95 o 
  -2   7   2       21.09       15.61     26.62 o 
  -1   7   2     5389.43     5256.16    413.97 o 
   0   7   2     8942.80     9596.68    321.11 o 
   1   7   2     1894.62     2010.69     75.80 o 
   2   7   2      138.75      146.64     25.43 o 
   3   7   2      653.39      550.80     72.54 o 
   4   7   2       72.71       70.49     12.23 o 
   5   7   2      944.14      842.56     32.64 o 
   6   7   2      451.70      440.84     27.95 o 
   7   7   2      348.22      400.92     26.62 o 
   8   7   2     1505.38     1321.85    125.51 o 
  -8   8   2      227.34      203.30     33.07 o 
  -7   8   2     1488.27     1561.77     57.03 o 
  -6   8   2       77.48       65.56     19.57 o 
  -5   8   2      952.16      982.48     58.64 o 
  -4   8   2     3943.01     3902.94    115.61 o 
  -3   8   2     1130.97      901.61    261.60 o 
  -2   8   2     9498.18     8950.46    338.26 o 
  -1   8   2      103.41      186.68     45.60 o 
   0   8   2     5900.13     6246.51    266.59 o 
   1   8   2     3587.61     3354.96    105.93 o 
   2   8   2        6.95        1.69     10.08 o 
   3   8   2     3784.39     3061.76    178.79 o 
   4   8   2      491.36      469.36     31.02 o 
   5   8   2      760.08      743.98     31.18 o 
   6   8   2      240.00      241.11     20.91 o 
   7   8   2     3661.22     3937.23    273.43 o 
   8   8   2       76.47       63.17     19.42 o 
  -7   9   2        4.94        8.91      9.94 o 
  -6   9   2      645.94      609.75     46.39 o 
  -5   9   2     2900.17     2966.33    104.99 o 
  -4   9   2      456.41      425.06     30.06 o 
  -3   9   2     8385.14     6765.50    187.04 o 
  -2   9   2       14.39       20.05     10.23 o 
  -1   9   2     1996.96     1825.35    242.75 o 
   0   9   2     1441.66     1370.97    117.97 o 
   1   9   2     1531.75     1309.48     59.86 o 
   2   9   2       40.32       35.96     11.76 o 
   3   9   2       63.83       51.42     12.49 o 
   4   9   2      991.58      961.19     54.77 o 
   5   9   2     2103.51     2002.49     97.69 o 
   6   9   2     4064.96     4156.84    120.67 o 
   7   9   2      848.35      882.64     87.14 o 
  -7  10   2       28.91       41.16     12.25 o 
  -6  10   2     1400.23     1397.41     67.16 o 
  -5  10   2      676.67      679.57     49.63 o 
  -4  10   2       44.37       55.49     14.76 o 
  -3  10   2    10259.77     9265.22    200.99 o 
  -2  10   2     1974.28     1852.69     71.83 o 
  -1  10   2      160.53      139.38     21.73 o 
   0  10   2     5703.21     4925.61    208.21 o 
   1  10   2       44.52       32.54     14.14 o 
   2  10   2     5191.21     4550.83     97.96 o 
   3  10   2      238.75      212.90     25.51 o 
   4  10   2       33.31       32.01     19.67 o 
   5  10   2      839.95      807.92     50.20 o 
   6  10   2      518.37      550.23     40.39 o 
   7  10   2      361.19      336.35     36.72 o 
  -6  11   2      783.07      790.13     47.26 o 
  -5  11   2       12.58       41.02     18.53 o 
  -4  11   2     3138.97     3473.45     89.92 o 
  -3  11   2       19.59        0.00     11.44 o 
  -2  11   2      269.36      277.01     30.59 o 
  -1  11   2     1807.07     1823.95     60.15 o 
   0  11   2       32.63       44.67     14.58 o 
   1  11   2     1889.90     1759.85     82.30 o 
   2  11   2       24.03       48.16     16.93 o 
   3  11   2      134.80      150.93     19.30 o 
   4  11   2      305.02      344.64     27.22 o 
   5  11   2      484.39      495.64     37.69 o 
   6  11   2      122.81      152.28     20.52 o 
   7  11   2       96.90       97.47     19.91 o 
  -6  12   2      785.78      768.86     64.49 o 
  -5  12   2     3246.46     3959.11    119.97 o 
  -4  12   2        8.44       30.24     12.52 o 
  -3  12   2      273.40      264.81     24.72 o 
  -2  12   2     6726.10     6994.00    157.20 o 
  -1  12   2     4545.83     4499.33    115.75 o 
   0  12   2     4196.88     4484.74    178.86 o 
   1  12   2      183.71      211.44     27.41 o 
   2  12   2     1655.25     1741.43     73.26 o 
   3  12   2     2115.49     2177.53     78.72 o 
   4  12   2       46.33       64.04     13.50 o 
   5  12   2       12.17       14.40     21.31 o 
   6  12   2      797.58      785.08     32.30 o 
  -5  13   2      237.63      240.36     19.41 o 
  -4  13   2       83.83      106.03     15.86 o 
  -3  13   2     2549.01     2821.28     89.73 o 
  -2  13   2       41.97       42.96     15.59 o 
  -1  13   2      836.34      905.37     41.51 o 
   0  13   2      346.05      391.45     29.06 o 
   1  13   2       93.59      104.63     30.25 o 
   2  13   2      442.21      468.39     38.31 o 
   3  13   2      367.42      399.81     34.33 o 
   4  13   2      124.23      121.78     12.99 o 
   5  13   2      859.73      778.41     38.47 o 
  -4  14   2     1171.95     1078.21     37.46 o 
  -3  14   2     3025.15     3157.94     92.76 o 
  -2  14   2      294.44      301.66     23.03 o 
  -1  14   2     2232.69     2247.12     79.97 o 
   0  14   2      609.99      619.31     33.94 o 
   1  14   2      296.83      370.44     42.14 o 
   2  14   2     5630.60     5897.17    272.86 o 
   3  14   2       12.38       17.19     19.79 o 
   4  14   2      407.68      376.54     41.69 o 
  -3  15   2      517.44      571.40     44.45 o 
  -2  15   2      716.62      719.62     49.34 o 
  -1  15   2      124.23      147.17     15.53 o 
   0  15   2     1065.37     1114.39     67.13 o 
   1  15   2      920.09     1014.89     48.37 o 
   2  15   2      667.59      675.84     37.27 o 
   3  15   2      399.52      334.11     24.01 o 
  -1  16   2       60.93       88.99     19.14 o 
   0  16   2       67.64       81.43     17.97 o 
   1  16   2     2000.30     2024.45     82.59 o 
   0 -15   3       53.50       43.52     13.20 o 
  -3 -14   3     1140.29     1081.74     60.09 o 
  -2 -14   3     1493.08     1453.24     55.06 o 
  -1 -14   3       48.06       59.61     13.91 o 
   0 -14   3      271.25      307.58     27.07 o 
   1 -14   3       23.63       11.20     10.26 o 
   2 -14   3       73.85       92.04     20.68 o 
   3 -14   3      153.28      126.30     15.30 o 
  -4 -13   3       25.65       19.01     13.40 o 
  -3 -13   3     2302.58     2208.85     95.12 o 
  -2 -13   3       30.29       32.65     11.89 o 
  -1 -13   3       21.63       19.65     10.68 o 
   0 -13   3     1762.10     1781.78     50.42 o 
   1 -13   3       20.17        0.00     12.76 o 
   2 -13   3      839.82      819.62     57.64 o 
   3 -13   3      225.21      229.05     25.18 o 
   4 -13   3     1075.81      999.83     47.10 o 
  -5 -12   3        1.17        0.00     13.20 o 
  -4 -12   3     5278.64     5484.14    239.25 o 
  -3 -12   3     1222.63     1284.67     50.24 o 
  -2 -12   3       83.31      100.77     17.58 o 
  -1 -12   3     4462.91     4398.09     86.70 o 
   0 -12   3        0.56        9.55      9.02 o 
   1 -12   3       65.63       74.03     12.62 o 
   2 -12   3       66.98       87.02     15.62 o 
   3 -12   3      924.43      957.94     42.98 o 
   4 -12   3       28.80       17.82     10.54 o 
   5 -12   3      153.53      129.95     12.63 o 
  -6 -11   3       17.50       23.04     14.86 o 
  -5 -11   3      389.27      389.64     25.95 o 
  -4 -11   3      106.30       98.90     15.90 o 
  -3 -11   3      846.20      879.02     37.13 o 
  -2 -11   3      404.39      397.09     29.57 o 
  -1 -11   3       70.50       61.95      9.66 o 
   0 -11   3        4.11       21.81      8.56 o 
   1 -11   3     1390.85     1382.60     41.57 o 
   2 -11   3      215.72      217.31     18.96 o 
   3 -11   3       38.16       55.60     10.02 o 
   4 -11   3       70.25       84.92     12.41 o 
   5 -11   3       15.82       18.31     10.09 o 
   6 -11   3      184.68      182.28     25.31 o 
  -6 -10   3      106.54      109.31     19.15 o 
  -5 -10   3     1239.26     1351.41     63.55 o 
  -4 -10   3      849.21      885.17     44.55 o 
  -3 -10   3       49.62       35.55      9.80 o 
  -2 -10   3     8695.97     8535.93    117.90 o 
  -1 -10   3      413.08      395.51     22.29 o 
   0 -10   3     1968.16     1778.58     43.32 o 
   1 -10   3      557.69      495.06     24.82 o 
   2 -10   3      179.78      186.08     16.28 o 
   3 -10   3      648.66      651.34     36.16 o 
   4 -10   3      894.60      880.91     37.85 o 
   5 -10   3        3.75        0.00     13.77 o 
   6 -10   3       75.15       82.65     17.09 o 
   7 -10   3      373.57      313.23     31.95 o 
  -7  -9   3      128.40      153.57     27.34 o 
  -6  -9   3      341.59      357.63     33.00 o 
  -5  -9   3     3024.68     3219.40     87.01 o 
  -4  -9   3     1870.94     1991.52     68.02 o 
  -3  -9   3     3302.83     3212.49     75.43 o 
  -2  -9   3     1231.39     1139.83     38.07 o 
  -1  -9   3      852.55      816.39     28.34 o 
   0  -9   3       46.88       36.18      9.77 o 
   1  -9   3     3332.78     2972.84    138.58 o 
   2  -9   3       27.36       19.96      6.87 o 
   3  -9   3       26.71       25.83     10.18 o 
   4  -9   3      114.46      113.58     17.45 o 
   5  -9   3     1617.78     1656.66     63.26 o 
   6  -9   3       82.11       85.43     16.29 o 
   7  -9   3     1366.55     1479.10    119.43 o 
  -7  -8   3       19.19       18.54     15.58 o 
  -6  -8   3       38.25       48.46     10.72 o 
  -5  -8   3      246.82      273.62     19.61 o 
  -4  -8   3     1819.26     1689.86     53.42 o 
  -3  -8   3     2110.49     1946.00     57.18 o 
  -2  -8   3     1515.92     1408.18     55.76 o 
  -1  -8   3     1019.05      931.56     30.14 o 
   0  -8   3     3668.20     3396.72     75.40 o 
   1  -8   3      105.38       78.60     14.88 o 
   2  -8   3     4118.68     3003.11    133.01 o 
   3  -8   3     3226.30     2850.20     80.08 o 
   4  -8   3     2510.89     2379.88     85.46 o 
   5  -8   3      543.85      582.99     37.24 o 
   6  -8   3     2249.71     2412.90     95.73 o 
   7  -8   3       37.58       29.71     10.97 o 
  -8  -7   3     1252.80     1177.34     70.87 o 
  -7  -7   3       21.48       42.39     10.93 o 
  -6  -7   3      543.13      550.75     30.96 o 
  -5  -7   3      411.96      405.17     23.72 o 
  -4  -7   3     3767.20     3535.03     77.53 o 
  -3  -7   3     1709.27     1568.49     48.61 o 
  -2  -7   3     1367.72     1265.20     48.01 o 
  -1  -7   3       71.39       57.77     14.81 o 
   0  -7   3     5810.38     5350.13    172.31 o 
   1  -7   3    10836.48    10678.18    356.74 o 
   2  -7   3     1449.00     1492.89     91.99 o 
   3  -7   3      460.24      450.34     40.07 o 
   4  -7   3      364.09      330.12     32.06 o 
   5  -7   3     2255.21     2173.60     70.74 o 
   6  -7   3      858.56      961.41     61.71 o 
   7  -7   3      173.40      178.07     26.26 o 
   8  -7   3      124.31      112.18     23.86 o 
  -8  -6   3       63.51       48.48     14.87 o 
  -7  -6   3     1002.66      957.95     39.67 o 
  -6  -6   3      977.68      943.98     40.57 o 
  -5  -6   3     1560.70     1697.41     53.41 o 
  -4  -6   3      153.69      177.59     19.69 o 
  -3  -6   3     1376.72     1247.42     43.42 o 
  -2  -6   3     9853.28     9630.46    422.99 o 
  -1  -6   3      527.94      527.09     38.55 o 
   0  -6   3    11046.40    10919.18    243.10 o 
   1  -6   3      718.32      795.64     56.98 o 
   2  -6   3      587.96      696.64     85.22 o 
   3  -6   3      569.39      694.88     99.15 o 
   4  -6   3      483.50      418.04     39.84 o 
   5  -6   3       88.80      102.02     17.93 o 
   6  -6   3      233.34      254.82     33.04 o 
   7  -6   3       40.97       66.07     20.49 o 
   8  -6   3      349.93      322.24     28.37 o 
  -8  -5   3     1123.60     1296.32     61.49 o 
  -7  -5   3     1359.65     1544.60     73.66 o 
  -6  -5   3      670.54      708.71     35.25 o 
  -5  -5   3      792.26      794.26     41.31 o 
  -4  -5   3      230.85      241.68     20.13 o 
  -3  -5   3     5913.53     5371.62    257.47 o 
  -2  -5   3      119.53      188.20     44.00 o 
  -1  -5   3     2956.12     2640.81     80.29 o 
   0  -5   3     5089.99     5520.91     99.82 o 
   1  -5   3     4756.52     5183.89    196.29 o 
   2  -5   3      250.51      309.93     55.13 o 
   3  -5   3     1446.88     1601.55    137.58 o 
   4  -5   3     3870.63     3634.03    116.37 o 
   5  -5   3      258.96      240.07     21.64 o 
   6  -5   3       28.69       36.28     15.42 o 
   7  -5   3     1046.57     1060.43     62.15 o 
   8  -5   3      735.46      691.25     61.67 o 
  -8  -4   3      157.66      151.33     24.33 o 
  -7  -4   3       98.40       95.22     13.26 o 
  -6  -4   3      549.36      579.94     35.82 o 
  -5  -4   3       24.73       29.59     10.39 o 
  -4  -4   3      481.56      432.53     48.07 o 
  -3  -4   3     5788.81     5419.22    156.47 o 
  -2  -4   3      154.68      174.88     27.00 o 
  -1  -4   3    12708.24    11447.29    232.54 o 
   0  -4   3     4790.89     4882.54     88.20 o 
   1  -4   3     1057.98     1177.58     82.65 o 
   2  -4   3      757.46      697.51     72.66 o 
   3  -4   3     4851.60     4648.83    223.47 o 
   4  -4   3     4054.79     4208.81    241.38 o 
   5  -4   3      534.64      571.18     47.12 o 
   6  -4   3       12.00       15.14     15.02 o 
   7  -4   3       78.15       96.45     17.67 o 
   8  -4   3      590.14      631.10     44.45 o 
   9  -4   3       25.44       39.67     18.86 o 
  -8  -3   3        8.31        7.09      8.12 o 
  -7  -3   3      259.79      243.93     23.43 o 
  -6  -3   3      672.13      640.02     42.51 o 
  -5  -3   3      809.29      726.68     31.01 o 
  -4  -3   3    28308.39    27231.12    544.12 o 
  -3  -3   3    37709.14    38735.33    783.10 o 
  -2  -3   3     5647.37     5551.22    108.50 o 
  -1  -3   3       59.38       66.48      7.74 o 
   0  -3   3     1828.83     1803.05     49.72 o 
   1  -3   3       51.08       91.47     31.32 o 
   2  -3   3     2688.43     2824.24    137.96 o 
   3  -3   3     2236.14     2402.47    147.69 o 
   4  -3   3      537.05      562.18     84.81 o 
   5  -3   3     1687.45     1518.30     92.72 o 
   6  -3   3     1540.57     1653.27     57.84 o 
   7  -3   3     1069.52     1134.23     50.99 o 
   8  -3   3       16.81       17.10     25.91 o 
   9  -3   3      707.78      675.21     58.22 o 
  -9  -2   3       90.12       80.14     15.13 o 
  -8  -2   3      607.01      650.49     36.56 o 
  -7  -2   3       12.97        3.90     14.02 o 
  -6  -2   3     2155.50     2116.25    105.91 o 
  -5  -2   3      104.08      106.36     13.88 o 
  -4  -2   3     4238.97     4378.04    144.17 o 
  -3  -2   3     1748.77     1720.88     54.17 o 
  -2  -2   3      786.05      831.22     31.00 o 
  -1  -2   3     4840.95     4742.63    180.08 o 
   0  -2   3      342.15      384.81     18.69 o 
   1  -2   3     7348.64     8013.77    122.92 o 
   2  -2   3     7344.25     8910.73    252.99 o 
   3  -2   3     3812.58     4194.04    189.97 o 
   4  -2   3     8305.29     8836.50    342.75 o 
   5  -2   3       51.14       67.37     36.79 o 
   6  -2   3     1853.58     1970.87     61.97 o 
   7  -2   3     1555.80     1568.07     58.98 o 
   8  -2   3      581.59      588.52     44.16 o 
   9  -2   3       17.68       27.22     13.80 o 
  -9  -1   3      186.45      189.14     29.64 o 
  -8  -1   3     1126.87     1214.69     50.86 o 
  -7  -1   3      825.45      887.81     56.48 o 
  -6  -1   3     1360.39     1412.32     85.23 o 
  -5  -1   3        0.23        0.26     10.90 o 
  -4  -1   3     4906.69     4662.43    124.34 o 
  -3  -1   3     1027.98     1005.95     41.23 o 
  -2  -1   3    16077.75    16709.22    191.98 o 
  -1  -1   3     3785.69     4240.87    125.48 o 
   1  -1   3   130417.95   136402.36   6472.79 o 
   2  -1   3      566.56      665.49     34.20 o 
   3  -1   3       47.30       97.23     18.77 o 
   4  -1   3    12004.63    13319.40    271.84 o 
   5  -1   3      206.56      330.37     77.58 o 
   6  -1   3     4796.69     4622.04     96.67 o 
   7  -1   3     1794.04     1952.41    134.03 o 
   8  -1   3      816.00      784.68     61.60 o 
   9  -1   3       13.38        3.44     11.83 o 
  -9   0   3      286.68      304.11     37.73 o 
  -8   0   3     2363.09     2660.25     96.69 o 
  -7   0   3      341.14      393.03     38.26 o 
  -6   0   3      475.02      503.44     52.61 o 
  -5   0   3     1035.56      970.59     46.37 o 
  -4   0   3     1745.95     1566.94     69.62 o 
  -3   0   3     4015.73     4244.26    102.41 o 
  -2   0   3    19847.85    21030.06    323.37 o 
  -1   0   3     8615.91     8233.22    227.18 o 
   0   0   3     5930.76     7650.71    117.70 o 
   1   0   3     1863.46     2083.69     47.70 o 
   2   0   3     2133.28     2392.29    144.54 o 
   3   0   3       55.11       77.91     15.72 o 
   4   0   3     5519.30     6385.07    171.46 o 
   5   0   3      232.18      184.97     34.04 o 
   6   0   3     1926.61     1772.89     56.68 o 
   7   0   3     1342.96     1348.38     63.51 o 
   8   0   3     1348.60     1478.33     90.62 o 
   9   0   3      101.18       96.98     18.30 o 
  -9   1   3      679.76      700.71     58.40 o 
  -8   1   3      419.06      441.77     53.98 o 
  -7   1   3      199.35      243.87     42.14 o 
  -6   1   3      199.46      214.42     35.42 o 
  -5   1   3     1693.51     1604.31     81.04 o 
  -4   1   3     1603.95     1639.38    134.01 o 
  -3   1   3      928.85      890.45     42.53 o 
  -2   1   3      225.07      196.77     46.88 o 
  -1   1   3     3170.04     3453.82    308.86 o 
   0   1   3     7541.81     7178.82    592.18 o 
   1   1   3       22.76       54.87     12.49 o 
   2   1   3      228.61      277.61     21.65 o 
   3   1   3     3720.76     4732.31    223.83 o 
   4   1   3     5486.48     5714.49    196.56 o 
   5   1   3     8746.88     8047.74    288.50 o 
   6   1   3     1072.11      963.57     49.31 o 
   7   1   3      692.45      703.51     92.67 o 
   8   1   3      484.03      546.29     42.76 o 
   9   1   3      492.23      495.68     36.72 o 
  -9   2   3     1106.56     1234.59     75.58 o 
  -8   2   3      206.28      181.47     36.60 o 
  -7   2   3      280.55      327.61     46.63 o 
  -6   2   3       62.77       69.27     19.52 o 
  -5   2   3     2102.78     1904.60    102.34 o 
  -4   2   3     1201.43     1341.69    161.65 o 
  -3   2   3       27.66       18.33     27.37 o 
  -2   2   3     5386.78     6118.89    141.18 o 
  -1   2   3    10759.91    11267.14    325.36 o 
   0   2   3     6691.00     7167.63    423.58 o 
   1   2   3     2588.84     2507.13     80.53 o 
   2   2   3     4100.18     4597.13    156.27 o 
   3   2   3      114.19      127.34     18.49 o 
   4   2   3    24349.86    24891.08    548.60 o 
   5   2   3      248.49      228.14     47.08 o 
   6   2   3      325.90      309.68     25.68 o 
   7   2   3     1216.24     1222.40     53.23 o 
   8   2   3       25.95       39.44     21.53 o 
   9   2   3      191.79      196.87     24.22 o 
  -9   3   3      652.04      697.79     55.51 o 
  -8   3   3     1498.45     1639.04     99.73 o 
  -7   3   3       72.33       63.02     18.13 o 
  -6   3   3     2403.79     2225.72    206.77 o 
  -5   3   3     1533.01     1594.57     84.93 o 
  -4   3   3     1583.40     1848.20    194.49 o 
  -3   3   3    12012.17    14316.52    495.95 o 
  -2   3   3    15085.25    16158.36    272.94 o 
  -1   3   3       79.20      103.00     34.69 o 
   0   3   3      380.76      510.97     33.46 o 
   1   3   3    44296.05    44454.27    536.06 o 
   2   3   3     1033.80     1020.28     62.55 o 
   3   3   3     4930.52     5034.63    181.61 o 
   4   3   3      206.57      251.65     44.10 o 
   5   3   3       74.07       68.13     17.30 o 
   6   3   3     1605.02     1561.82     51.59 o 
   7   3   3       10.37       52.53     13.58 o 
   8   3   3      995.02     1036.47     48.77 o 
   9   3   3     1107.89     1125.41     74.50 o 
  -8   4   3       61.55       85.89     29.72 o 
  -7   4   3      462.60      420.29     39.53 o 
  -6   4   3       47.61       45.29     17.65 o 
  -5   4   3     7198.32     6602.69    351.26 o 
  -4   4   3      932.04     1059.08    144.29 o 
  -3   4   3     1173.27     1372.43    143.93 o 
  -2   4   3      450.10      485.61     37.84 o 
  -1   4   3    18083.22    20793.94    516.98 o 
   0   4   3     1077.49     1140.98    110.06 o 
   1   4   3       16.37       17.01      6.41 o 
   2   4   3        5.49       26.98     17.90 o 
   3   4   3      123.12      124.70     30.49 o 
   4   4   3      849.85      909.00     85.80 o 
   5   4   3      135.98      154.60     23.72 o 
   6   4   3     1419.83     1431.06     49.13 o 
   7   4   3      809.13      883.41     40.64 o 
   8   4   3     2119.33     2122.35     81.78 o 
   9   4   3       46.86       75.61     22.35 o 
  -8   5   3      483.97      478.27     38.27 o 
  -7   5   3     3599.98     3866.18    119.11 o 
  -6   5   3      443.26      456.14     32.49 o 
  -5   5   3       10.54       17.45     11.48 o 
  -4   5   3    15318.03    15930.71    597.34 o 
  -3   5   3     5848.54     6114.56    316.18 o 
  -2   5   3      368.34      281.90     70.38 o 
  -1   5   3     2118.14     2314.33    149.41 o 
   0   5   3     7875.60     8344.35    178.15 o 
   1   5   3      316.26      306.89     31.75 o 
   2   5   3    19577.00    19566.71    500.04 o 
   3   5   3     9838.26     9639.78    297.75 o 
   4   5   3      372.14      344.80     57.71 o 
   5   5   3     7508.28     7251.92    162.30 o 
   6   5   3     1285.16     1305.62     47.32 o 
   7   5   3     5121.18     5476.93    104.26 o 
   8   5   3      100.94       80.53     14.52 o 
   9   5   3       20.80       25.04     17.33 o 
  -8   6   3      540.20      495.91     37.76 o 
  -7   6   3     2032.22     2208.50     69.55 o 
  -6   6   3      882.20      970.45     47.13 o 
  -5   6   3     1959.75     1900.38     63.93 o 
  -4   6   3      996.38      828.31     43.36 o 
  -3   6   3      642.79      567.60    100.43 o 
  -2   6   3     5532.81     5139.45    276.17 o 
  -1   6   3      291.40      370.47     63.50 o 
   0   6   3      615.44      679.68     47.49 o 
   1   6   3       30.97       37.18     24.59 o 
   2   6   3       48.46       70.00     48.37 o 
   3   6   3     2283.44     2211.90    139.05 o 
   4   6   3     4744.65     4341.44    134.73 o 
   5   6   3        2.35        7.81     11.69 o 
   6   6   3       55.79       73.15     19.58 o 
   7   6   3     1554.17     1607.71     57.70 o 
   8   6   3      225.10      237.44     21.77 o 
  -8   7   3      346.26      319.89     29.30 o 
  -7   7   3       35.63       26.48     14.27 o 
  -6   7   3      390.38      447.70     33.40 o 
  -5   7   3     3738.70     3848.41     97.01 o 
  -4   7   3     1447.93     1136.82    128.75 o 
  -3   7   3      194.31      163.63     57.23 o 
  -2   7   3     4354.86     4378.23    260.28 o 
  -1   7   3     1264.77     1359.95     80.41 o 
   0   7   3      189.31      174.99     39.77 o 
   1   7   3      315.08      444.23    174.70 o 
   2   7   3      487.54      562.96     70.90 o 
   3   7   3       23.43       57.95     33.41 o 
   4   7   3    10618.25     9141.19    208.96 o 
   5   7   3     2277.80     2135.37     58.91 o 
   6   7   3     3366.97     3285.57     85.77 o 
   7   7   3     1365.86     1475.07     50.17 o 
   8   7   3      151.20      169.08     22.53 o 
  -8   8   3      127.97       93.97     23.02 o 
  -7   8   3       42.30       33.03     12.26 o 
  -6   8   3      768.20      763.84     51.03 o 
  -5   8   3      413.50      376.37     30.89 o 
  -4   8   3     3705.83     3460.98    106.48 o 
  -3   8   3      601.86      543.20    139.72 o 
  -2   8   3       57.12       34.85     23.10 o 
  -1   8   3     4227.58     4835.98    229.28 o 
   0   8   3      423.74      500.70     71.98 o 
   1   8   3     1914.44     1988.78     98.88 o 
   2   8   3     2118.98     1995.81    142.58 o 
   3   8   3     3795.36     3207.88     87.63 o 
   4   8   3       84.61       82.20     17.86 o 
   5   8   3      532.79      488.94     33.42 o 
   6   8   3      709.34      732.70     35.36 o 
   7   8   3      795.87      879.25     76.31 o 
   8   8   3      257.20      289.06     38.75 o 
  -7   9   3     3740.14     3360.25    150.46 o 
  -6   9   3       97.73      109.31     22.53 o 
  -5   9   3       89.88      119.20     32.27 o 
  -4   9   3      545.92      515.81     42.01 o 
  -3   9   3      445.98      472.89     29.83 o 
  -2   9   3     1512.74     1468.80     71.49 o 
  -1   9   3      212.48      214.49     29.04 o 
   0   9   3     1854.05     1991.67    129.89 o 
   1   9   3     2753.65     2644.12     76.21 o 
   2   9   3     4970.03     3753.53    157.87 o 
   3   9   3       16.52        5.49     12.54 o 
   4   9   3      542.92      550.28     60.96 o 
   5   9   3        0.97       21.86     13.41 o 
   6   9   3      326.27      358.24     49.51 o 
   7   9   3      582.20      687.55     80.53 o 
   8   9   3      316.46      283.10     32.83 o 
  -7  10   3       98.32       88.11     27.01 o 
  -6  10   3      244.97      313.29     30.88 o 
  -5  10   3       88.87       79.12     20.74 o 
  -4  10   3      360.53      435.56     30.92 o 
  -3  10   3      300.74      293.66     26.62 o 
  -2  10   3     3718.08     3397.80    142.26 o 
  -1  10   3     2741.72     2504.82    121.78 o 
   0  10   3     1372.20     1487.23     75.96 o 
   1  10   3     2049.82     1902.61    124.58 o 
   2  10   3      583.06      567.75     39.47 o 
   3  10   3       89.38       77.01     13.43 o 
   4  10   3        8.48        0.00     12.65 o 
   5  10   3      100.52      105.06     31.02 o 
   6  10   3     1445.09     1502.21     80.67 o 
   7  10   3     1323.24     1334.05     56.84 o 
  -6  11   3     1436.08     1592.90     66.36 o 
  -5  11   3     3506.68     3799.75    115.50 o 
  -4  11   3     1188.54     1231.32     51.56 o 
  -3  11   3     5260.70     5353.89    114.48 o 
  -2  11   3      914.18      950.08     44.69 o 
  -1  11   3      257.18      280.53     29.81 o 
   0  11   3     1523.69     1461.35     64.45 o 
   1  11   3     1428.16     1529.78     66.82 o 
   2  11   3      135.57      149.88     22.70 o 
   3  11   3     1910.80     1827.28     60.83 o 
   4  11   3      565.00      589.76     34.73 o 
   5  11   3      586.47      543.02     41.13 o 
   6  11   3     3951.35     4003.49    107.43 o 
   7  11   3      726.15      667.06     49.75 o 
  -6  12   3      147.67      159.82     31.51 o 
  -5  12   3     1317.97     1435.68     77.91 o 
  -4  12   3      545.21      601.29     35.69 o 
  -3  12   3      472.24      540.42     33.82 o 
  -2  12   3     1356.75     1445.46     55.37 o 
  -1  12   3      114.99      130.43     17.65 o 
   0  12   3     3784.10     3979.81    128.76 o 
   1  12   3     1718.48     1688.28     71.63 o 
   2  12   3       77.06      107.62     16.77 o 
   3  12   3      841.45      816.11     40.47 o 
   4  12   3     4142.69     4185.04     93.79 o 
   5  12   3     3333.95     3373.80    150.62 o 
   6  12   3       75.76      103.79     16.59 o 
  -5  13   3       56.28       58.57     16.80 o 
  -4  13   3     2961.60     3334.49     79.38 o 
  -3  13   3     1601.89     1695.21     58.20 o 
  -2  13   3      195.32      195.34     24.29 o 
  -1  13   3       93.04      108.95     16.73 o 
   0  13   3     1187.83     1188.94     47.83 o 
   1  13   3     2518.78     2496.18     87.44 o 
   2  13   3      483.52      586.68     41.59 o 
   3  13   3       40.27       49.04     15.99 o 
   4  13   3       23.11       22.82     10.23 o 
   5  13   3     1552.21     1571.80     83.17 o 
  -4  14   3       36.16       46.96      9.15 o 
  -3  14   3      109.27      134.43     21.27 o 
  -2  14   3      208.35      217.24     24.39 o 
  -1  14   3       30.52       42.97     10.79 o 
   0  14   3      129.75      127.30     17.10 o 
   1  14   3      275.20      305.02     30.16 o 
   2  14   3     1025.46     1123.38     78.44 o 
   3  14   3     2434.33     2535.08    102.33 o 
   4  14   3     1492.48     1348.35    162.98 o 
  -3  15   3      370.96      350.71     25.51 o 
  -2  15   3       33.83       57.22     11.05 o 
  -1  15   3      325.75      342.16     39.83 o 
   0  15   3      444.82      483.03     34.32 o 
   1  15   3     1037.12     1084.61     50.53 o 
   2  15   3      663.73      648.06     37.66 o 
   3  15   3        2.37        0.00      7.09 o 
  -1  16   3     1462.27     1469.07     71.03 o 
   0  16   3       86.14       50.32     15.81 o 
   1  16   3     1157.01     1188.34     63.21 o 
  -2 -14   4       14.30       19.49      9.18 o 
  -1 -14   4     1613.02     1497.17     64.00 o 
   0 -14   4       42.27       74.40     16.38 o 
   1 -14   4     1833.16     1557.63    153.53 o 
   2 -14   4       26.42        1.28     16.78 o 
   3 -14   4      153.64       98.64     19.32 o 
  -4 -13   4     1498.58     1519.64     74.12 o 
  -3 -13   4     2567.89     2306.73     74.56 o 
  -2 -13   4      424.83      449.57     33.92 o 
  -1 -13   4      172.35      196.97     24.29 o 
   0 -13   4       20.18       30.15     11.69 o 
   1 -13   4      413.53      386.36     27.25 o 
   2 -13   4     3259.33     3330.14     97.31 o 
   3 -13   4     2233.91     2441.28     78.93 o 
   4 -13   4       18.04        0.00     15.87 o 
  -5 -12   4        0.19        4.67     10.61 o 
  -4 -12   4      377.82      361.37     29.59 o 
  -3 -12   4       49.29       41.88     14.23 o 
  -2 -12   4     1769.00     1854.32     61.72 o 
  -1 -12   4      163.93      202.74     21.85 o 
   0 -12   4     1360.28     1406.02     46.74 o 
   1 -12   4       26.86       40.03      9.51 o 
   2 -12   4      678.74      682.58     31.96 o 
   3 -12   4      289.17      298.68     23.98 o 
   4 -12   4       15.62       11.77      7.13 o 
   5 -12   4     1012.63     1079.57     62.01 o 
  -5 -11   4      256.72      244.23     30.20 o 
  -4 -11   4     1051.01     1124.95     57.33 o 
  -3 -11   4     2608.11     2735.78     77.29 o 
  -2 -11   4      512.39      523.85     33.88 o 
  -1 -11   4       81.36       81.50     16.15 o 
   0 -11   4      163.96      159.95     17.37 o 
   1 -11   4      307.75      315.24     20.72 o 
   2 -11   4      664.94      696.05     33.40 o 
   3 -11   4      154.71      169.13     17.93 o 
   4 -11   4      161.38      145.65     13.76 o 
   5 -11   4     3570.98     3541.23    182.11 o 
   6 -11   4      317.12      379.23     35.82 o 
  -6 -10   4      923.36      934.28     77.35 o 
  -5 -10   4      824.17      904.62     41.79 o 
  -4 -10   4     4221.85     4471.30     89.75 o 
  -3 -10   4       10.50        8.13      8.15 o 
  -2 -10   4      111.31      133.87     16.17 o 
  -1 -10   4        9.11       16.72      9.55 o 
   0 -10   4      491.82      476.83     22.51 o 
   1 -10   4       11.58       18.04      7.91 o 
   2 -10   4      942.14      959.88     34.70 o 
   3 -10   4      394.19      359.22     25.19 o 
   4 -10   4     1506.58     1563.82     75.31 o 
   5 -10   4       82.56       63.74     15.00 o 
   6 -10   4      475.46      470.58     34.12 o 
  -6  -9   4      311.00      304.64     30.01 o 
  -5  -9   4     2561.29     2768.95     79.63 o 
  -4  -9   4      565.81      568.70     36.49 o 
  -3  -9   4       17.14       15.12      8.71 o 
  -2  -9   4      632.13      628.64     26.03 o 
  -1  -9   4     1238.26     1230.92     35.81 o 
   0  -9   4       14.55        9.20      6.08 o 
   1  -9   4      966.96      905.73     30.15 o 
   2  -9   4      709.96      674.87     26.32 o 
   3  -9   4     2631.04     2404.60     72.81 o 
   4  -9   4     1628.67     1566.11     50.67 o 
   5  -9   4       23.97       24.51     11.68 o 
   6  -9   4       43.11       30.95     16.42 o 
   7  -9   4      514.71      480.22     63.32 o 
  -7  -8   4      228.27      166.39     20.40 o 
  -6  -8   4      372.96      382.95     24.66 o 
  -5  -8   4      392.90      395.37     26.91 o 
  -4  -8   4      134.40      119.93     16.58 o 
  -3  -8   4      694.70      776.21     34.97 o 
  -2  -8   4       54.13       61.29     10.56 o 
  -1  -8   4      840.97      761.87     28.31 o 
   0  -8   4     7350.56     6944.37    124.51 o 
   1  -8   4     1494.97     1349.34     45.07 o 
   2  -8   4      633.12      523.89     52.80 o 
   3  -8   4      719.19      665.23     34.87 o 
   4  -8   4      249.27      252.42     23.05 o 
   5  -8   4       73.70       75.33     12.77 o 
   6  -8   4     1735.89     1754.85     67.86 o 
   7  -8   4        0.04        0.00     10.73 o 
  -7  -7   4     1471.09     1525.22     58.12 o 
  -6  -7   4     2418.14     2757.49     69.37 o 
  -5  -7   4     2822.62     2723.00     61.55 o 
  -4  -7   4      501.34      540.84     29.67 o 
  -3  -7   4    11766.40    11275.67    278.35 o 
  -2  -7   4     9769.06     8537.16    245.49 o 
  -1  -7   4      548.99      469.75     52.81 o 
   0  -7   4       18.26        0.00     15.34 o 
   1  -7   4     6502.65     6019.17    286.15 o 
   2  -7   4      334.56      312.84     65.34 o 
   3  -7   4     1420.47     1222.50     67.56 o 
   4  -7   4        7.94       29.00     12.68 o 
   5  -7   4     2448.56     2420.64     75.49 o 
   6  -7   4     1464.14     1441.04     74.79 o 
   7  -7   4     2159.52     2255.77     89.44 o 
   8  -7   4      379.09      390.60     29.84 o 
  -8  -6   4     1270.50     1433.09     83.63 o 
  -7  -6   4      123.64      113.44     13.91 o 
  -6  -6   4     3150.86     3219.78     76.53 o 
  -5  -6   4     4384.34     4385.73     92.77 o 
  -4  -6   4      921.94      991.33     45.47 o 
  -3  -6   4      442.00      389.17     24.91 o 
  -2  -6   4      123.36      155.82     42.98 o 
  -1  -6   4     3592.30     3668.63    139.27 o 
   0  -6   4      150.00      149.74     40.60 o 
   1  -6   4     3361.22     3432.80    123.25 o 
   2  -6   4      389.57      422.75     65.97 o 
   3  -6   4       27.54       89.36     45.18 o 
   4  -6   4     5393.43     4958.83    211.49 o 
   5  -6   4      345.94      316.45     26.99 o 
   6  -6   4      377.32      424.36     40.65 o 
   7  -6   4        4.40       19.58     13.39 o 
   8  -6   4       13.68       21.57     16.93 o 
  -8  -5   4      172.49      179.37     23.46 o 
  -7  -5   4       11.26       20.50     10.97 o 
  -6  -5   4     2787.16     2884.47     72.18 o 
  -5  -5   4      305.91      314.33     27.06 o 
  -4  -5   4     2615.41     2541.94     71.18 o 
  -3  -5   4    18110.25    16515.77    507.39 o 
  -2  -5   4     1057.94      975.81     99.98 o 
  -1  -5   4     8682.63     8268.84    203.64 o 
   0  -5   4     3914.07     3782.17     99.06 o 
   1  -5   4      478.46      528.15     52.44 o 
   2  -5   4    12322.03    12660.04    381.26 o 
   3  -5   4       86.93      122.31     40.52 o 
   4  -5   4      448.38      419.81     38.67 o 
   5  -5   4      913.91      876.90     41.45 o 
   6  -5   4     1595.70     1678.13     76.20 o 
   7  -5   4      254.04      251.44     31.33 o 
   8  -5   4      931.86     1048.17     66.45 o 
  -8  -4   4       79.77       80.17     29.02 o 
  -7  -4   4       84.61       92.64     18.79 o 
  -6  -4   4      111.46      122.63     27.10 o 
  -5  -4   4      901.41      826.00     34.48 o 
  -4  -4   4    32544.02    29561.86    484.34 o 
  -3  -4   4     1916.00     1790.44     86.76 o 
  -2  -4   4     1052.04     1124.84     98.77 o 
  -1  -4   4     3505.46     3368.87     88.38 o 
   0  -4   4     3624.76     4047.60     75.27 o 
   1  -4   4     3067.89     3616.07    153.22 o 
   2  -4   4       21.49       62.25     28.24 o 
   3  -4   4     1804.05     1687.50    134.21 o 
   4  -4   4       72.55       73.85     48.31 o 
   5  -4   4     5187.80     5270.32    174.06 o 
   6  -4   4      855.29      873.54     53.34 o 
   7  -4   4       38.47       66.26     19.34 o 
   8  -4   4     3013.87     3173.21    137.61 o 
   9  -4   4      267.47      314.75     37.14 o 
  -8  -3   4      493.19      545.78     64.60 o 
  -7  -3   4     1709.57     1848.87     88.39 o 
  -6  -3   4     1027.47     1105.52     80.59 o 
  -5  -3   4     1475.08     1370.03     82.83 o 
  -4  -3   4     4114.35     3774.19    141.53 o 
  -3  -3   4     3350.21     3241.29     94.34 o 
  -2  -3   4     1093.45     1078.88     45.04 o 
  -1  -3   4     3192.70     3319.19    101.30 o 
   0  -3   4     3973.82     4293.23    138.08 o 
   1  -3   4      517.80      576.69     47.95 o 
   2  -3   4      772.35      988.99     80.06 o 
   3  -3   4      626.96      619.75     77.91 o 
   4  -3   4     2600.11     2759.54    185.31 o 
   5  -3   4     1177.93     1286.87     68.40 o 
   6  -3   4      432.31      438.24     30.24 o 
   7  -3   4      461.59      452.54     32.98 o 
   8  -3   4        3.06       15.38     12.45 o 
   9  -3   4      164.67      122.02     26.13 o 
  -8  -2   4     1792.91     1799.92     70.17 o 
  -7  -2   4     1770.55     1807.73     67.18 o 
  -6  -2   4      746.07      802.75     46.78 o 
  -5  -2   4       62.17       45.91     10.16 o 
  -4  -2   4      180.58      201.20     45.60 o 
  -3  -2   4        0.20       13.35     12.02 o 
  -2  -2   4     3828.45     4082.41    115.61 o 
  -1  -2   4    22320.32    23701.12    341.93 o 
   0  -2   4     5665.47     6124.50    116.70 o 
   1  -2   4      669.58      935.83     62.20 o 
   2  -2   4      941.02     1398.07     91.56 o 
   3  -2   4     1270.55     1400.99    107.16 o 
   4  -2   4       97.67       77.66     33.42 o 
   5  -2   4       98.75      114.91     21.87 o 
   6  -2   4      147.63      144.28     17.49 o 
   7  -2   4     1641.58     1672.52     73.92 o 
   8  -2   4     1704.51     1905.60     64.83 o 
   9  -2   4      631.00      656.77     59.58 o 
  -9  -1   4       85.33       67.11     17.97 o 
  -8  -1   4      572.71      600.83     35.11 o 
  -7  -1   4     2676.76     2869.84    101.20 o 
  -6  -1   4     1841.43     1736.37     58.90 o 
  -5  -1   4      894.35      762.31     40.57 o 
  -4  -1   4     4845.04     4454.96    147.35 o 
  -3  -1   4     4534.70     4410.43    109.61 o 
  -2  -1   4     1738.12     1693.24     46.50 o 
  -1  -1   4     2849.36     3646.99    132.13 o 
   0  -1   4     1855.22     2028.62     44.72 o 
   1  -1   4     2676.09     2734.54     55.43 o 
   2  -1   4     3954.10     4598.22     99.79 o 
   3  -1   4     1157.40     1473.60     66.81 o 
   4  -1   4      241.74      279.81     35.66 o 
   5  -1   4     2727.62     2881.98    101.14 o 
   6  -1   4      554.58      555.00     31.82 o 
   7  -1   4      405.75      462.31     38.84 o 
   8  -1   4      407.75      446.82     32.08 o 
   9  -1   4      247.66      245.96     26.65 o 
  -9   0   4     1881.43     1894.05     89.57 o 
  -8   0   4      341.48      327.98     33.86 o 
  -7   0   4     2169.04     2345.51     91.90 o 
  -6   0   4      103.17      139.92     76.66 o 
  -5   0   4     2702.90     2648.63     78.94 o 
  -4   0   4    17537.54    16775.90    367.63 o 
  -3   0   4      926.62      993.27     49.35 o 
  -2   0   4      442.51      425.89     45.47 o 
  -1   0   4     5713.77     5465.78    181.70 o 
   0   0   4     1151.10     1692.17     77.34 o 
   1   0   4     9822.39    10033.87    210.40 o 
   2   0   4      548.47      685.08     34.78 o 
   3   0   4     3240.63     3564.84    104.04 o 
   4   0   4     1086.85     1228.57     70.03 o 
   5   0   4     4540.68     4576.42    166.46 o 
   6   0   4      500.62      457.08     44.69 o 
   7   0   4     1591.24     1652.62     71.03 o 
   8   0   4        1.93       17.51     12.19 o 
   9   0   4       38.95       21.10     13.47 o 
  -9   1   4       22.94       33.75     16.03 o 
  -8   1   4      214.62      283.04     42.27 o 
  -7   1   4      322.02      334.59     36.19 o 
  -6   1   4      403.79      410.96     68.29 o 
  -5   1   4     1005.69      894.71     47.90 o 
  -4   1   4     3878.55     3912.41    275.71 o 
  -3   1   4     1864.85     1961.10     67.61 o 
  -2   1   4    12781.42    13976.36    252.37 o 
  -1   1   4      120.25      162.12     36.18 o 
   0   1   4     1663.18     1687.85     85.61 o 
   1   1   4    17536.42    23777.93    445.91 o 
   2   1   4     7233.12     8312.29    147.17 o 
   3   1   4    24635.97    26214.60    552.88 o 
   4   1   4     2057.86     2191.37     94.73 o 
   5   1   4       96.93      108.76     34.30 o 
   6   1   4      528.40      560.28     37.42 o 
   7   1   4     1478.35     1626.49     57.91 o 
   8   1   4      124.69      134.03     25.74 o 
   9   1   4      170.14      164.62     21.23 o 
  -9   2   4      789.01      770.19     57.70 o 
  -8   2   4        6.07       33.75     21.27 o 
  -7   2   4       80.79      102.50     28.92 o 
  -6   2   4      244.10      234.43     21.89 o 
  -5   2   4     8744.16     8434.99    213.12 o 
  -4   2   4        7.05        0.00     42.98 o 
  -3   2   4     9177.15    10265.27    416.06 o 
  -2   2   4     1236.53     1096.34     57.45 o 
  -1   2   4     4814.24     4794.29    202.64 o 
   0   2   4   129650.52   120120.55   7097.30 o 
   1   2   4     3271.16     3719.42    121.33 o 
   2   2   4      398.43      550.11     32.57 o 
   3   2   4      338.76      309.20     30.27 o 
   4   2   4    13999.49    14541.26    282.24 o 
   5   2   4       58.13       87.22     28.92 o 
   6   2   4     4096.06     3545.38    111.63 o 
   7   2   4     1619.08     1628.73     49.12 o 
   8   2   4      524.10      561.97     43.68 o 
   9   2   4     3163.42     3286.65    200.54 o 
  -8   3   4      409.15      363.54     49.32 o 
  -7   3   4      771.07      837.45     73.15 o 
  -6   3   4     1764.02     1702.88    109.26 o 
  -5   3   4      739.20      727.17     58.74 o 
  -4   3   4      454.21      487.11     99.79 o 
  -3   3   4     1812.21     2130.28    182.85 o 
  -2   3   4      901.45     1002.19     56.15 o 
  -1   3   4      100.55      185.24     45.93 o 
   0   3   4    20641.25    22035.88    516.91 o 
   1   3   4       87.69      214.25     24.71 o 
   2   3   4      375.24      363.77     26.25 o 
   3   3   4     1329.40     1630.34     68.26 o 
   4   3   4     5909.90     5814.07    221.69 o 
   5   3   4     8055.72     7539.74    210.59 o 
   6   3   4      136.14      140.19     20.56 o 
   7   3   4      433.81      439.89     30.49 o 
   8   3   4       69.34       93.91     22.74 o 
   9   3   4       11.09        0.00     18.50 o 
  -8   4   4       99.22       61.35     22.89 o 
  -7   4   4      239.02      230.47     30.66 o 
  -6   4   4     1954.06     1813.46    132.94 o 
  -5   4   4      563.77      547.65     52.94 o 
  -4   4   4       19.94       10.07     23.03 o 
  -3   4   4     3173.22     3465.86    235.10 o 
  -2   4   4     2346.97     2796.08    101.26 o 
  -1   4   4     1526.98     1547.62    121.12 o 
   0   4   4      692.76      644.81     43.21 o 
   1   4   4     6436.92     6584.74    134.83 o 
   2   4   4    24940.02    24239.90   1240.62 o 
   3   4   4     3118.08     2923.05    140.57 o 
   4   4   4     3571.65     3487.53    173.81 o 
   5   4   4     4263.98     3891.29    127.90 o 
   6   4   4      186.34      185.12     18.78 o 
   7   4   4      266.61      312.11     26.10 o 
   8   4   4     2607.39     2643.45     77.64 o 
   9   4   4      127.39      118.53     27.48 o 
  -8   5   4       29.76       39.69     22.91 o 
  -7   5   4      399.36      396.59     37.88 o 
  -6   5   4      401.04      416.64     40.07 o 
  -5   5   4      124.87      139.33     16.64 o 
  -4   5   4     2072.95     2101.33    115.47 o 
  -3   5   4       20.95        2.35     26.36 o 
  -2   5   4     2948.37     3240.83    208.25 o 
  -1   5   4     2923.82     3598.23    196.03 o 
   0   5   4     4504.83     5224.04    138.46 o 
   1   5   4     1438.10     1413.72     91.14 o 
   2   5   4      132.85      158.55     33.02 o 
   3   5   4     4609.94     5469.74    220.20 o 
   4   5   4       65.74       68.75     28.58 o 
   5   5   4       17.67        6.18      9.74 o 
   6   5   4      567.23      555.41     30.87 o 
   7   5   4      688.55      782.99     37.87 o 
   8   5   4      115.54      116.43     16.91 o 
   9   5   4      829.11      880.53     62.15 o 
  -8   6   4     2101.70     2046.75     74.11 o 
  -7   6   4      161.47      150.26     27.17 o 
  -6   6   4     1348.11     1536.58     59.82 o 
  -5   6   4     1326.84     1376.79     54.01 o 
  -4   6   4      737.64      651.46     38.73 o 
  -3   6   4    21644.37    21512.87    677.60 o 
  -2   6   4      773.94      905.17    117.06 o 
  -1   6   4     5207.12     5698.08    253.98 o 
   0   6   4     9208.01    10344.27    217.55 o 
   1   6   4       51.28       88.94     29.01 o 
   2   6   4    15295.63    14708.32    398.56 o 
   3   6   4     3855.02     3881.47    188.15 o 
   4   6   4      768.26      672.87     51.00 o 
   5   6   4      290.03      277.91     21.26 o 
   6   6   4      330.92      341.24     25.22 o 
   7   6   4     1226.98     1302.64     48.53 o 
   8   6   4      213.38      191.63     26.59 o 
  -8   7   4       67.56       65.62     15.22 o 
  -7   7   4      210.51      217.92     29.96 o 
  -6   7   4     1818.94     1876.25     66.93 o 
  -5   7   4      982.77      945.42     46.11 o 
  -4   7   4      101.66      114.70     17.99 o 
  -3   7   4      437.85      393.41     36.28 o 
  -2   7   4     3696.10     3642.53    229.87 o 
  -1   7   4      225.16      232.47     33.10 o 
   0   7   4     1785.82     2038.18    135.39 o 
   1   7   4      770.54      783.41     82.53 o 
   2   7   4    13433.50    13021.17    388.22 o 
   3   7   4      131.11      152.93     39.62 o 
   4   7   4      283.52      210.67     28.87 o 
   5   7   4       39.45       63.96     14.46 o 
   6   7   4       49.11       55.11     16.43 o 
   7   7   4      632.42      703.75     50.18 o 
   8   7   4       31.02       23.69     13.91 o 
  -8   8   4     1230.15     1129.81     69.61 o 
  -7   8   4       46.28       39.23     13.00 o 
  -6   8   4      581.22      581.44     37.68 o 
  -5   8   4     3538.03     3441.77     93.03 o 
  -4   8   4     9021.66     8242.75    147.04 o 
  -3   8   4     2680.69     2450.79    259.31 o 
  -2   8   4     1157.43     1059.59    100.76 o 
  -1   8   4     9474.44     9408.36    336.48 o 
   0   8   4     5142.55     5758.52    251.83 o 
   1   8   4    20966.51    20403.90    512.86 o 
   2   8   4    11612.08    11025.97    369.54 o 
   3   8   4       80.01       58.37     16.14 o 
   4   8   4     2675.26     2650.67    134.17 o 
   5   8   4     4269.82     4198.12    134.01 o 
   6   8   4     1113.37     1258.19     65.63 o 
   7   8   4      267.73      265.36     43.47 o 
   8   8   4       36.19       39.28     18.10 o 
  -7   9   4      910.75      919.82     39.93 o 
  -6   9   4      231.80      272.10     39.55 o 
  -5   9   4       51.66       54.24     15.01 o 
  -4   9   4      234.11      222.28     34.23 o 
  -3   9   4     3345.14     2928.94    110.27 o 
  -2   9   4      135.22      113.51     16.16 o 
  -1   9   4     3739.21     3366.49    349.27 o 
   0   9   4     1392.46     1325.62    108.07 o 
   1   9   4     5572.78     5350.09    128.05 o 
   2   9   4      237.09      235.42     30.24 o 
   3   9   4      178.37      178.94     21.12 o 
   4   9   4     1029.85      912.68     77.90 o 
   5   9   4      599.23      698.75     69.12 o 
   6   9   4     1742.60     1776.00    110.19 o 
   7   9   4       13.51        5.41     16.43 o 
   8   9   4     1024.90      921.26     61.12 o 
  -7  10   4       44.13       44.45     19.92 o 
  -6  10   4      311.33      311.44     37.22 o 
  -5  10   4      967.41     1098.30     61.57 o 
  -4  10   4      169.79      157.96     25.89 o 
  -3  10   4      816.67      842.67     40.96 o 
  -2  10   4     2636.59     2441.36     86.33 o 
  -1  10   4     1150.11     1171.29     82.02 o 
   0  10   4     6466.51     6310.40    167.28 o 
   1  10   4     7763.28     7488.66    431.26 o 
   2  10   4       13.28       25.98     11.71 o 
   3  10   4     2422.43     2241.33     66.87 o 
   4  10   4     2564.20     2306.42     87.06 o 
   5  10   4     2125.35     2071.68     82.00 o 
   6  10   4     2700.31     2622.31     98.76 o 
   7  10   4      518.28      510.45     35.22 o 
  -6  11   4      150.65      152.23     45.78 o 
  -5  11   4      110.57      116.48     23.49 o 
  -4  11   4     1132.33     1215.38     64.32 o 
  -3  11   4       47.21       56.93     12.53 o 
  -2  11   4     1545.87     1502.21     55.67 o 
  -1  11   4     1557.69     1475.07    108.48 o 
   0  11   4     2034.96     2067.09     76.70 o 
   1  11   4     1579.68     1620.01     67.78 o 
   2  11   4      746.18      775.54     46.99 o 
   3  11   4     2710.12     2581.44     72.02 o 
   4  11   4      898.80     1000.09     55.22 o 
   5  11   4      177.66      215.42     26.05 o 
   6  11   4       98.14      120.66     20.48 o 
   7  11   4       12.90       30.16     11.21 o 
  -6  12   4     1622.10     1832.51     97.52 o 
  -5  12   4      104.16      111.04     21.02 o 
  -4  12   4       83.72       92.19     20.97 o 
  -3  12   4     2236.35     2454.92     72.79 o 
  -2  12   4      537.06      598.87     35.40 o 
  -1  12   4      112.19      153.04     20.14 o 
   0  12   4      130.38      115.61     28.53 o 
   1  12   4     2157.52     2157.59     80.63 o 
   2  12   4       27.04        0.00     14.28 o 
   3  12   4      755.87      786.61     47.65 o 
   4  12   4      111.61      126.85     17.37 o 
   5  12   4       15.77       40.96     14.48 o 
   6  12   4      390.89      413.84     52.07 o 
  -5  13   4      771.46      818.30     43.69 o 
  -4  13   4      170.76      206.47     24.70 o 
  -3  13   4      477.75      529.24     32.64 o 
  -2  13   4      404.33      382.63     29.96 o 
  -1  13   4      376.83      423.50     29.18 o 
   0  13   4     2362.94     2584.82    114.36 o 
   1  13   4       96.75      171.17     26.29 o 
   2  13   4     1686.10     1795.36     59.05 o 
   3  13   4      190.74      223.37     27.38 o 
   4  13   4      204.14      201.18     24.44 o 
   5  13   4     1263.70     1012.92     85.38 o 
  -4  14   4     1285.96     1361.62     55.67 o 
  -3  14   4     1276.11     1256.36     45.38 o 
  -2  14   4      392.49      388.81     30.90 o 
  -1  14   4      118.99      155.05     18.43 o 
   0  14   4      925.25     1021.83     59.39 o 
   1  14   4     2412.84     2521.08    121.84 o 
   2  14   4      351.20      379.91     34.69 o 
   3  14   4     1980.62     2042.57     72.27 o 
   4  14   4      233.59      254.24     24.42 o 
   5  14   4      482.38      444.26     37.76 o 
  -3  15   4       39.52       42.83     11.17 o 
  -2  15   4     2242.84     2062.85     66.31 o 
  -1  15   4      209.55      192.23     19.68 o 
   0  15   4     1291.14     1343.62     56.93 o 
   1  15   4       30.46       39.33     14.81 o 
   2  15   4       14.42        9.96     21.14 o 
   3  15   4     2866.34     2725.39     84.63 o 
  -1  16   4      666.44      693.10     48.63 o 
   0  16   4      104.91      137.25     23.97 o 
   1  16   4      689.59      670.46     62.98 o 
   2  16   4      310.80      299.36     31.05 o 
  -1 -14   5      693.62      558.20     31.60 o 
   0 -14   5     2619.62     2357.78    101.83 o 
   1 -14   5      104.02       90.85     18.76 o 
   2 -14   5      406.01      366.25     35.50 o 
  -3 -13   5      529.50      530.62     32.69 o 
  -2 -13   5      613.24      651.62     50.74 o 
  -1 -13   5     1371.33     1444.72     60.79 o 
   0 -13   5       69.40       83.54     16.62 o 
   1 -13   5      550.51      529.47     42.68 o 
   2 -13   5      545.21      590.78     75.41 o 
   3 -13   5       19.11       10.14     12.36 o 
   4 -13   5      642.91      623.46     47.19 o 
  -4 -12   5      670.73      715.36     65.54 o 
  -3 -12   5     2662.91     2879.70    136.59 o 
  -2 -12   5     1280.44     1286.46     50.22 o 
  -1 -12   5      419.51      429.80     37.51 o 
   0 -12   5        8.37       24.06     10.94 o 
   1 -12   5     1030.25     1015.95     45.85 o 
   2 -12   5     1370.48     1352.59     47.56 o 
   3 -12   5      486.16      518.72     30.67 o 
   4 -12   5     1510.18     1591.09     49.72 o 
   5 -12   5       36.53       47.61     15.05 o 
  -5 -11   5     1578.90     1785.56    148.15 o 
  -4 -11   5        2.85        0.00     16.09 o 
  -3 -11   5      150.61      183.73     23.18 o 
  -2 -11   5       68.46       92.62     16.62 o 
  -1 -11   5      455.40      445.07     31.88 o 
   0 -11   5     2660.82     2595.86     84.19 o 
   1 -11   5      143.54      131.10     13.72 o 
   2 -11   5     1745.28     1650.80     59.75 o 
   3 -11   5      222.88      205.44     19.68 o 
   4 -11   5      123.78      111.93     14.18 o 
   5 -11   5       14.65       32.81     10.25 o 
   6 -11   5      127.76      157.20     23.78 o 
  -6 -10   5       85.25       97.98     20.94 o 
  -5 -10   5       15.53        0.00     15.91 o 
  -4 -10   5     3627.96     3878.15     81.74 o 
  -3 -10   5      675.39      717.54     31.14 o 
  -2 -10   5      690.38      799.49     37.30 o 
  -1 -10   5      886.83      884.73     38.64 o 
   0 -10   5     3352.52     3166.77     69.42 o 
   1 -10   5     1131.55     1179.28     39.09 o 
   2 -10   5     3578.85     3515.17     69.67 o 
   3 -10   5      132.65      161.59     17.92 o 
   4 -10   5     1363.44     1340.37     41.26 o 
   5 -10   5     4770.68     4607.14    111.13 o 
   6 -10   5      148.82      138.32     20.69 o 
  -6  -9   5     1269.22     1294.15     60.97 o 
  -5  -9   5       16.52       23.23     11.38 o 
  -4  -9   5       20.61       20.03     10.01 o 
  -3  -9   5     1597.79     1604.16     47.28 o 
  -2  -9   5      755.42      761.12     32.04 o 
  -1  -9   5      974.51      876.49     30.75 o 
   0  -9   5       85.26       93.82     11.91 o 
   1  -9   5     1082.13     1000.66     32.17 o 
   2  -9   5      787.96      753.65     28.17 o 
   3  -9   5      291.16      297.19     23.62 o 
   4  -9   5     1309.43     1326.80     46.50 o 
   5  -9   5      223.86      238.71     27.67 o 
   6  -9   5      103.47       95.34     17.56 o 
   7  -9   5      188.60      211.98     43.12 o 
  -7  -8   5      665.88      596.33     35.39 o 
  -6  -8   5      149.80      148.06     15.23 o 
  -5  -8   5     1693.08     1824.05     64.52 o 
  -4  -8   5      227.54      201.06     22.45 o 
  -3  -8   5     1902.40     1846.44     54.75 o 
  -2  -8   5      297.19      300.42     19.48 o 
  -1  -8   5      241.62      187.34     16.93 o 
   0  -8   5     1880.20     1647.70     63.50 o 
   1  -8   5     4828.54     4373.58     84.32 o 
   2  -8   5       86.39       60.26      8.75 o 
   3  -8   5      100.45      108.05     13.07 o 
   4  -8   5     8315.08     8145.55    125.77 o 
   5  -8   5     1082.52     1093.26     48.58 o 
   6  -8   5     5044.87     5397.99    197.57 o 
   7  -8   5      180.16      197.79     28.51 o 
  -7  -7   5       15.17       20.12      9.71 o 
  -6  -7   5     2165.71     2299.28     55.06 o 
  -5  -7   5      536.34      492.23     25.92 o 
  -4  -7   5        3.61       10.44      9.44 o 
  -3  -7   5       49.55       67.71     10.15 o 
  -2  -7   5      503.73      419.50     26.61 o 
  -1  -7   5        6.41       16.95      8.18 o 
   0  -7   5       54.46       63.43     10.96 o 
   1  -7   5     8047.55     7247.70    116.61 o 
   2  -7   5      356.96      336.81     39.75 o 
   3  -7   5     9663.16     7654.15    188.57 o 
   4  -7   5     2556.98     2383.67     85.23 o 
   5  -7   5      126.10      126.98     19.06 o 
   6  -7   5      758.74      791.24     56.97 o 
   7  -7   5      958.39     1028.15    105.71 o 
   8  -7   5      151.49      147.42     27.16 o 
  -7  -6   5      442.05      444.81     30.44 o 
  -6  -6   5       36.83       30.30     10.05 o 
  -5  -6   5     2405.38     2428.36     91.34 o 
  -4  -6   5      435.62      441.58     31.27 o 
  -3  -6   5      211.19      220.72     19.66 o 
  -2  -6   5      776.83      694.64     39.59 o 
  -1  -6   5       45.83       24.14     24.56 o 
   0  -6   5      476.84      432.45     69.15 o 
   1  -6   5      325.47      368.34     68.07 o 
   2  -6   5     2303.22     2347.71    163.06 o 
   3  -6   5     1562.47     1260.23    110.11 o 
   4  -6   5      582.67      531.34     37.59 o 
   5  -6   5     2031.22     1873.91     55.61 o 
   6  -6   5     3116.45     3008.11     86.83 o 
   7  -6   5        6.20       27.84     14.79 o 
   8  -6   5     1145.43     1175.29     53.19 o 
  -8  -5   5       23.86       42.65     13.73 o 
  -7  -5   5      110.41       93.63     15.39 o 
  -6  -5   5      354.44      370.88     25.58 o 
  -5  -5   5     1057.26     1019.21     47.38 o 
  -4  -5   5     1745.08     1829.60     60.88 o 
  -3  -5   5      148.27      174.01     17.25 o 
  -2  -5   5     4600.33     4638.56    234.62 o 
  -1  -5   5     4248.14     4300.22    147.53 o 
   0  -5   5      173.19      124.92     35.59 o 
   1  -5   5     2742.69     3072.29    157.06 o 
   2  -5   5     1390.99     1451.52    118.21 o 
   3  -5   5     6149.77     6237.45    283.50 o 
   4  -5   5       83.13       62.65     20.01 o 
   5  -5   5     3954.60     3676.26     89.36 o 
   6  -5   5      238.60      246.96     32.10 o 
   7  -5   5      748.27      741.23     67.94 o 
   8  -5   5      780.54      869.65     96.78 o 
  -8  -4   5     3351.25     3827.08    191.46 o 
  -7  -4   5      552.49      654.55     38.79 o 
  -6  -4   5     2009.22     2122.48     85.98 o 
  -5  -4   5     2002.87     1858.81     53.56 o 
  -4  -4   5      639.29      643.62     32.47 o 
  -3  -4   5    16270.91    14531.57    454.08 o 
  -2  -4   5     1453.51     1482.01     80.32 o 
  -1  -4   5     2532.33     2687.53     82.70 o 
   0  -4   5     3114.24     3255.26     80.56 o 
   1  -4   5    12414.29    13822.21    350.56 o 
   2  -4   5      362.74      431.92     64.49 o 
   3  -4   5     5369.36     5565.05    251.25 o 
   4  -4   5      382.44      305.34     54.40 o 
   5  -4   5       68.38       68.95     12.84 o 
   6  -4   5     2218.36     2225.06     89.04 o 
   7  -4   5      205.26      208.82     41.61 o 
   8  -4   5     2118.49     2219.14    113.31 o 
  -8  -3   5       28.72       63.46     17.66 o 
  -7  -3   5       54.58       33.79     13.97 o 
  -6  -3   5     1244.35     1230.49     60.58 o 
  -5  -3   5      784.66      698.35     36.06 o 
  -4  -3   5       27.30       12.56     13.39 o 
  -3  -3   5      614.28      671.52     43.07 o 
  -2  -3   5     9293.67     9529.90    364.86 o 
  -1  -3   5     1120.82     1063.95     37.83 o 
   0  -3   5     6262.54     6910.22    115.10 o 
   1  -3   5     5492.58     6211.63    199.69 o 
   2  -3   5       87.12      116.72     28.30 o 
   3  -3   5      679.00      562.39     78.74 o 
   4  -3   5      240.60      336.69     65.74 o 
   5  -3   5     4704.41     4828.45    302.84 o 
   6  -3   5       73.47       79.33     19.60 o 
   7  -3   5       13.32        0.00     24.37 o 
   8  -3   5      247.82      281.59     42.18 o 
   9  -3   5        6.43       34.03     20.52 o 
  -8  -2   5      586.08      642.09     91.77 o 
  -7  -2   5     2891.37     2906.85     79.28 o 
  -6  -2   5      383.21      349.86     27.30 o 
  -5  -2   5      546.88      529.21     77.58 o 
  -4  -2   5    39206.98    35222.60    566.05 o 
  -3  -2   5       69.89       82.80     18.75 o 
  -2  -2   5     6071.68     6548.92    126.29 o 
  -1  -2   5      604.41      787.04     35.49 o 
   0  -2   5     1105.42     1188.29     49.46 o 
   1  -2   5      724.87      805.44     60.07 o 
   2  -2   5    10968.82    12612.77    324.55 o 
   3  -2   5     3787.38     4332.48    196.50 o 
   4  -2   5     1985.46     2265.72    164.83 o 
   5  -2   5    11794.42    11934.25    243.39 o 
   6  -2   5      235.39      242.05     23.21 o 
   7  -2   5     2201.40     2328.15     86.78 o 
   8  -2   5      103.73       94.82     22.63 o 
   9  -2   5      515.17      428.93     47.14 o 
  -8  -1   5      579.61      599.13     38.16 o 
  -7  -1   5     5263.60     5373.65    240.15 o 
  -6  -1   5      797.11      719.08     32.33 o 
  -5  -1   5     6477.91     5651.87    188.66 o 
  -4  -1   5      723.40      756.18     61.33 o 
  -3  -1   5      539.91      501.57     36.91 o 
  -2  -1   5     2884.85     3050.09    112.26 o 
  -1  -1   5     2965.02     3492.15    137.61 o 
   0  -1   5      395.34      479.26     30.11 o 
   1  -1   5      813.37     1071.53     33.71 o 
   2  -1   5    17517.21    18632.95    278.22 o 
   3  -1   5     2769.15     3430.50    210.72 o 
   4  -1   5    18008.38    19561.49    380.97 o 
   5  -1   5      351.63      295.58     31.77 o 
   6  -1   5       24.38       28.60     10.82 o 
   7  -1   5     1238.04     1370.00     67.06 o 
   8  -1   5      802.92      800.23     41.97 o 
   9  -1   5       88.85       70.28     16.17 o 
  -8   0   5     1182.34     1218.05     61.41 o 
  -7   0   5      245.95      227.01     38.75 o 
  -6   0   5      822.82      791.34     34.08 o 
  -5   0   5     4507.76     3992.98     83.35 o 
  -4   0   5     3286.80     3092.90    105.16 o 
  -3   0   5      561.59      569.34     38.52 o 
  -2   0   5     4262.18     4658.09    128.44 o 
  -1   0   5     3411.01     3394.20    145.50 o 
   0   0   5    11971.32    15256.06    335.82 o 
   1   0   5     9348.80    10324.36    144.70 o 
   2   0   5      584.15      807.09     39.12 o 
   3   0   5      257.45      302.10     29.44 o 
   4   0   5      345.86      359.59     39.62 o 
   5   0   5      158.59      132.28     18.70 o 
   6   0   5      592.36      620.40     40.71 o 
   7   0   5      170.63      178.38     26.45 o 
   8   0   5       70.19       64.18     14.32 o 
   9   0   5     2231.39     2207.03    222.67 o 
  -8   1   5     1674.63     1751.43    100.50 o 
  -7   1   5     2841.50     3103.85    139.87 o 
  -6   1   5      438.58      433.40     25.77 o 
  -5   1   5     1606.21     1546.28     58.26 o 
  -4   1   5      257.77      231.12     37.60 o 
  -3   1   5     1946.09     1993.81    166.81 o 
  -2   1   5      812.18      792.63     51.67 o 
  -1   1   5     2215.33     2313.58    131.28 o 
   0   1   5       24.31       47.07      7.24 o 
   1   1   5     1882.46     2210.51     99.65 o 
   2   1   5     5389.92     5726.30    119.52 o 
   3   1   5     6974.00     7696.30    164.96 o 
   4   1   5     6718.13     7244.16    185.23 o 
   5   1   5     1175.94     1195.19     58.99 o 
   6   1   5     5015.79     4930.33    121.97 o 
   7   1   5     3652.21     3721.49     91.44 o 
   8   1   5     2394.59     2454.11    131.78 o 
   9   1   5     2405.77     2621.88    192.56 o 
  -8   2   5      378.01      446.40     50.81 o 
  -7   2   5     4718.67     4707.69    179.62 o 
  -6   2   5      242.87      242.20     20.88 o 
  -5   2   5     2825.89     2811.77    114.76 o 
  -4   2   5     5537.36     5250.02    523.22 o 
  -3   2   5      766.03      783.01    110.21 o 
  -2   2   5    27763.13    30737.47    463.54 o 
  -1   2   5     2077.56     2182.99    132.84 o 
   0   2   5      337.45      537.95     33.84 o 
   1   2   5    17282.32    19749.57    406.08 o 
   2   2   5      203.73      212.25     21.98 o 
   3   2   5     1302.03     1467.51     64.26 o 
   4   2   5     4080.78     4190.61    231.23 o 
   5   2   5      351.90      287.69     22.81 o 
   6   2   5      474.63      526.78     28.47 o 
   7   2   5     1213.13     1174.51     41.99 o 
   8   2   5        0.40        5.39     26.02 o 
   9   2   5      732.95      721.69     43.73 o 
  -8   3   5     1428.35     1477.71     91.64 o 
  -7   3   5      896.44      926.05     76.76 o 
  -6   3   5      457.18      516.02     62.59 o 
  -5   3   5     8056.94     7975.33    212.05 o 
  -4   3   5     1213.08     1208.23    159.69 o 
  -3   3   5     1473.36     1495.17    159.95 o 
  -2   3   5     3020.92     3748.84    121.80 o 
  -1   3   5     2761.80     3193.12    170.99 o 
   0   3   5       86.04      179.38     22.23 o 
   1   3   5      403.80      387.63     30.37 o 
   2   3   5     1737.53     1889.95     85.32 o 
   3   3   5     1373.51     1655.20     70.30 o 
   4   3   5     3264.45     3150.48    159.07 o 
   5   3   5      481.31      453.14     28.79 o 
   6   3   5     2314.41     2022.62     55.75 o 
   7   3   5       95.72       84.70     12.86 o 
   8   3   5       78.32       87.35     18.12 o 
   9   3   5     1919.89     2191.02    107.42 o 
  -8   4   5       61.53       71.02     26.72 o 
  -7   4   5      291.64      310.17     33.63 o 
  -6   4   5     1306.29     1260.11    120.27 o 
  -5   4   5     5726.31     5500.98    195.26 o 
  -4   4   5      116.52       70.40     25.32 o 
  -3   4   5    27787.24    28951.26   3088.46 o 
  -2   4   5     7945.50     9382.37    395.00 o 
  -1   4   5     4227.54     4887.24    226.22 o 
   0   4   5     4372.25     5197.98    134.97 o 
   1   4   5     1162.93     1078.71     51.36 o 
   2   4   5     3883.10     4786.10    341.89 o 
   3   4   5      452.34      471.61     58.00 o 
   4   4   5      204.98      203.37     41.91 o 
   5   4   5      147.48      122.23     15.95 o 
   6   4   5      735.85      740.87     33.93 o 
   7   4   5       31.92       16.08     12.80 o 
   8   4   5      298.56      309.08     27.58 o 
   9   4   5      330.66      394.65     45.44 o 
  -8   5   5      510.03      549.15     54.80 o 
  -7   5   5       32.14       53.75     12.78 o 
  -6   5   5     4196.57     4166.15    179.90 o 
  -5   5   5     4561.41     4346.40    136.40 o 
  -4   5   5    17622.90    17067.50   1533.30 o 
  -3   5   5     1918.73     1946.80    182.79 o 
  -2   5   5     1167.14     1191.24    131.41 o 
  -1   5   5     8371.28    10484.17    359.60 o 
   0   5   5     1738.12     1781.99     79.18 o 
   1   5   5     1885.18     1895.02     73.33 o 
   2   5   5     2204.06     2252.16    125.68 o 
   3   5   5    12770.56    12867.29    364.10 o 
   4   5   5     1539.49     1452.56    117.89 o 
   5   5   5      679.54      583.21     34.69 o 
   6   5   5      196.89      176.33     16.70 o 
   7   5   5     2450.17     2435.45    112.63 o 
   8   5   5     1527.69     1686.86     75.61 o 
   9   5   5     2433.76     2716.72    112.39 o 
  -8   6   5      203.93      174.73     22.10 o 
  -7   6   5     1123.62     1153.01     80.23 o 
  -6   6   5       26.98       33.94     16.37 o 
  -5   6   5      286.36      265.87     24.42 o 
  -4   6   5      802.55      770.18     42.05 o 
  -3   6   5      326.82      347.59     77.67 o 
  -2   6   5     1368.81     1434.86    144.16 o 
  -1   6   5     2033.61     2075.62     99.46 o 
   0   6   5      429.29      526.68     44.06 o 
   1   6   5     6491.61     6757.90    248.73 o 
   2   6   5      652.00      754.09     78.78 o 
   3   6   5     3726.49     3552.19    182.12 o 
   4   6   5      679.07      705.91     88.75 o 
   5   6   5       50.58       37.76      8.00 o 
   6   6   5     1004.83     1025.10     42.17 o 
   7   6   5       59.69       46.21     17.51 o 
   8   6   5        4.21        0.00     14.22 o 
  -8   7   5      354.63      324.16     35.72 o 
  -7   7   5      432.47      430.55     39.77 o 
  -6   7   5     1992.07     2059.43     70.01 o 
  -5   7   5      121.35      148.92     20.32 o 
  -4   7   5     3955.27     3758.86    107.85 o 
  -3   7   5     1397.10     1253.22     66.52 o 
  -2   7   5     2886.74     2494.12    193.97 o 
  -1   7   5     5785.60     6163.18    185.56 o 
   0   7   5     3452.52     4116.65    199.48 o 
   1   7   5     5099.95     5149.29    227.78 o 
   2   7   5     7889.99     7251.40    278.49 o 
   3   7   5       36.68       58.92     32.33 o 
   4   7   5    11138.87     9827.17    394.13 o 
   5   7   5      455.20      440.79     30.92 o 
   6   7   5     1127.56     1212.79     53.61 o 
   7   7   5     1351.23     1514.22     73.03 o 
   8   7   5     4909.92     5185.10    189.45 o 
  -7   8   5      277.22      283.49     30.74 o 
  -6   8   5      157.05      151.14     20.68 o 
  -5   8   5     1369.79     1457.77     66.62 o 
  -4   8   5      125.10      139.13     17.43 o 
  -3   8   5      979.21      837.82     47.40 o 
  -2   8   5     5460.53     5273.86    309.43 o 
  -1   8   5      586.86      624.16     81.71 o 
   0   8   5     4521.52     5013.12    235.03 o 
   1   8   5     1204.86     1296.20    114.72 o 
   2   8   5      218.79      236.78     50.31 o 
   3   8   5     1140.20      959.63     45.01 o 
   4   8   5       20.29       28.26     19.35 o 
   5   8   5     2572.27     2479.07    132.00 o 
   6   8   5      329.92      360.68     37.09 o 
   7   8   5     1792.97     1939.88    116.51 o 
   8   8   5      305.29      301.81     40.40 o 
  -7   9   5      927.98      871.52     62.18 o 
  -6   9   5     1250.39     1253.52     53.44 o 
  -5   9   5      929.80      987.68     49.01 o 
  -4   9   5     6251.42     6063.03    138.83 o 
  -3   9   5      196.84      230.29     27.66 o 
  -2   9   5     6414.45     5231.09    384.26 o 
  -1   9   5     1139.57     1089.48     61.76 o 
   0   9   5       69.50       80.34     17.87 o 
   1   9   5     3799.57     3523.06    116.29 o 
   2   9   5     1037.35     1130.01     65.35 o 
   3   9   5     1852.67     1580.01     60.28 o 
   4   9   5      422.73      464.90     55.60 o 
   5   9   5     2221.54     2468.06    132.75 o 
   6   9   5     2121.68     2187.39    124.71 o 
   7   9   5      136.93      196.07     35.80 o 
   8   9   5       51.37       30.47     11.73 o 
  -7  10   5      108.90      102.20     25.12 o 
  -6  10   5      231.05      205.93     26.15 o 
  -5  10   5       92.56      127.78     24.64 o 
  -4  10   5     2426.47     2496.58     92.29 o 
  -3  10   5     2473.15     2293.17     86.54 o 
  -2  10   5       41.32       55.99     13.47 o 
  -1  10   5     1743.86     1589.45     95.19 o 
   0  10   5     1474.36     1616.32     78.60 o 
   1  10   5      870.89      904.95     51.59 o 
   2  10   5      468.50      470.03     34.97 o 
   3  10   5       38.38       31.39     10.37 o 
   4  10   5       12.77       21.88     11.03 o 
   5  10   5       69.30       39.24     18.75 o 
   6  10   5        1.38        0.00     18.56 o 
   7  10   5      174.36      148.06     22.00 o 
  -6  11   5      321.42      342.50     29.90 o 
  -5  11   5     1695.45     1802.25     76.16 o 
  -4  11   5     5632.73     6110.65    152.17 o 
  -3  11   5        4.77        0.00      9.43 o 
  -2  11   5      524.15      483.42     31.65 o 
  -1  11   5     4035.20     4015.09    246.60 o 
   0  11   5     4099.09     4096.58    113.91 o 
   1  11   5     2641.81     2588.28     86.63 o 
   2  11   5      159.93      167.50     23.56 o 
   3  11   5      268.91      297.32     29.59 o 
   4  11   5     2513.31     2584.99     91.62 o 
   5  11   5        4.64       11.22     14.52 o 
   6  11   5      290.54      261.76     27.79 o 
   7  11   5       46.07       46.85     11.69 o 
  -6  12   5      338.37      352.19     43.09 o 
  -5  12   5       15.28       17.57     13.67 o 
  -4  12   5       70.86      117.96     22.84 o 
  -3  12   5      327.38      318.41     35.25 o 
  -2  12   5      619.01      662.79     37.30 o 
  -1  12   5      789.31      810.99     41.34 o 
   0  12   5     1202.18     1373.87     90.40 o 
   1  12   5      235.91      253.77     27.73 o 
   2  12   5      189.56      221.74     26.68 o 
   3  12   5      491.41      498.53     37.79 o 
   4  12   5      443.80      462.35     30.53 o 
   5  12   5      216.79      222.62     25.30 o 
   6  12   5     2755.23     2567.03    179.73 o 
  -5  13   5      191.31      215.81     26.35 o 
  -4  13   5       40.01       52.47     16.92 o 
  -3  13   5      530.94      600.99     33.50 o 
  -2  13   5     1979.27     2190.47     67.27 o 
  -1  13   5     2048.13     2135.23     64.66 o 
   0  13   5     1806.27     1982.01    104.06 o 
   1  13   5       23.55       68.44     25.87 o 
   2  13   5      908.54      941.53     51.36 o 
   3  13   5     9224.15     9070.34    237.01 o 
   4  13   5       35.18       82.03     16.77 o 
   5  13   5     1586.08     1449.95    253.92 o 
   6  13   5       69.76       65.06     16.87 o 
  -4  14   5      204.51      278.63     37.37 o 
  -3  14   5     1598.03     1825.03     54.76 o 
  -2  14   5      321.69      327.82     24.50 o 
  -1  14   5       29.27       44.23     11.43 o 
   0  14   5      148.45      149.01     18.08 o 
   1  14   5      308.59      318.95     45.20 o 
   2  14   5     5056.67     5039.79    123.56 o 
   3  14   5      533.80      599.43     39.14 o 
   4  14   5       66.99       72.13     15.45 o 
   5  14   5      396.71      370.08     36.00 o 
  -3  15   5      837.95      805.14     30.62 o 
  -2  15   5      182.74      184.97     16.57 o 
  -1  15   5       41.85       44.46     10.04 o 
   0  15   5       44.68       66.24     15.47 o 
   1  15   5      302.51      336.67     30.63 o 
   2  15   5     2450.43     2479.62    109.68 o 
   3  15   5       50.01       40.64     17.26 o 
  -1  16   5      138.55      127.09     21.45 o 
   0  16   5       27.47       24.10     15.18 o 
   1  16   5     2440.36     2340.01    155.77 o 
   2  16   5        7.68       18.04     11.29 o 
   0 -14   6       82.31      103.48     21.47 o 
  -3 -13   6     1075.04     1093.79     61.60 o 
  -2 -13   6      687.87      707.96     71.81 o 
  -1 -13   6      126.42      137.53     15.45 o 
   0 -13   6     3867.80     3740.84    145.86 o 
   1 -13   6        6.66       10.05     14.14 o 
   2 -13   6      162.81      156.77     27.92 o 
   3 -13   6      399.57      368.27     37.91 o 
  -4 -12   6      225.66      214.05     31.19 o 
  -3 -12   6        5.82       15.52     10.74 o 
  -2 -12   6      747.01      684.46     35.89 o 
  -1 -12   6      409.80      381.56     33.81 o 
   0 -12   6      642.36      627.20     44.11 o 
   1 -12   6      111.49       90.01     17.23 o 
   2 -12   6      707.78      670.35     50.44 o 
   3 -12   6      321.43      288.07     23.45 o 
   4 -12   6      188.07      151.13     15.00 o 
  -5 -11   6      270.87      316.74     35.39 o 
  -4 -11   6      267.18      320.98     28.81 o 
  -3 -11   6     2082.84     2080.05     77.42 o 
  -2 -11   6      211.18      211.92     23.35 o 
  -1 -11   6     6463.46     6574.19    129.09 o 
   0 -11   6      335.37      384.53     36.49 o 
   1 -11   6     1749.52     1785.52     55.14 o 
   2 -11   6     2471.41     2275.60     66.02 o 
   3 -11   6      554.76      546.64     31.66 o 
   4 -11   6     2773.87     2747.96     73.48 o 
   5 -11   6      287.69      278.47     40.45 o 
  -5 -10   6        9.78        0.00     21.83 o 
  -4 -10   6      686.23      759.92     34.28 o 
  -3 -10   6       31.64       27.95      8.98 o 
  -2 -10   6     2156.41     2323.55     63.99 o 
  -1 -10   6      646.20      657.70     39.16 o 
   0 -10   6      141.64      135.87     16.58 o 
   1 -10   6      595.61      556.94     24.73 o 
   2 -10   6      196.92      209.12     17.54 o 
   3 -10   6       23.09       29.17     15.81 o 
   4 -10   6      233.18      264.70     20.87 o 
   5 -10   6      429.92      473.01     42.91 o 
   6 -10   6      401.17      412.85     85.82 o 
  -6  -9   6      377.45      387.81     25.02 o 
  -5  -9   6      230.73      333.40     26.46 o 
  -4  -9   6      917.26      967.06     46.58 o 
  -3  -9   6     2393.29     2501.26     66.47 o 
  -2  -9   6      376.13      362.96     22.67 o 
  -1  -9   6      995.45      969.19     35.90 o 
   0  -9   6       11.99       24.58      8.01 o 
   1  -9   6     2517.53     2353.67     51.09 o 
   2  -9   6       21.73       11.77      7.79 o 
   3  -9   6     1419.77     1450.92     49.77 o 
   4  -9   6      821.43      791.79     32.79 o 
   5  -9   6      417.98      455.80     31.09 o 
   6  -9   6       58.86       58.90     15.16 o 
   7  -9   6      761.96      878.32     57.32 o 
  -6  -8   6      275.73      306.39     24.72 o 
  -5  -8   6      105.86       94.31     16.43 o 
  -4  -8   6       34.06       16.13     13.88 o 
  -3  -8   6     1085.09      969.90     35.96 o 
  -2  -8   6      275.96      259.85     20.52 o 
  -1  -8   6       31.11       42.83      7.58 o 
   0  -8   6      565.55      504.89     20.87 o 
   1  -8   6      308.64      297.70     16.07 o 
   2  -8   6     1974.08     1854.19     44.15 o 
   3  -8   6      114.11       89.42     14.71 o 
   4  -8   6     1081.29     1006.49     40.11 o 
   5  -8   6      130.46      136.54     18.91 o 
   6  -8   6      617.15      598.96     43.46 o 
   7  -8   6       56.33       44.37     34.30 o 
  -7  -7   6      144.46      133.84     21.45 o 
  -6  -7   6      367.26      363.91     21.19 o 
  -5  -7   6     1076.31     1082.88     37.90 o 
  -4  -7   6     3996.57     4352.18     90.22 o 
  -3  -7   6        7.02        3.78      8.18 o 
  -2  -7   6     1559.81     1384.28     40.91 o 
  -1  -7   6     5401.49     4657.19    132.09 o 
   0  -7   6      158.88      172.74     14.42 o 
   1  -7   6    10341.95     9754.80    195.01 o 
   2  -7   6      432.15      385.30     27.47 o 
   3  -7   6      406.49      366.15     27.53 o 
   4  -7   6      470.64      441.07     26.77 o 
   5  -7   6       74.97       63.65     12.75 o 
   6  -7   6      140.69      168.07     18.86 o 
   7  -7   6       73.19       59.70     12.40 o 
  -7  -6   6     2758.40     2823.41    103.31 o 
  -6  -6   6      124.21      115.36     13.71 o 
  -5  -6   6      216.74      259.31     25.30 o 
  -4  -6   6      140.50      137.17     18.72 o 
  -3  -6   6     1214.51     1222.70     50.26 o 
  -2  -6   6     1051.25      956.85     40.23 o 
  -1  -6   6       34.73       35.85     30.12 o 
   0  -6   6     2631.07     2467.32    173.29 o 
   1  -6   6      438.63      445.27     74.62 o 
   2  -6   6        7.09       13.05      9.53 o 
   3  -6   6      341.09      316.09     25.61 o 
   4  -6   6      236.62      245.85     22.11 o 
   5  -6   6       58.12       78.11     14.06 o 
   6  -6   6      560.75      610.61     39.41 o 
   7  -6   6       33.27       30.01     14.30 o 
   8  -6   6      123.19      131.57     15.31 o 
  -8  -5   6      430.92      452.24     46.43 o 
  -7  -5   6       19.22       27.96     10.86 o 
  -6  -5   6     1625.11     1651.87     61.95 o 
  -5  -5   6     2805.79     2838.46     81.63 o 
  -4  -5   6      769.00      722.64     32.63 o 
  -3  -5   6      599.36      559.51     24.42 o 
  -2  -5   6     4360.29     3935.24    224.50 o 
  -1  -5   6      267.11      270.00     57.15 o 
   0  -5   6    31496.34    30510.42    706.53 o 
   1  -5   6     2351.33     2363.05    106.60 o 
   2  -5   6     6302.26     6512.35    270.40 o 
   3  -5   6     4412.88     4545.13    242.35 o 
   4  -5   6     2101.60     1919.32     85.70 o 
   5  -5   6     3867.72     3729.36     90.90 o 
   6  -5   6       45.60       46.70     17.90 o 
   7  -5   6      865.76      994.50     57.26 o 
   8  -5   6       41.91       85.90     18.71 o 
  -8  -4   6      121.30      119.74     23.62 o 
  -7  -4   6      257.79      299.96     26.54 o 
  -6  -4   6      155.42      182.98     27.91 o 
  -5  -4   6       30.73       32.91      8.10 o 
  -4  -4   6      711.46      705.60     40.62 o 
  -3  -4   6    27139.07    24653.87    385.85 o 
  -2  -4   6    15092.85    15073.54    491.71 o 
  -1  -4   6     3310.08     3486.31    119.84 o 
   0  -4   6     5806.47     6068.21    122.18 o 
   1  -4   6     3636.11     3633.73    120.79 o 
   2  -4   6     5060.41     5651.96    233.06 o 
   3  -4   6     5470.42     5435.81    254.73 o 
   4  -4   6       28.89       52.09     17.05 o 
   5  -4   6      143.87      176.26     24.80 o 
   6  -4   6     2209.75     2208.35     88.93 o 
   7  -4   6      253.77      246.52     41.44 o 
   8  -4   6      611.73      658.67     49.41 o 
  -8  -3   6        3.60        3.11     12.23 o 
  -7  -3   6       44.33       54.61     14.13 o 
  -6  -3   6     2545.87     2537.23     75.32 o 
  -5  -3   6      898.46      917.75     41.36 o 
  -4  -3   6     2282.30     2043.35     65.52 o 
  -3  -3   6     8610.72     8797.39    227.42 o 
  -2  -3   6       73.93       85.46     21.17 o 
  -1  -3   6      842.50      920.79     42.47 o 
   0  -3   6      953.30     1086.57     44.24 o 
   1  -3   6      207.63      313.64     30.82 o 
   2  -3   6     9494.85    10166.38    309.79 o 
   3  -3   6     5495.12     5381.52    244.26 o 
   4  -3   6     8876.70     8946.32    356.18 o 
   5  -3   6     3138.31     2971.02    124.44 o 
   6  -3   6      353.23      374.70     36.15 o 
   7  -3   6      488.70      501.78     56.91 o 
   8  -3   6     3337.29     3505.09    146.11 o 
   9  -3   6      343.94      346.53     41.88 o 
  -8  -2   6      723.57      786.41     50.39 o 
  -7  -2   6      112.74      100.79     16.48 o 
  -6  -2   6     1302.59     1393.85     53.90 o 
  -5  -2   6      952.81      880.94     39.57 o 
  -4  -2   6       71.19       78.27     11.29 o 
  -3  -2   6        5.12       20.80     16.04 o 
  -2  -2   6     1333.74     1383.35     56.76 o 
  -1  -2   6     2141.54     2209.88    109.61 o 
   0  -2   6    19722.19    21415.13    316.12 o 
   1  -2   6     6788.28     7386.98    253.81 o 
   2  -2   6     8031.48     8583.59    261.67 o 
   3  -2   6      665.35      672.01     78.13 o 
   4  -2   6      188.94      132.74     40.38 o 
   5  -2   6     4524.45     4450.20    133.86 o 
   6  -2   6       72.81      102.35     19.73 o 
   7  -2   6     1818.93     1941.32    110.16 o 
   8  -2   6      137.05      147.49     33.26 o 
   9  -2   6      950.75     1024.64     74.59 o 
  -8  -1   6      109.17      116.09     28.95 o 
  -7  -1   6     2537.13     2399.75     83.94 o 
  -6  -1   6      143.86      135.38     15.07 o 
  -5  -1   6      464.79      427.99     27.85 o 
  -4  -1   6      982.49      848.86     66.68 o 
  -3  -1   6     1386.25     1399.23     63.84 o 
  -2  -1   6      206.50      224.24     40.67 o 
  -1  -1   6     1439.92     1725.19    102.35 o 
   0  -1   6     6067.80     6846.09    163.70 o 
   2  -1   6     8183.16     8492.74    118.46 o 
   3  -1   6      610.98      645.52     42.90 o 
   4  -1   6      182.00      234.97     53.49 o 
   5  -1   6     7145.50     7328.89    176.63 o 
   6  -1   6       96.99      103.16     19.14 o 
   7  -1   6     2575.98     2729.31     78.51 o 
   8  -1   6     1380.42     1412.88     55.69 o 
   9  -1   6       70.01       55.33     21.40 o 
  -8   0   6       50.68       52.71     12.37 o 
  -7   0   6       80.58       97.87     18.73 o 
  -6   0   6      400.19      399.04     25.29 o 
  -5   0   6       91.73       79.31     11.68 o 
  -4   0   6     4401.59     4186.18    163.77 o 
  -3   0   6     4403.51     4556.92    152.01 o 
  -2   0   6      224.13      220.54     44.64 o 
  -1   0   6     5890.28     6646.10    361.70 o 
   0   0   6      435.03      500.25     32.36 o 
   1   0   6     1197.22     1197.35     37.72 o 
   2   0   6     2302.39     2985.19    212.16 o 
   3   0   6     1714.74     1950.75     76.36 o 
   4   0   6     6644.86     7159.72    228.23 o 
   5   0   6       77.77       71.35     14.92 o 
   6   0   6     2786.15     2696.61     88.48 o 
   7   0   6      197.02      264.03     26.40 o 
   8   0   6      103.52      103.12     16.83 o 
   9   0   6      181.57      131.77     20.03 o 
  -8   1   6     3235.47     3149.60     99.26 o 
  -7   1   6     1023.80      993.14     53.76 o 
  -6   1   6       82.57       80.53     11.59 o 
  -5   1   6     2806.55     2505.83     81.70 o 
  -4   1   6     3459.28     3254.71    278.68 o 
  -3   1   6     7897.26     9072.83    373.63 o 
  -2   1   6       28.22       37.99     21.90 o 
  -1   1   6      132.05      158.46     23.44 o 
   0   1   6    10153.86    11217.39    290.16 o 
   1   1   6     1672.81     2041.11    102.20 o 
   2   1   6       25.59       49.12     11.87 o 
   3   1   6     1836.46     1911.36     76.26 o 
   4   1   6    10086.45     9989.07    226.78 o 
   5   1   6    13733.28    13046.57    411.54 o 
   6   1   6       53.45       79.78     21.98 o 
   7   1   6      293.64      324.58     27.65 o 
   8   1   6     1072.28     1006.45     54.94 o 
   9   1   6      245.04      229.79     25.38 o 
  -8   2   6     1786.85     1711.51     96.76 o 
  -7   2   6     3087.80     3239.68    124.75 o 
  -6   2   6     1153.22     1061.84     39.13 o 
  -5   2   6     1948.74     1791.79     91.17 o 
  -4   2   6      337.19      316.82     55.69 o 
  -3   2   6     6345.94     7230.68    346.09 o 
  -2   2   6    10697.16    11348.45    238.18 o 
  -1   2   6     2234.99     2056.75    132.54 o 
   0   2   6      889.84      966.30     45.09 o 
   1   2   6     8152.14     8938.70    246.04 o 
   2   2   6     9463.73    11298.31    197.91 o 
   3   2   6     6654.83     6926.39    158.30 o 
   4   2   6     4094.88     4192.43    139.33 o 
   5   2   6      294.44      323.67     24.58 o 
   6   2   6       67.46       84.89     13.17 o 
   7   2   6     1336.05     1370.58     54.48 o 
   8   2   6       11.54        3.76     12.58 o 
   9   2   6      158.70      167.19     33.00 o 
  -8   3   6       23.14       36.83     21.44 o 
  -7   3   6      599.28      608.88     43.78 o 
  -6   3   6     2338.79     2265.45    126.29 o 
  -5   3   6     2554.01     2623.75    126.06 o 
  -4   3   6     4685.21     5335.93    338.78 o 
  -3   3   6      400.94      388.95     45.77 o 
  -2   3   6      188.00      231.58     31.89 o 
  -1   3   6     2778.08     3115.05    173.20 o 
   0   3   6     5209.27     5398.39    131.78 o 
   1   3   6      329.46      535.17     55.17 o 
   2   3   6     1834.59     1812.90     68.28 o 
   3   3   6     2143.61     2176.91     83.47 o 
   4   3   6     2757.84     2904.78    154.05 o 
   5   3   6      303.67      312.72     24.38 o 
   6   3   6     1705.90     1633.60     50.42 o 
   7   3   6     1851.45     1888.54     58.55 o 
   8   3   6     1219.77     1284.41     84.42 o 
   9   3   6     2616.19     2889.91    124.98 o 
  -8   4   6     2198.05     2094.78    107.29 o 
  -7   4   6      553.31      608.50     44.05 o 
  -6   4   6     2653.78     2783.53    143.01 o 
  -5   4   6      308.58      271.50     41.97 o 
  -4   4   6       70.93       52.68     39.38 o 
  -3   4   6     2277.24     2179.82    173.83 o 
  -2   4   6       50.77      124.17     24.82 o 
  -1   4   6     1725.04     2238.76    152.93 o 
   0   4   6     8185.66     9088.45    216.21 o 
   1   4   6    14706.14    14241.73    245.61 o 
   2   4   6     3878.73     4308.26    114.15 o 
   3   4   6    11717.99    11745.28    331.09 o 
   4   4   6     3666.83     3581.27    181.22 o 
   5   4   6     1210.22     1180.94     48.42 o 
   6   4   6     7302.91     7001.86    114.87 o 
   7   4   6      662.48      657.71     34.73 o 
   8   4   6     4070.98     4566.51    133.27 o 
   9   4   6      482.83      512.27     50.68 o 
  -8   5   6     2411.02     2283.64    109.75 o 
  -7   5   6      686.93      722.43     48.39 o 
  -6   5   6     2936.45     2772.71    127.47 o 
  -5   5   6      543.47      507.24     40.96 o 
  -4   5   6      889.18      988.83     65.89 o 
  -3   5   6     1451.89     1552.75    167.36 o 
  -2   5   6     1557.12     1887.18    165.45 o 
  -1   5   6      518.89      670.57     86.71 o 
   0   5   6      562.17      753.72     53.09 o 
   1   5   6     3712.84     3774.06    113.83 o 
   2   5   6     1842.21     1925.91    121.52 o 
   3   5   6      139.65      256.67     55.86 o 
   4   5   6      254.45      261.97     50.95 o 
   5   5   6     1595.63     1629.79     60.79 o 
   6   5   6      517.69      487.94     25.82 o 
   7   5   6       41.76       16.70     14.99 o 
   8   5   6      836.63      905.02     56.53 o 
   9   5   6       33.95       74.38     22.54 o 
  -8   6   6      153.56      126.85     25.53 o 
  -7   6   6      300.45      286.18     25.79 o 
  -6   6   6     1009.52     1040.28     62.48 o 
  -5   6   6      178.39      174.77     24.80 o 
  -4   6   6       11.47       20.33     10.07 o 
  -3   6   6     2488.19     2921.92    229.74 o 
  -2   6   6      307.33      315.99     66.89 o 
  -1   6   6      443.12      455.27     47.65 o 
   0   6   6     1777.04     1982.63     91.59 o 
   1   6   6      371.99      343.27     52.69 o 
   2   6   6       94.10      122.66     34.33 o 
   3   6   6      383.33      338.58     56.98 o 
   4   6   6       67.59       57.39     17.42 o 
   5   6   6     1426.68     1233.81     43.92 o 
   6   6   6       99.65       86.24     16.63 o 
   7   6   6      931.57      936.36     59.70 o 
   8   6   6      514.89      580.61     43.25 o 
  -7   7   6     1325.34     1251.82     62.77 o 
  -6   7   6     4017.56     4113.43    128.09 o 
  -5   7   6      506.46      531.80     34.00 o 
  -4   7   6     6897.00     6298.76    125.06 o 
  -3   7   6     5054.51     4199.28    109.36 o 
  -2   7   6      423.91      526.60     88.72 o 
  -1   7   6      267.37      328.48     41.89 o 
   0   7   6     7195.63     8231.99    299.53 o 
   1   7   6       33.69       50.26     27.40 o 
   2   7   6      153.59      151.18     44.56 o 
   3   7   6      435.78      379.37     64.17 o 
   4   7   6     4602.03     3818.19    146.82 o 
   5   7   6      570.34      573.23     46.19 o 
   6   7   6      314.56      292.48     34.03 o 
   7   7   6      235.30      329.93     54.54 o 
   8   7   6       49.57       32.30     17.40 o 
  -7   8   6      271.75      276.30     29.88 o 
  -6   8   6     4671.58     4750.83    108.20 o 
  -5   8   6     3440.92     3471.75     91.22 o 
  -4   8   6       11.68        2.92     10.70 o 
  -3   8   6      851.26      759.75     43.42 o 
  -2   8   6      370.97      436.15     54.51 o 
  -1   8   6     3939.92     4121.20    217.12 o 
   0   8   6      313.32      332.60     60.05 o 
   1   8   6     3445.19     3518.62    196.50 o 
   2   8   6      715.77      807.63     93.78 o 
   3   8   6     5014.89     4051.77    171.48 o 
   4   8   6      792.97      648.75     64.58 o 
   5   8   6      285.76      288.88     31.77 o 
   6   8   6      704.83      722.13     55.67 o 
   7   8   6       56.01      139.23     36.68 o 
   8   8   6      788.32      932.08     69.76 o 
  -7   9   6       16.86       25.02     11.87 o 
  -6   9   6      622.46      632.06     37.13 o 
  -5   9   6     2876.75     3037.35    109.11 o 
  -4   9   6       15.91       18.37     12.04 o 
  -3   9   6      147.96      130.07     22.82 o 
  -2   9   6      866.77      628.44    101.94 o 
  -1   9   6     1429.35     1183.18     69.82 o 
   0   9   6     1514.19     1472.92     72.53 o 
   1   9   6     1410.61     1351.99     70.83 o 
   2   9   6      219.19      244.68     31.24 o 
   3   9   6       19.26       31.49     11.55 o 
   4   9   6      799.04      845.89     75.02 o 
   5   9   6       23.74       64.41     29.42 o 
   6   9   6      894.81      961.47     85.31 o 
   7   9   6      274.62      293.86     42.71 o 
   8   9   6     1823.86     1743.11     86.85 o 
  -7  10   6     3594.59     3431.79    131.29 o 
  -6  10   6       60.77       73.33     16.55 o 
  -5  10   6      130.91      160.29     21.59 o 
  -4  10   6      507.32      565.37     43.43 o 
  -3  10   6      413.98      400.35     36.36 o 
  -2  10   6     9489.66     8799.71    177.81 o 
  -1  10   6      460.05      418.63     47.47 o 
   0  10   6      122.01      132.93     24.39 o 
   1  10   6     3410.67     3081.18    116.68 o 
   2  10   6     3891.69     3745.84    178.87 o 
   3  10   6       15.91       34.51     13.24 o 
   4  10   6     2856.02     2629.99    107.17 o 
   5  10   6     2076.91     2079.60     91.46 o 
   6  10   6      102.75       57.54     15.75 o 
   7  10   6     6818.66     6926.06    147.55 o 
  -6  11   6      267.11      243.29     25.15 o 
  -5  11   6      201.65      240.62     30.37 o 
  -4  11   6       18.81        1.83     22.15 o 
  -3  11   6     1103.74     1163.88     61.10 o 
  -2  11   6      494.10      552.80     33.47 o 
  -1  11   6     1650.17     1712.24     88.11 o 
   0  11   6      517.97      496.64     33.59 o 
   1  11   6     1775.43     1568.83     68.36 o 
   2  11   6      751.69      749.99     46.32 o 
   3  11   6      588.88      598.28     41.83 o 
   4  11   6      712.29      699.75     46.46 o 
   5  11   6     3180.82     3132.87    100.49 o 
   6  11   6     2011.23     2030.64     75.30 o 
   7  11   6      291.05      267.40     24.19 o 
  -6  12   6       45.38       85.89     24.07 o 
  -5  12   6      657.24      686.60     43.65 o 
  -4  12   6      157.69      197.39     27.37 o 
  -3  12   6     3749.36     4007.07    116.83 o 
  -2  12   6       78.03       89.34     16.08 o 
  -1  12   6       49.70       75.97     17.95 o 
   0  12   6        1.57        5.83     13.38 o 
   1  12   6     3748.07     3789.10    108.40 o 
   2  12   6     2732.15     2791.72    174.58 o 
   3  12   6      244.60      215.82     26.38 o 
   4  12   6     1290.10     1323.97     68.46 o 
   5  12   6      208.26      246.88     26.79 o 
   6  12   6     1861.38     1787.10    154.78 o 
  -5  13   6      588.27      595.63     36.09 o 
  -4  13   6     1916.90     2209.94     78.89 o 
  -3  13   6      468.15      548.53     40.32 o 
  -2  13   6      934.03      997.46     44.13 o 
  -1  13   6     1312.29     1439.60     46.47 o 
   0  13   6       99.29      109.63     28.34 o 
   1  13   6       64.64       98.36     20.91 o 
   2  13   6      291.17      330.74     32.58 o 
   3  13   6      714.67      740.15     44.71 o 
   4  13   6      364.46      446.75     69.77 o 
   5  13   6      733.18      687.29    153.80 o 
   6  13   6       17.31       16.20     12.33 o 
  -4  14   6        5.90        0.00     18.37 o 
  -3  14   6       30.82       44.81     15.90 o 
  -2  14   6     1215.85     1318.41     48.10 o 
  -1  14   6      141.20      171.61     22.55 o 
   0  14   6     1011.01     1128.14     45.08 o 
   1  14   6      508.08      545.68     56.12 o 
   2  14   6      216.16      280.00     23.89 o 
   3  14   6       52.30       58.23     16.58 o 
   4  14   6      744.92      723.66     82.89 o 
   5  14   6      152.68      144.91     23.14 o 
  -3  15   6       92.12       93.41     16.18 o 
  -2  15   6      241.92      281.13     23.73 o 
  -1  15   6      911.90      834.93     42.93 o 
   0  15   6     1621.99     1667.73     50.71 o 
   1  15   6      162.59      163.96     22.23 o 
   2  15   6     1333.61     1240.92     76.49 o 
   3  15   6      111.14      107.00     21.92 o 
   4  15   6        9.04       47.04     16.21 o 
  -2  16   6       69.53       81.18     16.33 o 
  -1  16   6     2924.94     2999.69    108.08 o 
   0  16   6      139.97      150.45     25.25 o 
   1  16   6       86.23       89.96     14.45 o 
   2  16   6     2385.83     2391.76     93.95 o 
  -2 -13   7      617.31      582.86     45.79 o 
  -1 -13   7      724.86      719.86     36.28 o 
   0 -13   7       80.35       76.24     37.46 o 
   1 -13   7      665.37      647.72    105.07 o 
   2 -13   7      117.62      128.92     59.20 o 
  -3 -12   7       46.50       55.52     14.30 o 
  -2 -12   7      907.78      922.45     48.54 o 
  -1 -12   7      195.01      192.90     22.09 o 
   0 -12   7      331.73      334.58     31.77 o 
   1 -12   7        1.87        0.00     32.36 o 
   2 -12   7      471.94      432.57     37.31 o 
   3 -12   7      195.84      181.26     16.85 o 
   4 -12   7      182.16      236.98     29.91 o 
  -4 -11   7      297.82      314.05     26.81 o 
  -3 -11   7     4678.14     5150.77    238.20 o 
  -2 -11   7       57.91       77.03     15.03 o 
  -1 -11   7        9.64       28.87     13.14 o 
   0 -11   7       13.09       22.53     13.48 o 
   1 -11   7      231.19      189.35     17.81 o 
   2 -11   7       11.57        7.88      9.06 o 
   3 -11   7      133.96      109.59     13.55 o 
   4 -11   7      812.71      706.25     34.87 o 
   5 -11   7      242.63      241.58     49.81 o 
  -5 -10   7       11.94       24.87     13.75 o 
  -4 -10   7     1461.23     1621.07     56.49 o 
  -3 -10   7        4.50        5.84      9.02 o 
  -2 -10   7      146.32      157.71     20.07 o 
  -1 -10   7      807.35      884.47     48.48 o 
   0 -10   7      117.73      138.26     19.71 o 
   1 -10   7      235.09      250.18     17.08 o 
   2 -10   7      141.58      137.73     14.34 o 
   3 -10   7     3086.01     2973.12     94.39 o 
   4 -10   7      116.75      132.07     14.81 o 
   5 -10   7     1408.51     1522.71     93.92 o 
   6 -10   7       22.59       40.42     19.25 o 
  -6  -9   7       47.71       26.32     15.17 o 
  -5  -9   7       18.34       46.07     12.98 o 
  -4  -9   7     3082.56     3052.11     83.69 o 
  -3  -9   7      183.78      169.47     16.18 o 
  -2  -9   7     1128.27     1150.58     36.13 o 
  -1  -9   7       75.60       84.62     13.56 o 
   0  -9   7      214.85      245.72     19.65 o 
   1  -9   7     1618.59     1560.03     41.63 o 
   2  -9   7      429.54      416.62     23.94 o 
   3  -9   7       36.50       30.69     10.97 o 
   4  -9   7      443.37      465.15     28.34 o 
   5  -9   7      102.15      117.10     19.87 o 
   6  -9   7      215.27      179.46     37.90 o 
  -6  -8   7      409.67      419.87     27.54 o 
  -5  -8   7     2346.15     2700.46     76.94 o 
  -4  -8   7     2374.91     2446.58     75.93 o 
  -3  -8   7      426.63      437.57     27.53 o 
  -2  -8   7     4377.12     4497.74     81.89 o 
  -1  -8   7     3341.14     3163.71     68.87 o 
   0  -8   7      901.46      877.74     28.59 o 
   1  -8   7      109.82       88.12     10.68 o 
   2  -8   7     3132.10     2859.48     56.65 o 
   3  -8   7      295.71      269.98     21.54 o 
   4  -8   7     3118.07     2855.00     71.69 o 
   5  -8   7      639.65      594.57     35.55 o 
   6  -8   7      678.94      662.76     59.00 o 
   7  -8   7     1048.25      816.73     46.44 o 
  -7  -7   7     1136.42      985.30     63.20 o 
  -6  -7   7      221.12      222.43     19.04 o 
  -5  -7   7      112.28       97.52     16.16 o 
  -4  -7   7      141.87      160.79     21.22 o 
  -3  -7   7     1279.55     1326.89     47.21 o 
  -2  -7   7       78.36       77.54     10.60 o 
  -1  -7   7      677.74      588.17     29.23 o 
   0  -7   7     1068.74     1013.75     36.99 o 
   1  -7   7     1151.20     1100.16     40.46 o 
   2  -7   7     2050.13     1871.99     47.96 o 
   3  -7   7      295.11      231.06     21.77 o 
   4  -7   7      561.59      495.43     28.05 o 
   5  -7   7     3333.23     3317.45     75.15 o 
   6  -7   7        6.53        0.00     10.01 o 
   7  -7   7      507.64      520.00     31.67 o 
  -7  -6   7     1112.51     1009.94     57.94 o 
  -6  -6   7       10.73       23.37     10.69 o 
  -5  -6   7      284.20      304.82     27.04 o 
  -4  -6   7     2289.96     2344.41     74.75 o 
  -3  -6   7      810.75      786.17     35.70 o 
  -2  -6   7     3077.89     2761.00     80.10 o 
  -1  -6   7      864.80      704.10     32.32 o 
   0  -6   7      602.36      473.14     23.30 o 
   1  -6   7     2128.38     1931.69     48.44 o 
   2  -6   7     2259.08     2108.50     55.63 o 
   3  -6   7     1281.00     1053.06     65.48 o 
   4  -6   7     2340.80     2021.34     55.63 o 
   5  -6   7      198.94      178.14     21.00 o 
   6  -6   7     3248.55     3397.11    108.37 o 
   7  -6   7      882.02      928.86     43.48 o 
   8  -6   7       35.85       60.86     30.95 o 
  -7  -5   7       39.09       55.76     10.71 o 
  -6  -5   7      149.32      129.87     18.21 o 
  -5  -5   7      481.68      458.44     33.02 o 
  -4  -5   7     1132.56     1134.02     38.09 o 
  -3  -5   7     1945.98     1950.82     62.67 o 
  -2  -5   7     1838.26     1663.44     48.06 o 
  -1  -5   7       92.94      100.91     38.14 o 
   0  -5   7     4518.68     4319.10    222.60 o 
   1  -5   7     7504.52     8052.30    376.15 o 
   2  -5   7     5714.94     5840.56    455.47 o 
   3  -5   7      164.03      144.13     23.01 o 
   4  -5   7     3385.74     2889.30     93.72 o 
   5  -5   7      483.27      412.18     32.75 o 
   6  -5   7      154.13      167.30     26.97 o 
   7  -5   7      251.25      240.43     29.90 o 
   8  -5   7       13.53       22.24     10.47 o 
  -8  -4   7       99.40      138.59     29.00 o 
  -7  -4   7      972.93     1020.15     46.30 o 
  -6  -4   7      296.14      246.86     30.66 o 
  -5  -4   7     3238.72     3419.94     68.47 o 
  -4  -4   7      576.90      554.31     22.19 o 
  -3  -4   7       83.54      109.67     11.66 o 
  -2  -4   7     4791.96     4743.19    218.21 o 
  -1  -4   7     2324.08     2307.45    135.87 o 
   0  -4   7     9358.99    10083.36    188.20 o 
   1  -4   7       30.40       52.93     15.58 o 
   2  -4   7       27.25       66.02     21.94 o 
   3  -4   7      131.98      150.62     46.67 o 
   4  -4   7        0.31        8.98     16.49 o 
   5  -4   7      674.87      701.19     69.75 o 
   6  -4   7     1349.70     1416.60     93.68 o 
   7  -4   7       97.57       97.68     35.01 o 
   8  -4   7      322.24      315.51     31.46 o 
  -8  -3   7      923.73      956.38     81.21 o 
  -7  -3   7     2197.48     2349.14     79.76 o 
  -6  -3   7      500.01      482.17     29.12 o 
  -5  -3   7       61.54       70.95     13.39 o 
  -4  -3   7        5.28       14.27      6.51 o 
  -3  -3   7      246.85      250.62     52.03 o 
  -2  -3   7      697.19      710.50     76.38 o 
  -1  -3   7     3069.26     3416.04    197.50 o 
   0  -3   7      227.00      254.74     22.90 o 
   1  -3   7     2456.07     2687.13     98.60 o 
   2  -3   7      884.90      962.54     87.06 o 
   3  -3   7       55.02      174.92     58.97 o 
   4  -3   7     1496.74     1460.53     69.74 o 
   5  -3   7      238.84      227.43     26.77 o 
   6  -3   7      138.62      104.87     26.60 o 
   7  -3   7      877.79      857.26     74.17 o 
   8  -3   7      794.06      850.99     61.76 o 
  -8  -2   7      193.63      214.69     26.44 o 
  -7  -2   7       15.17       24.40      9.81 o 
  -6  -2   7     7485.26     7362.84    136.72 o 
  -5  -2   7     1680.16     1661.70     56.62 o 
  -4  -2   7     1647.96     1499.36     50.52 o 
  -3  -2   7    12095.86    11628.79    369.92 o 
  -2  -2   7     7148.61     7279.70    177.09 o 
  -1  -2   7     9678.35     9454.51    272.27 o 
   0  -2   7     6485.50     8448.29    180.32 o 
   1  -2   7      109.71      176.81     23.50 o 
   2  -2   7     2482.64     2718.56    140.57 o 
   3  -2   7     8972.27     9507.03    321.11 o 
   4  -2   7      978.16     1121.33    128.32 o 
   5  -2   7      749.08      699.35     60.87 o 
   6  -2   7      165.11      163.50     31.23 o 
   7  -2   7      226.71      235.94     43.80 o 
   8  -2   7     1580.18     1798.30    102.29 o 
   9  -2   7      719.36      698.76     60.24 o 
  -8  -1   7      833.21      885.37    109.28 o 
  -7  -1   7      987.49     1030.41     55.11 o 
  -6  -1   7      493.90      509.12     32.86 o 
  -5  -1   7     1668.57     1554.10     53.64 o 
  -4  -1   7     2373.08     2158.21     77.95 o 
  -3  -1   7    14257.61    14338.09    298.99 o 
  -2  -1   7      704.16      822.19     80.59 o 
  -1  -1   7      321.92      306.10     45.71 o 
   0  -1   7      339.05      327.58     28.48 o 
   2  -1   7     9026.70     9349.21    268.03 o 
   3  -1   7      707.36      915.69     98.99 o 
   4  -1   7      477.04      471.44     78.21 o 
   5  -1   7       45.92       39.99     22.21 o 
   6  -1   7      639.88      671.90     60.65 o 
   7  -1   7      262.55      308.44     46.78 o 
   8  -1   7      248.51      258.28     40.54 o 
   9  -1   7      252.68      301.04     44.05 o 
  -8   0   7       18.61        5.24     11.76 o 
  -7   0   7      522.24      496.25     31.65 o 
  -6   0   7      191.95      222.80     18.87 o 
  -5   0   7      192.73      184.85     19.13 o 
  -4   0   7      495.74      421.77     43.23 o 
  -3   0   7    10595.43    10466.80    294.61 o 
  -2   0   7     1443.95     1409.64    117.03 o 
  -1   0   7       37.17       44.77     15.83 o 
   0   0   7      145.80      216.75     23.84 o 
   1   0   7     5824.29     5769.82    258.25 o 
   2   0   7     9091.03     9973.17    507.33 o 
   3   0   7     1535.60     1616.21     70.72 o 
   4   0   7     7566.59     7636.12    307.78 o 
   5   0   7     3307.07     3190.35    182.45 o 
   6   0   7       64.61       76.32     15.11 o 
   7   0   7      831.47      846.02     43.68 o 
   8   0   7      245.11      247.78     24.48 o 
   9   0   7        1.87        0.00     16.46 o 
  -8   1   7      499.08      435.56     34.32 o 
  -7   1   7      231.31      270.78     30.44 o 
  -6   1   7      131.62      126.43     14.01 o 
  -5   1   7       26.81       25.92      8.15 o 
  -4   1   7     1019.66      847.00     54.46 o 
  -3   1   7     5106.13     5422.33    282.33 o 
  -2   1   7     2908.79     3204.04    249.09 o 
  -1   1   7     4924.53     5760.72    246.96 o 
   0   1   7     2569.35     2830.02    135.53 o 
   1   1   7     5907.49     7486.27    233.46 o 
   2   1   7      915.22     1118.76     51.45 o 
   3   1   7      669.19      728.51     49.00 o 
   4   1   7        1.65       37.66     18.72 o 
   5   1   7     4485.03     3709.75    102.49 o 
   6   1   7       31.58       50.24     12.89 o 
   7   1   7      789.79      865.55     44.16 o 
   8   1   7     2322.94     2449.91     74.56 o 
   9   1   7       74.72       58.49     22.22 o 
  -8   2   7     1086.07      958.62     70.10 o 
  -7   2   7      305.24      350.62     33.73 o 
  -6   2   7     1276.59     1239.76     40.15 o 
  -5   2   7      449.94      379.29     28.96 o 
  -4   2   7      858.15      801.53     84.26 o 
  -3   2   7      126.88      147.36     52.40 o 
  -2   2   7      166.86      170.97     29.08 o 
  -1   2   7     2584.56     2506.14    141.35 o 
   0   2   7     6019.61     6080.79    285.58 o 
   1   2   7      402.17      426.84     50.30 o 
   2   2   7      161.70      220.21     24.48 o 
   3   2   7      130.98      147.64     21.47 o 
   4   2   7      360.15      395.83     42.68 o 
   5   2   7      175.42      179.47     19.69 o 
   6   2   7     5608.63     5517.21    174.51 o 
   7   2   7       64.41       71.99     15.66 o 
   8   2   7       72.42       33.21     13.30 o 
   9   2   7       71.81       89.44     24.43 o 
  -8   3   7      687.60      685.34     58.49 o 
  -7   3   7       41.87       54.98     16.75 o 
  -6   3   7       74.97       58.03     13.29 o 
  -5   3   7       28.86       24.50     11.02 o 
  -4   3   7      149.67      175.36     29.01 o 
  -3   3   7      709.01      758.17     66.54 o 
  -2   3   7      246.25      362.07     41.48 o 
  -1   3   7      148.45      251.37     54.82 o 
   0   3   7     5623.46     5706.89    239.01 o 
   1   3   7     4334.36     5061.90    188.31 o 
   2   3   7       53.02       67.49     15.12 o 
   3   3   7     3274.97     3663.64    114.74 o 
   4   3   7      160.88      114.78     31.79 o 
   5   3   7     2153.95     2002.93     69.60 o 
   6   3   7     1347.54     1292.46     50.66 o 
   7   3   7      123.47      135.43     19.77 o 
   8   3   7      143.10      131.75     19.91 o 
   9   3   7      886.63      956.28     70.42 o 
  -8   4   7      875.99      815.73     64.09 o 
  -7   4   7       75.35       80.27     18.65 o 
  -6   4   7        9.35       45.46     27.99 o 
  -5   4   7     2530.92     2500.42     94.35 o 
  -4   4   7       22.52       28.05     15.27 o 
  -3   4   7     4003.05     4196.22    289.18 o 
  -2   4   7      848.13      887.92     77.55 o 
  -1   4   7     8366.86     8558.04    323.27 o 
   0   4   7     6199.28     7472.89    345.61 o 
   1   4   7     3537.41     3441.09    152.93 o 
   2   4   7     1077.04     1218.57     95.47 o 
   3   4   7      268.86      268.02     46.18 o 
   4   4   7    12180.84    12342.71    374.40 o 
   5   4   7     1301.06     1141.76     48.27 o 
   6   4   7      330.46      310.71     26.45 o 
   7   4   7       33.29       38.22     14.93 o 
   8   4   7      715.04      697.84     50.11 o 
   9   4   7      727.09      747.65     60.16 o 
  -8   5   7     1843.14     1677.17     90.24 o 
  -7   5   7     1053.28     1122.07     59.03 o 
  -6   5   7       90.87      119.73     37.78 o 
  -5   5   7      441.89      439.30     37.98 o 
  -4   5   7     4913.96     4753.54    262.59 o 
  -3   5   7     2578.63     3044.78    233.70 o 
  -2   5   7    17273.97    18237.50    539.42 o 
  -1   5   7      511.10      636.32     54.48 o 
   0   5   7     1416.51     1715.03     83.37 o 
   1   5   7    13599.88    13164.56    251.00 o 
   2   5   7     1233.69     1281.77    101.26 o 
   3   5   7     6476.65     5971.14    238.50 o 
   4   5   7      561.43      508.63     70.06 o 
   5   5   7      100.65      104.17     17.47 o 
   6   5   7     1650.62     1729.70     60.03 o 
   7   5   7      557.20      566.27     37.87 o 
   8   5   7       50.58       72.07     39.32 o 
  -8   6   7      232.83      240.57     33.29 o 
  -7   6   7      512.92      470.92     38.85 o 
  -6   6   7     2774.59     2796.20    102.68 o 
  -5   6   7     1266.21     1199.51     64.41 o 
  -4   6   7      296.11      299.58     43.57 o 
  -3   6   7        3.55       13.31     15.77 o 
  -2   6   7     1454.72     1523.61    149.25 o 
  -1   6   7     5045.81     5809.41    179.83 o 
   0   6   7       59.40       72.54     19.17 o 
   1   6   7     3403.27     3470.02    138.82 o 
   2   6   7     1215.70     1214.75    104.67 o 
   3   6   7    13808.82    12717.09    390.47 o 
   4   6   7       54.85       50.73     14.72 o 
   5   6   7     2990.47     2698.36     90.32 o 
   6   6   7     4078.46     4326.71    105.09 o 
   7   6   7        2.65        0.00     12.81 o 
   8   6   7     3822.95     4218.22    207.76 o 
  -7   7   7     1571.95     1486.23     54.42 o 
  -6   7   7      172.56      161.60     26.11 o 
  -5   7   7      669.27      672.08     49.63 o 
  -4   7   7     2022.55     1792.62     53.51 o 
  -3   7   7     4955.47     4264.41    217.22 o 
  -2   7   7     2560.69     2768.47    134.25 o 
  -1   7   7     1691.75     1963.62    104.43 o 
   0   7   7     4546.50     4238.83    199.17 o 
   1   7   7     4948.40     5011.96    231.62 o 
   2   7   7    18790.68    18979.50    510.63 o 
   3   7   7    15623.75    14022.29    432.89 o 
   4   7   7      158.92      134.68     19.17 o 
   5   7   7     2100.07     2000.23     67.50 o 
   6   7   7     2270.73     2316.43     74.39 o 
   7   7   7      848.12      968.41     58.54 o 
   8   7   7       34.64      119.00     31.00 o 
  -7   8   7     2449.49     2298.04     79.94 o 
  -6   8   7       61.31       59.67     21.31 o 
  -5   8   7     1164.60     1179.33     51.40 o 
  -4   8   7     1513.08     1436.14     49.26 o 
  -3   8   7       42.95       43.79     13.13 o 
  -2   8   7      943.41      788.38     73.52 o 
  -1   8   7     1423.99     1242.77    117.54 o 
   0   8   7       63.65       73.23     36.56 o 
   1   8   7     5884.83     6015.72    266.92 o 
   2   8   7     7259.78     7331.57    301.61 o 
   3   8   7       57.03       48.72     10.33 o 
   4   8   7       10.76        0.00      8.08 o 
   5   8   7      368.98      229.19     42.00 o 
   6   8   7     1229.68     1403.79    103.53 o 
   7   8   7     6643.49     7322.18    243.99 o 
   8   8   7       32.44        0.00     17.07 o 
  -7   9   7      213.81      226.76     25.86 o 
  -6   9   7       34.01       42.18     17.42 o 
  -5   9   7      168.23      197.31     23.07 o 
  -4   9   7       34.26       50.50     14.03 o 
  -3   9   7      408.71      407.52     29.04 o 
  -2   9   7      507.40      410.15     73.56 o 
  -1   9   7     2616.46     2433.56    105.66 o 
   0   9   7      358.70      380.13     37.58 o 
   1   9   7     1646.04     1378.56     89.51 o 
   2   9   7     3095.31     2963.83    109.56 o 
   3   9   7      156.98      131.81     15.72 o 
   4   9   7     5900.56     5529.91    196.03 o 
   5   9   7     2606.76     2769.55    143.56 o 
   6   9   7     1392.22     1451.15    101.93 o 
   7   9   7       70.68       57.10     21.14 o 
   8   9   7      417.65      407.28     40.71 o 
  -7  10   7      987.02      574.33    324.65 o 
  -6  10   7      586.39      572.98     32.91 o 
  -5  10   7     1531.63     1551.78     58.73 o 
  -4  10   7     2045.26     2149.73     69.95 o 
  -3  10   7      622.55      635.43     37.16 o 
  -2  10   7      890.42      785.87     48.98 o 
  -1  10   7       26.98       20.22     11.38 o 
   0  10   7     1749.36     1768.46     83.43 o 
   1  10   7      207.76      256.16     39.16 o 
   2  10   7     1707.36     1523.52     57.65 o 
   3  10   7     4570.81     4335.84    118.23 o 
   4  10   7       42.70       58.46     14.01 o 
   5  10   7      859.47      862.75    114.73 o 
   6  10   7      129.60      107.48     18.99 o 
   7  10   7      384.61      335.68     29.01 o 
  -6  11   7        3.73        1.99     10.00 o 
  -5  11   7       69.58       68.19     17.23 o 
  -4  11   7      116.42      122.99     20.90 o 
  -3  11   7     1221.96     1305.74     94.91 o 
  -2  11   7      410.17      397.95     28.64 o 
  -1  11   7      880.45      871.16     59.26 o 
   0  11   7       97.07       98.96     16.08 o 
   1  11   7      128.20      113.47     16.60 o 
   2  11   7     6105.25     5418.64    125.11 o 
   3  11   7      403.08      455.49     62.44 o 
   4  11   7      354.64      339.00     26.94 o 
   5  11   7      251.40      271.69     34.13 o 
   6  11   7      761.16      793.20     46.70 o 
   7  11   7      748.94      743.15     42.82 o 
  -6  12   7      365.38      318.54     38.96 o 
  -5  12   7     1817.90     1981.13     72.97 o 
  -4  12   7      213.12      285.69     31.16 o 
  -3  12   7     1098.92     1142.63     59.21 o 
  -2  12   7     5365.45     5440.75    126.17 o 
  -1  12   7      240.14      277.90     47.69 o 
   0  12   7      168.39      189.27     25.15 o 
   1  12   7     1146.60     1117.48     47.07 o 
   2  12   7     1312.76     1282.22     68.82 o 
   3  12   7       11.87       29.94     11.77 o 
   4  12   7     2889.23     2926.57    159.13 o 
   5  12   7      146.35      167.07     30.41 o 
   6  12   7      590.22      504.11     34.51 o 
  -5  13   7     1150.10     1217.46     75.38 o 
  -4  13   7     1374.33     1520.11     63.68 o 
  -3  13   7      716.32      863.71     60.97 o 
  -2  13   7     1152.20     1201.72     48.14 o 
  -1  13   7     1553.84     1581.65     56.41 o 
   0  13   7      171.79      253.38     29.00 o 
   1  13   7     2988.96     3126.36     96.66 o 
   2  13   7     1202.85     1268.79     59.81 o 
   3  13   7     1648.71     1672.54     67.62 o 
   4  13   7     3657.74     4033.44    152.95 o 
   5  13   7     1800.60     1559.64    309.50 o 
   6  13   7     2974.00     2883.26    105.98 o 
  -4  14   7       82.66       93.64     16.26 o 
  -3  14   7      894.80      991.95     49.91 o 
  -2  14   7       28.68       45.60     14.27 o 
  -1  14   7     1993.97     2196.20     63.90 o 
   0  14   7      232.36      242.69     27.20 o 
   1  14   7       44.08       69.78     27.41 o 
   2  14   7      698.11      691.96     42.58 o 
   3  14   7      746.79      763.43     35.84 o 
   4  14   7     3152.78     2942.94    164.78 o 
   5  14   7      325.00      305.21     33.73 o 
  -3  15   7      298.13      303.46     36.27 o 
  -2  15   7       91.86      100.28     12.94 o 
  -1  15   7        7.24       15.15     18.51 o 
   0  15   7     2072.04     2089.19     87.16 o 
   1  15   7       32.95       58.79     14.70 o 
   2  15   7       12.84       40.25     19.55 o 
   3  15   7      392.57      395.00     41.70 o 
   4  15   7      211.13      259.12     30.90 o 
  -1  16   7       50.78       23.51     11.36 o 
   0  16   7       30.50        1.88     13.04 o 
   1  16   7       42.26       56.18     12.63 o 
   2  16   7      239.86      234.14     29.20 o 
  -1 -13   8      281.51      204.17     25.92 o 
   0 -13   8      407.23      393.89     39.07 o 
   1 -13   8      544.01      605.72     49.07 o 
  -3 -12   8       95.39       84.14     18.85 o 
  -2 -12   8       32.71       15.24     18.99 o 
  -1 -12   8       24.50       36.23      9.52 o 
   0 -12   8      710.25      639.96     90.54 o 
   1 -12   8      300.40      301.02     47.42 o 
   2 -12   8      203.54      129.54     38.94 o 
   3 -12   8     1710.76     1619.48    113.47 o 
  -4 -11   8       56.02       47.25     15.54 o 
  -3 -11   8     1387.51     1518.54     61.69 o 
  -2 -11   8      421.66      490.79     30.73 o 
  -1 -11   8       98.39       95.99     16.53 o 
   0 -11   8      211.01      211.84     26.32 o 
   1 -11   8     3630.88     3415.70    106.02 o 
   2 -11   8     1438.88     1493.39     70.78 o 
   3 -11   8     3453.22     3247.57     98.23 o 
   4 -11   8       13.29       11.01     15.26 o 
   5 -11   8      318.94      413.08     37.46 o 
  -5 -10   8      154.34      160.89     25.63 o 
  -4 -10   8       77.56       71.59     15.02 o 
  -3 -10   8       95.82       93.69     12.71 o 
  -2 -10   8      846.04      830.24     36.37 o 
  -1 -10   8        9.55       34.08     14.79 o 
   0 -10   8     4338.05     4312.35    103.16 o 
   1 -10   8       86.68       96.54     16.60 o 
   2 -10   8      362.57      356.39     21.41 o 
   3 -10   8       14.90        5.54      9.20 o 
   4 -10   8       53.94       52.36     18.84 o 
   5 -10   8      194.77      207.28     24.28 o 
  -5  -9   8       47.14       42.21      9.79 o 
  -4  -9   8      519.94      532.98     28.85 o 
  -3  -9   8     1366.28     1542.71     45.70 o 
  -2  -9   8      229.69      261.11     17.81 o 
  -1  -9   8       49.93       67.62     11.99 o 
   0  -9   8      816.24      889.43     39.62 o 
   1  -9   8      951.25      961.57     36.50 o 
   2  -9   8      795.28      719.77     31.12 o 
   3  -9   8       25.80       42.72     11.06 o 
   4  -9   8       63.61       59.96     11.47 o 
   5  -9   8     4063.21     4378.47    282.13 o 
   6  -9   8       44.35       46.61     14.91 o 
  -6  -8   8     1064.83     1060.61     40.58 o 
  -5  -8   8      542.18      636.00     35.48 o 
  -4  -8   8     2720.10     2918.96     82.86 o 
  -3  -8   8       73.16       94.05     14.92 o 
  -2  -8   8       14.25        8.34      6.82 o 
  -1  -8   8      723.82      671.55     30.68 o 
   0  -8   8      534.96      528.52     24.94 o 
   1  -8   8       69.17       70.20     10.66 o 
   2  -8   8     1255.04     1159.24     39.15 o 
   3  -8   8      178.43      204.33     19.32 o 
   4  -8   8     1447.37     1386.37     48.54 o 
   5  -8   8      272.25      258.91     25.51 o 
   6  -8   8      188.34      192.70     20.26 o 
   7  -8   8       65.03       81.92     20.38 o 
  -6  -7   8      259.51      295.41     20.04 o 
  -5  -7   8      567.79      615.93     36.61 o 
  -4  -7   8       62.51       74.80     15.86 o 
  -3  -7   8       61.31       53.56     14.47 o 
  -2  -7   8      118.68      104.46     11.80 o 
  -1  -7   8     2475.11     2388.86     64.57 o 
   0  -7   8       15.72       36.80      7.61 o 
   1  -7   8      238.61      220.84     15.71 o 
   2  -7   8     2176.46     1851.95     46.77 o 
   3  -7   8     2176.72     2042.29     52.05 o 
   4  -7   8     2460.57     2245.35     62.29 o 
   5  -7   8     1071.67     1050.61     48.40 o 
   6  -7   8      128.20      141.20     17.96 o 
   7  -7   8     1390.68     1213.08     60.87 o 
  -7  -6   8      488.30      466.96     34.36 o 
  -6  -6   8      353.43      349.45     23.63 o 
  -5  -6   8      534.22      584.03     32.11 o 
  -4  -6   8      492.85      447.45     32.17 o 
  -3  -6   8     1226.25     1258.33     46.51 o 
  -2  -6   8      125.93      122.39     12.44 o 
  -1  -6   8     1245.99     1194.26     49.56 o 
   0  -6   8     1805.98     1591.18     45.59 o 
   1  -6   8       10.78       14.71      7.00 o 
   2  -6   8       16.54       19.84      8.39 o 
   3  -6   8      802.63      669.21     31.39 o 
   4  -6   8     1129.79      948.70     39.38 o 
   5  -6   8      199.76      200.25     22.48 o 
   6  -6   8      496.97      461.59     32.57 o 
   7  -6   8        4.53       12.82     16.69 o 
  -7  -5   8     3667.21     3720.88    104.58 o 
  -6  -5   8     1159.31     1319.17     54.01 o 
  -5  -5   8      119.12      127.36     18.84 o 
  -4  -5   8      295.91      298.72     19.90 o 
  -3  -5   8      848.07      908.42     39.86 o 
  -2  -5   8     5387.92     4866.36     98.01 o 
  -1  -5   8     2358.95     2168.60     76.70 o 
   0  -5   8      260.59      264.58     56.82 o 
   1  -5   8     6261.35     5735.67    301.67 o 
   2  -5   8     5823.41     5226.94    142.29 o 
   3  -5   8     2426.36     2057.52    152.08 o 
   4  -5   8     2259.28     2084.17     64.02 o 
   5  -5   8     3845.78     3842.11    115.70 o 
   6  -5   8      788.30      862.04     54.75 o 
   7  -5   8     3507.01     3702.15    276.92 o 
   8  -5   8        4.31        0.69      9.00 o 
  -7  -4   8      509.90      535.33     32.76 o 
  -6  -4   8      489.60      502.73     42.03 o 
  -5  -4   8       19.53       30.72     11.85 o 
  -4  -4   8       20.58       27.92      6.98 o 
  -3  -4   8      203.10      219.70     16.04 o 
  -2  -4   8      857.56      828.69     42.52 o 
  -1  -4   8     8741.50     8461.65    293.02 o 
   0  -4   8      329.36      335.86     29.94 o 
   1  -4   8     3951.23     4133.64    141.48 o 
   2  -4   8     1244.59     1224.11     78.73 o 
   3  -4   8      538.78      585.24     87.83 o 
   4  -4   8      651.70      503.88     50.83 o 
   5  -4   8       23.69       36.79     12.93 o 
   6  -4   8       80.55       63.52     19.65 o 
   7  -4   8       69.94       56.16     21.11 o 
   8  -4   8      209.75      179.26     23.58 o 
  -8  -3   8     1252.46     1330.40     79.82 o 
  -7  -3   8      202.20      173.31     19.58 o 
  -6  -3   8     1371.51     1427.06     49.39 o 
  -5  -3   8      748.38      769.13     35.11 o 
  -4  -3   8      711.14      689.00     24.89 o 
  -3  -3   8     4107.53     3855.03     88.05 o 
  -2  -3   8     4557.05     4387.27    208.87 o 
  -1  -3   8     1068.14     1219.80     67.05 o 
   0  -3   8     2511.33     2800.74     83.21 o 
   1  -3   8     1878.55     2171.17     95.75 o 
   2  -3   8      501.43      409.60     41.69 o 
   3  -3   8     6161.26     6497.03    280.07 o 
   4  -3   8     2777.66     2515.98     95.56 o 
   5  -3   8      150.21      141.48     29.55 o 
   6  -3   8     3326.74     3501.19    150.45 o 
   7  -3   8      138.55      175.46     37.48 o 
   8  -3   8     1493.67     1509.13     68.65 o 
  -8  -2   8      215.59      297.37     41.34 o 
  -7  -2   8       66.60       87.60     15.87 o 
  -6  -2   8      102.48      114.98     15.70 o 
  -5  -2   8      243.83      265.94     21.00 o 
  -4  -2   8     4118.66     3966.18    104.32 o 
  -3  -2   8      249.57      236.05     26.66 o 
  -2  -2   8       37.82       40.45     23.50 o 
  -1  -2   8      635.42      630.90     65.96 o 
   0  -2   8     5841.82     7735.03    213.15 o 
   1  -2   8      955.85      951.14     68.95 o 
   2  -2   8       18.96       42.96     15.26 o 
   3  -2   8     8482.22     8001.19    297.61 o 
   4  -2   8      130.09      116.22     31.73 o 
   5  -2   8     4569.01     4581.69    162.12 o 
   6  -2   8      981.82      937.50     73.91 o 
   7  -2   8       44.57       50.91     27.33 o 
   8  -2   8      105.52      140.97     62.10 o 
  -8  -1   8      609.65      652.23     60.97 o 
  -7  -1   8     1831.13     1897.25     64.80 o 
  -6  -1   8     3378.91     3613.31     91.17 o 
  -5  -1   8     1025.67      941.88     42.65 o 
  -4  -1   8     3670.72     3492.29    109.52 o 
  -3  -1   8       37.43       41.14     28.94 o 
  -2  -1   8     1864.51     2046.89    135.10 o 
  -1  -1   8      616.30      563.35     67.44 o 
   0  -1   8      418.77      607.01     42.42 o 
   1  -1   8     2107.13     2345.40     65.11 o 
   2  -1   8     1108.14     1358.83     99.49 o 
   3  -1   8     3288.21     3908.88    193.86 o 
   4  -1   8      441.05      494.96     79.03 o 
   5  -1   8       16.39       26.71     14.38 o 
   6  -1   8      198.49      215.51     36.60 o 
   7  -1   8      148.19      111.70     32.14 o 
   8  -1   8     1155.40     1183.05     83.80 o 
   9  -1   8       72.36      115.68     29.17 o 
  -8   0   8      711.17      665.11    123.94 o 
  -7   0   8      313.25      297.73     31.02 o 
  -6   0   8      127.73      157.13     20.36 o 
  -5   0   8      121.39      114.16     16.45 o 
  -4   0   8     1907.90     1769.27     64.75 o 
  -3   0   8     1274.28     1288.17     83.45 o 
  -2   0   8     1454.82     1677.20    130.69 o 
  -1   0   8       96.37      100.64     19.56 o 
   0   0   8     1698.50     2076.90     80.26 o 
   1   0   8      434.86      543.47     49.33 o 
   2   0   8      106.42      138.63     35.83 o 
   3   0   8     2854.45     3102.00    167.73 o 
   4   0   8     1467.48     1336.47    125.36 o 
   5   0   8       26.52       21.89      9.93 o 
   6   0   8     2251.60     2293.38    113.91 o 
   7   0   8     3548.52     3566.18    153.45 o 
   8   0   8      845.00      884.05     72.42 o 
   9   0   8     1997.58     2131.58    109.34 o 
  -8   1   8     1813.94     1519.53    246.12 o 
  -7   1   8     4574.31     4342.38    118.19 o 
  -6   1   8     6782.87     6942.85    101.52 o 
  -5   1   8      101.72      117.71     14.23 o 
  -4   1   8     4147.45     3400.12     85.98 o 
  -3   1   8    10677.89    10426.99    411.18 o 
  -2   1   8     1784.26     1836.88    159.35 o 
  -1   1   8    21679.49    22457.69    824.04 o 
   0   1   8     1564.72     1664.76     95.57 o 
   1   1   8       35.57       28.35     18.20 o 
   2   1   8     5037.00     5512.90    129.80 o 
   3   1   8      564.59      667.49     52.42 o 
   4   1   8     3635.79     3729.60    204.76 o 
   5   1   8      248.36      306.47     50.24 o 
   6   1   8     2532.96     2290.59     94.31 o 
   7   1   8      544.75      618.40     37.46 o 
   8   1   8     2743.57     2836.31     80.51 o 
   9   1   8       79.26       90.31     17.22 o 
  -8   2   8        4.83        4.07     11.18 o 
  -7   2   8     1642.17     1766.93     72.81 o 
  -6   2   8      255.13      274.60     19.68 o 
  -5   2   8      104.91       99.09     14.45 o 
  -4   2   8      959.58      796.00     38.05 o 
  -3   2   8     1585.23     1634.87    163.91 o 
  -2   2   8      123.41      103.23     24.52 o 
  -1   2   8     1117.68     1304.40    179.08 o 
   0   2   8     4364.77     4636.39    196.49 o 
   1   2   8      908.37      896.13     79.03 o 
   2   2   8     1382.56     1704.67     71.15 o 
   3   2   8      493.66      405.76     38.19 o 
   4   2   8     2781.50     2730.51    114.11 o 
   5   2   8     5689.75     4774.99    136.68 o 
   6   2   8       90.10       73.64     14.21 o 
   7   2   8     1290.83     1323.49     54.66 o 
   8   2   8      477.88      447.14     28.09 o 
   9   2   8       28.68       16.24     15.10 o 
  -8   3   8      387.42      341.89     39.68 o 
  -7   3   8     1024.21     1133.00     65.15 o 
  -6   3   8       26.84       32.41     11.39 o 
  -5   3   8       31.94       41.50     12.57 o 
  -4   3   8     8483.37     7902.71    372.40 o 
  -3   3   8       21.31       38.49     24.12 o 
  -2   3   8    19612.98    20213.87    458.45 o 
  -1   3   8     9838.47    10290.96    462.90 o 
   0   3   8     3597.72     3436.41    197.18 o 
   1   3   8     8548.04     9151.63    288.02 o 
   2   3   8     2217.78     2360.63     88.06 o 
   3   3   8     7217.86     7995.07    187.31 o 
   4   3   8       21.26        9.94     14.38 o 
   5   3   8     1265.96     1279.99     58.97 o 
   6   3   8        3.24       22.11     10.48 o 
   7   3   8     1320.73     1403.19     56.10 o 
   8   3   8      509.83      498.18     45.33 o 
   9   3   8       35.72       73.37     21.70 o 
  -8   4   8      379.57      319.89     35.07 o 
  -7   4   8       86.60      112.86     22.59 o 
  -6   4   8      120.24      142.31     25.71 o 
  -5   4   8     1587.76     1419.07     70.49 o 
  -4   4   8      152.06      147.42     26.63 o 
  -3   4   8    10882.04    11203.71   1088.03 o 
  -2   4   8     1175.49     1176.15     79.54 o 
  -1   4   8     1986.39     2035.06     94.90 o 
   0   4   8     4539.48     4994.59    145.60 o 
   1   4   8     5332.36     5822.09    221.53 o 
   2   4   8      785.36     1022.70     88.64 o 
   3   4   8     5976.33     6308.64    165.40 o 
   4   4   8    10681.75    10713.10    347.11 o 
   5   4   8     2306.06     2366.57     80.34 o 
   6   4   8      280.60      269.44     25.07 o 
   7   4   8     1861.43     1961.53     67.34 o 
   8   4   8     2006.08     1752.35     82.40 o 
   9   4   8      679.14      699.48     57.02 o 
  -7   5   8       31.23       27.60     26.62 o 
  -6   5   8     1296.46     1122.53     91.05 o 
  -5   5   8      474.28      435.05     40.73 o 
  -4   5   8      180.73      138.88     27.66 o 
  -3   5   8      490.67      529.11     98.21 o 
  -2   5   8      255.56      383.75     47.11 o 
  -1   5   8     2498.96     2738.81    117.70 o 
   0   5   8     9952.34    11184.21    244.93 o 
   1   5   8      253.56      273.32     34.72 o 
   2   5   8     3057.08     3044.52    163.92 o 
   3   5   8       52.90      121.24     37.71 o 
   4   5   8     2331.16     2396.62     90.32 o 
   5   5   8     2922.05     3140.49    173.95 o 
   6   5   8      604.73      602.19     44.67 o 
   7   5   8      411.79      409.04     32.97 o 
   8   5   8       14.60        4.44      9.58 o 
  -7   6   8      415.19      459.05     37.06 o 
  -6   6   8      422.52      382.91     56.31 o 
  -5   6   8      192.40      182.49     26.53 o 
  -4   6   8      212.65      229.90     30.43 o 
  -3   6   8     1706.43     1487.68     78.63 o 
  -2   6   8      286.94      224.24     37.69 o 
  -1   6   8     1257.27     1312.08     83.86 o 
   0   6   8     2287.46     2375.25    107.80 o 
   1   6   8      515.44      488.41     44.89 o 
   2   6   8     2597.46     2559.31    157.10 o 
   3   6   8     4123.94     3497.77    191.50 o 
   4   6   8       65.99      121.23     25.72 o 
   5   6   8     1683.87     1529.11     68.15 o 
   6   6   8       60.85       60.93     13.55 o 
   7   6   8     1077.91     1129.56     61.36 o 
   8   6   8     3317.09     3552.34    109.41 o 
  -7   7   8     1186.58     1110.37     55.31 o 
  -6   7   8      123.76      114.25     21.16 o 
  -5   7   8     1615.45     1611.38     76.81 o 
  -4   7   8     1039.10     1002.66     52.96 o 
  -3   7   8       97.14       80.36     12.01 o 
  -2   7   8     8318.96     8223.50    245.38 o 
  -1   7   8       12.14       10.65     12.32 o 
   0   7   8     9604.76    10061.20    246.47 o 
   1   7   8      868.97      999.48     99.48 o 
   2   7   8      568.61      613.43     80.84 o 
   3   7   8     5410.51     4688.51    107.95 o 
   4   7   8       52.05       37.18     10.81 o 
   5   7   8      285.35      250.67     23.56 o 
   6   7   8      779.34      821.62     44.14 o 
   7   7   8      132.31      157.92     27.80 o 
   8   7   8       22.32       52.70     22.32 o 
  -7   8   8     1136.13     1044.74     41.81 o 
  -6   8   8       21.61        0.00     35.10 o 
  -5   8   8     1403.00     1492.71     73.80 o 
  -4   8   8      250.71      251.03     20.97 o 
  -3   8   8    11141.02     9851.73    232.68 o 
  -2   8   8        3.31       14.88     11.11 o 
  -1   8   8      591.93      614.90     60.54 o 
   0   8   8     5695.25     6114.60    274.05 o 
   1   8   8     2762.04     2767.16    175.77 o 
   2   8   8     4871.75     4377.37    307.51 o 
   3   8   8      467.93      396.00     38.57 o 
   4   8   8        3.80        0.00      9.50 o 
   5   8   8      177.24      204.75     39.32 o 
   6   8   8     1643.23     1638.57     75.42 o 
   7   8   8      500.43      628.95     68.39 o 
   8   8   8      138.84      134.76     27.83 o 
  -7   9   8     1652.33     1466.98     56.84 o 
  -6   9   8       16.04       25.14     15.62 o 
  -5   9   8       38.82       47.43     12.92 o 
  -4   9   8      103.60      110.89     17.00 o 
  -3   9   8     3606.44     3378.49     86.15 o 
  -2   9   8      404.84      366.04     38.72 o 
  -1   9   8       43.80       62.86     17.00 o 
   0   9   8     2374.53     2057.66    144.44 o 
   1   9   8     1099.11     1020.54     47.55 o 
   2   9   8    15826.52    15364.60    295.24 o 
   3   9   8      975.45      820.08     45.82 o 
   4   9   8     1193.71     1071.53     41.02 o 
   5   9   8      353.66      374.55     36.23 o 
   6   9   8      857.17      964.91     82.72 o 
   7   9   8      301.45      366.47     88.23 o 
   8   9   8      414.69      358.26     38.31 o 
  -6  10   8      899.67      937.91     52.60 o 
  -5  10   8      273.92      267.62     24.66 o 
  -4  10   8     2350.46     2614.54    104.52 o 
  -3  10   8     2009.31     2086.97     72.68 o 
  -2  10   8        7.53       23.60     16.77 o 
  -1  10   8     9399.09     8342.76    361.22 o 
   0  10   8     6412.04     5343.04    272.53 o 
   1  10   8     4259.62     3789.45     85.13 o 
   2  10   8     4282.35     4056.32     91.95 o 
   3  10   8     1192.87     1123.40     47.85 o 
   4  10   8       89.83      107.98     14.27 o 
   5  10   8     1865.82     1864.53     80.15 o 
   6  10   8        0.21       14.72     45.81 o 
   7  10   8      488.95      486.04     35.06 o 
  -6  11   8      219.03      255.83     36.96 o 
  -5  11   8      280.18      234.61     22.37 o 
  -4  11   8      208.19      215.37     22.66 o 
  -3  11   8     1279.56     1307.69     70.48 o 
  -2  11   8      793.64      714.60     37.47 o 
  -1  11   8     1945.07     2022.24     80.04 o 
   0  11   8      202.40      224.99     21.80 o 
   1  11   8     2244.34     2172.53     67.60 o 
   2  11   8      949.26      976.98     38.46 o 
   3  11   8      682.58      665.31     33.72 o 
   4  11   8     1512.75     1368.25     52.57 o 
   5  11   8     1928.03     1944.08     77.88 o 
   6  11   8     2119.59     2159.47     87.99 o 
   7  11   8      347.93      337.27     26.57 o 
  -5  12   8      647.84      706.90     41.89 o 
  -4  12   8       52.49       70.70     24.61 o 
  -3  12   8       17.53       15.72     17.93 o 
  -2  12   8     2359.33     2491.32     88.89 o 
  -1  12   8     2097.13     2285.87     85.47 o 
   0  12   8     1792.81     1860.63     77.29 o 
   1  12   8     4533.23     4488.23     99.16 o 
   2  12   8     1332.38     1345.79     44.94 o 
   3  12   8     2175.82     2214.98     67.18 o 
   4  12   8     4042.42     4047.40     93.10 o 
   5  12   8      107.38      121.98     15.75 o 
   6  12   8      907.37      765.28     43.28 o 
  -5  13   8        1.19       21.18     18.11 o 
  -4  13   8      527.66      514.72     36.82 o 
  -3  13   8      145.38      116.61     19.94 o 
  -2  13   8     1776.37     1944.32     75.80 o 
  -1  13   8      418.80      434.11     25.85 o 
   0  13   8       59.77       53.17     17.52 o 
   1  13   8      689.42      750.26     37.86 o 
   2  13   8       81.08      115.83     29.53 o 
   3  13   8      540.06      530.67     38.34 o 
   4  13   8       29.88       37.07     14.47 o 
   5  13   8      273.96      314.05     75.69 o 
   6  13   8      629.04      655.68     47.82 o 
  -4  14   8      769.03      883.12     42.11 o 
  -3  14   8      226.82      239.58     24.89 o 
  -2  14   8     1320.55     1383.19     60.71 o 
  -1  14   8       23.50       24.79     10.19 o 
   0  14   8     1145.90     1234.38     47.08 o 
   1  14   8     1575.58     1773.12     97.76 o 
   2  14   8       56.32       98.10     19.46 o 
   3  14   8     1663.44     1670.78     64.59 o 
   4  14   8      132.30      138.84     18.88 o 
   5  14   8      526.79      559.82     44.96 o 
  -3  15   8       20.64       25.98     14.51 o 
  -2  15   8      123.84      131.80     18.25 o 
  -1  15   8      240.80      249.71     19.37 o 
   0  15   8       29.67       24.59      8.75 o 
   1  15   8      473.34      401.28     30.22 o 
   2  15   8     1605.39     1587.06     88.03 o 
   3  15   8     1937.36     1822.13     88.95 o 
   4  15   8      532.54      523.14     42.81 o 
  -1  16   8      401.15      357.07     33.74 o 
   0  16   8     2202.43     2262.05     93.50 o 
   1  16   8     2593.60     2419.48    213.47 o 
   2  16   8      260.35      287.35     33.20 o 
  -2 -12   9      710.86      679.22     51.23 o 
  -1 -12   9      303.15      280.65     20.06 o 
   0 -12   9     3585.81     3455.35    232.61 o 
   1 -12   9       67.22       68.13     39.27 o 
   2 -12   9     1202.92     1239.32     75.48 o 
   3 -12   9     1042.69      981.83     60.22 o 
  -3 -11   9      573.13      567.12     35.74 o 
  -2 -11   9     1841.85     2002.27     73.05 o 
  -1 -11   9     2461.09     2431.14     83.94 o 
   0 -11   9     1305.75     1395.12     52.39 o 
   1 -11   9      292.82      266.80     23.72 o 
   2 -11   9      201.53      198.23     24.70 o 
   3 -11   9       26.80       30.45      9.31 o 
   4 -11   9       55.97       58.01     13.96 o 
  -4 -10   9     1984.47     2084.93     71.04 o 
  -3 -10   9     1921.58     2216.36     79.97 o 
  -2 -10   9     1239.64     1392.61     77.08 o 
  -1 -10   9      638.63      645.87     32.77 o 
   0 -10   9       29.88       32.61     12.43 o 
   1 -10   9      110.67      131.95     24.18 o 
   2 -10   9      489.44      502.03     31.95 o 
   3 -10   9      108.33      127.77     14.56 o 
   4 -10   9      338.69      366.78     31.62 o 
   5 -10   9       49.00       31.79     22.72 o 
  -5  -9   9      568.37      589.77     25.83 o 
  -4  -9   9      288.07      286.95     20.59 o 
  -3  -9   9      767.53      867.51     34.59 o 
  -2  -9   9     1325.15     1261.29     37.77 o 
  -1  -9   9     1364.38     1371.37     43.88 o 
   0  -9   9       14.27       21.91     11.70 o 
   1  -9   9     2290.17     2222.56     62.79 o 
   2  -9   9     2375.10     2296.26     55.98 o 
   3  -9   9      925.75      897.79     38.62 o 
   4  -9   9      548.70      522.12     49.96 o 
   5  -9   9      319.39      399.93     51.08 o 
   6  -9   9       41.49       56.70     13.93 o 
  -5  -8   9     1566.30     1657.54     48.42 o 
  -4  -8   9      832.09      899.09     38.19 o 
  -3  -8   9     5172.41     5657.35    105.35 o 
  -2  -8   9       30.68       25.61      8.14 o 
  -1  -8   9     2326.41     2336.44     53.40 o 
   0  -8   9     4144.60     4031.98    100.89 o 
   1  -8   9      241.57      214.44     19.77 o 
   2  -8   9     1417.65     1427.20     43.95 o 
   3  -8   9       93.87      101.61     15.08 o 
   4  -8   9      321.20      329.74     29.01 o 
   5  -8   9     2672.31     2716.16    110.28 o 
   6  -8   9       81.21       69.97     13.80 o 
  -6  -7   9     3060.01     3013.36     90.01 o 
  -5  -7   9       65.60       41.26     12.53 o 
  -4  -7   9      198.08      219.57     23.39 o 
  -3  -7   9      112.25      135.69     20.16 o 
  -2  -7   9       32.22       33.91      7.60 o 
  -1  -7   9      128.98      125.90     13.06 o 
   0  -7   9     1160.81     1128.79     35.93 o 
   1  -7   9       64.97       54.17      9.78 o 
   2  -7   9       85.04       90.18     12.05 o 
   3  -7   9      641.13      649.96     29.51 o 
   4  -7   9      367.65      341.14     24.86 o 
   5  -7   9      133.94      158.17     17.78 o 
   6  -7   9      403.10      360.97     29.41 o 
   7  -7   9      767.87      742.23     54.04 o 
  -6  -6   9       65.17       47.46     11.93 o 
  -5  -6   9        3.70       10.23      9.39 o 
  -4  -6   9      794.33      749.06     42.81 o 
  -3  -6   9      146.98      117.17     15.34 o 
  -2  -6   9     2199.96     2015.14     46.39 o 
  -1  -6   9     4375.20     3971.62     93.73 o 
   0  -6   9      284.14      293.36     25.50 o 
   1  -6   9    13061.31    11165.05    217.51 o 
   2  -6   9      767.88      653.16     25.45 o 
   3  -6   9      256.43      271.51     17.15 o 
   4  -6   9     5297.96     5162.59     98.94 o 
   5  -6   9      512.62      453.03     31.65 o 
   6  -6   9     2761.61     2789.30     82.51 o 
   7  -6   9      884.40      879.23     69.57 o 
  -7  -5   9      586.91      544.24     65.18 o 
  -6  -5   9      456.82      496.02     32.63 o 
  -5  -5   9      147.79      152.92     25.00 o 
  -4  -5   9        1.97        2.66      7.76 o 
  -3  -5   9      372.72      331.11     21.66 o 
  -2  -5   9     6068.17     5580.69     97.43 o 
  -1  -5   9       71.19       73.31     25.92 o 
   0  -5   9      108.58      101.83     13.67 o 
   1  -5   9     1055.60      969.95     34.29 o 
   2  -5   9      206.55      151.31     15.39 o 
   3  -5   9     3830.33     3174.81     71.17 o 
   4  -5   9       18.38       27.58     10.11 o 
   5  -5   9       31.67       50.50     16.27 o 
   6  -5   9     1122.17     1107.10     51.54 o 
   7  -5   9      240.02      238.31     24.44 o 
   8  -5   9       37.06       10.78      9.29 o 
  -7  -4   9      231.12      253.24     18.91 o 
  -6  -4   9       62.56       76.75     19.06 o 
  -5  -4   9      765.21      799.04     42.42 o 
  -4  -4   9       49.76       79.45     12.70 o 
  -3  -4   9     2436.98     2412.23     62.71 o 
  -2  -4   9      176.68      166.40     15.71 o 
  -1  -4   9     1301.98     1101.53     68.79 o 
   0  -4   9      570.65      552.14     80.90 o 
   1  -4   9     4468.99     4203.02    236.62 o 
   2  -4   9     3579.02     3385.68     86.80 o 
   3  -4   9     3567.66     2905.74    240.33 o 
   4  -4   9     2637.65     2246.07     66.81 o 
   5  -4   9     3774.82     3660.94    182.33 o 
   6  -4   9     4153.62     4126.84    124.05 o 
   7  -4   9      474.29      459.85     40.34 o 
   8  -4   9      680.03      616.78     50.52 o 
  -7  -3   9      792.21      781.56     39.44 o 
  -6  -3   9     1050.62     1126.11     51.35 o 
  -5  -3   9       97.64      134.31     16.89 o 
  -4  -3   9      364.72      377.29     18.90 o 
  -3  -3   9       31.07       45.39      9.85 o 
  -2  -3   9     1607.20     1358.58     70.35 o 
  -1  -3   9      110.29      169.45     46.96 o 
   0  -3   9      853.29      969.29     60.53 o 
   1  -3   9     5012.25     5399.16    161.14 o 
   2  -3   9     4520.10     4974.56    228.22 o 
   3  -3   9       23.67       30.62     23.86 o 
   4  -3   9     2371.75     2055.48    100.45 o 
   5  -3   9      997.96      918.56     70.96 o 
   6  -3   9       33.04       46.78     21.93 o 
   7  -3   9      732.92      784.17     53.54 o 
   8  -3   9       11.26       29.68     13.21 o 
  -7  -2   9      146.79      142.02     18.37 o 
  -6  -2   9     1633.50     1688.29     53.59 o 
  -5  -2   9      680.38      650.23     32.67 o 
  -4  -2   9     1040.20      980.68     30.18 o 
  -3  -2   9      355.19      268.86     18.46 o 
  -2  -2   9     3277.31     3383.29    184.26 o 
  -1  -2   9      193.16      229.05     44.79 o 
   0  -2   9      175.19      292.39     51.09 o 
   1  -2   9    17746.47    18056.70    696.65 o 
   2  -2   9      837.65      963.72     94.56 o 
   3  -2   9     9213.85     8885.36    329.10 o 
   4  -2   9     3655.57     3461.54    324.81 o 
   5  -2   9       60.78       58.36     21.34 o 
   6  -2   9     4095.58     4106.99    163.75 o 
   7  -2   9      135.06      163.99     36.31 o 
   8  -2   9     2068.41     2195.99    130.91 o 
  -8  -1   9      220.49      237.26     35.45 o 
  -7  -1   9      388.66      427.07     30.16 o 
  -6  -1   9      673.45      649.79     33.53 o 
  -5  -1   9      749.76      840.48     40.70 o 
  -4  -1   9      663.56      601.68     27.50 o 
  -3  -1   9       33.35       22.94      8.42 o 
  -2  -1   9     6618.61     6713.85    268.73 o 
  -1  -1   9     3746.84     4312.32    199.16 o 
   0  -1   9     6687.31     7796.11    181.24 o 
   1  -1   9     3642.69     4136.96     95.25 o 
   2  -1   9      534.14      687.02     76.70 o 
   3  -1   9      174.00      220.02     51.46 o 
   4  -1   9     2627.12     2460.41    132.80 o 
   5  -1   9     2767.24     2854.56    123.61 o 
   6  -1   9     1025.73     1043.49     77.92 o 
   7  -1   9      427.05      401.93     53.17 o 
   8  -1   9     1343.13     1322.19    115.61 o 
  -8   0   9       35.44       35.39     16.83 o 
  -7   0   9     3283.81     3377.11    131.74 o 
  -6   0   9        0.07        7.12     15.89 o 
  -5   0   9      235.83      241.17     22.66 o 
  -4   0   9     6363.17     6041.90    172.45 o 
  -3   0   9     4389.24     4022.04    157.53 o 
  -2   0   9     2308.39     2508.42    168.89 o 
  -1   0   9       25.20       18.87     10.41 o 
   0   0   9     8182.90     9904.30    209.55 o 
   1   0   9      212.42      309.59     31.61 o 
   2   0   9     6599.54     7453.38    169.65 o 
   3   0   9     3214.23     2865.13    164.18 o 
   4   0   9      381.88      415.17     72.37 o 
   5   0   9    15766.26    14719.01    893.43 o 
   6   0   9     5351.92     5338.10    185.11 o 
   7   0   9      200.81      196.99     39.79 o 
   8   0   9       30.06       26.78     15.67 o 
   9   0   9      182.90      139.58     28.77 o 
  -8   1   9      423.82      380.60     28.99 o 
  -7   1   9      127.60      115.60     20.31 o 
  -6   1   9      675.07      708.34     40.11 o 
  -5   1   9      287.89      257.99     21.12 o 
  -4   1   9       60.76       37.36     15.78 o 
  -3   1   9     2068.13     1944.25    174.17 o 
  -2   1   9     2202.36     2251.65    107.04 o 
  -1   1   9    20741.01    21324.90    824.12 o 
   0   1   9      322.24      366.14     35.90 o 
   1   1   9     4594.10     5387.09    219.08 o 
   2   1   9     9643.53    10282.16    310.82 o 
   3   1   9     5354.97     5810.21    239.94 o 
   4   1   9     6608.11     6637.48    289.82 o 
   5   1   9     2799.46     2676.30    269.82 o 
   6   1   9      102.86      126.12     30.05 o 
   7   1   9      147.52      118.63     28.63 o 
   8   1   9       70.32       14.14     17.05 o 
   9   1   9       69.33       88.18     25.83 o 
  -8   2   9       12.88        6.49     10.61 o 
  -7   2   9      288.84      328.51     25.73 o 
  -6   2   9      953.95      950.52     35.55 o 
  -5   2   9     1562.06     1506.88     49.80 o 
  -4   2   9      213.18      157.71     17.21 o 
  -3   2   9      211.18      177.49     55.66 o 
  -2   2   9     5967.18     6453.47    203.48 o 
  -1   2   9     1115.79     1138.26     83.67 o 
   0   2   9      542.98      644.28     75.98 o 
   1   2   9     3855.85     4420.48    194.47 o 
   2   2   9      215.72      252.61     28.98 o 
   3   2   9     2324.67     2546.93     99.15 o 
   4   2   9     5111.36     4890.04    242.67 o 
   5   2   9     3936.21     3652.98    439.49 o 
   6   2   9       39.90       57.40     14.13 o 
   7   2   9     4705.91     5076.80    112.59 o 
   8   2   9      912.73      945.10     55.19 o 
   9   2   9      583.53      536.59     35.64 o 
  -8   3   9       35.20       41.97     15.65 o 
  -7   3   9       95.49       64.73     29.18 o 
  -6   3   9      949.12      913.85     34.98 o 
  -5   3   9      223.20      227.26     23.44 o 
  -4   3   9      127.67      120.02     16.66 o 
  -3   3   9      847.54      822.96    122.90 o 
  -2   3   9      726.61      739.24     64.38 o 
  -1   3   9      115.60      165.00     30.48 o 
   0   3   9      248.39      243.44     48.09 o 
   1   3   9        0.71       36.05     23.13 o 
   2   3   9     7770.83     7994.95    208.18 o 
   3   3   9     2806.55     3107.62    114.13 o 
   4   3   9     3941.45     3317.74    177.30 o 
   5   3   9      983.64      894.17     59.75 o 
   6   3   9     1520.88     1498.51     56.17 o 
   7   3   9     2144.72     2100.29     85.19 o 
   8   3   9      417.53      453.03     38.97 o 
  -8   4   9      447.41      326.72     35.32 o 
  -7   4   9     5012.40     5085.42    276.65 o 
  -6   4   9      106.98       98.66     16.82 o 
  -5   4   9      162.32      130.52     17.92 o 
  -4   4   9     1882.75     1832.75    105.32 o 
  -3   4   9     2750.28     2753.32    291.69 o 
  -2   4   9    11373.05    11484.65    332.04 o 
  -1   4   9      439.60      445.59     71.48 o 
   0   4   9       88.31      164.91     47.76 o 
   1   4   9      129.27      178.79     41.30 o 
   2   4   9     3172.38     3224.75    167.03 o 
   3   4   9       65.95       63.95     21.82 o 
   4   4   9     1448.20     1465.84     67.76 o 
   5   4   9     1578.58     1348.39    154.58 o 
   6   4   9      278.23      269.51     30.67 o 
   7   4   9     3045.27     3175.39    112.78 o 
   8   4   9        7.09       11.25     11.84 o 
  -8   5   9      127.93       85.38     19.09 o 
  -7   5   9      131.91       91.74     17.67 o 
  -6   5   9      424.25      429.79     59.09 o 
  -5   5   9     1173.06     1157.72     65.65 o 
  -4   5   9     1743.48     1573.74     73.05 o 
  -3   5   9       72.83       67.74     11.64 o 
  -2   5   9     8764.09     9389.01    257.41 o 
  -1   5   9     1016.67     1167.72     78.76 o 
   0   5   9      537.56      581.93     50.91 o 
   1   5   9     5214.15     5573.62    231.41 o 
   2   5   9      489.77      646.99     76.61 o 
   3   5   9     2124.61     2279.08    151.06 o 
   4   5   9     1355.92     1265.93     94.99 o 
   5   5   9       20.56       72.58     16.50 o 
   6   5   9     2147.65     2196.06     86.36 o 
   7   5   9      570.56      547.34     38.15 o 
   8   5   9       64.36       20.34     12.36 o 
  -7   6   9      173.48      154.97     23.25 o 
  -6   6   9       37.91       47.37     25.41 o 
  -5   6   9     5349.25     5092.96    143.85 o 
  -4   6   9      527.82      459.34     31.66 o 
  -3   6   9     9832.39     9288.51    450.64 o 
  -2   6   9     4629.95     4626.92    334.38 o 
  -1   6   9       91.72       89.00     26.00 o 
   0   6   9     6388.11     7073.04    201.58 o 
   1   6   9     6673.88     6449.71    182.27 o 
   2   6   9     1017.03     1088.40    105.81 o 
   3   6   9     2463.88     2640.64    168.80 o 
   4   6   9     5041.95     4356.31    191.83 o 
   5   6   9      929.66      916.60     53.18 o 
   6   6   9      270.02      296.20     33.08 o 
   7   6   9     1208.82     1203.65     54.17 o 
   8   6   9       32.14       73.73     26.36 o 
  -7   7   9      893.54      864.87     48.51 o 
  -6   7   9      594.64      594.79     45.17 o 
  -5   7   9     3671.08     3572.67    116.28 o 
  -4   7   9     2784.84     2558.24    104.53 o 
  -3   7   9      641.29      557.15     43.80 o 
  -2   7   9     5506.07     4785.33    219.76 o 
  -1   7   9      157.14      256.40     51.83 o 
   0   7   9     2171.87     2153.54    108.83 o 
   1   7   9      627.60      508.72     74.71 o 
   2   7   9     2395.44     2153.20    154.06 o 
   3   7   9     6716.87     5853.23    125.26 o 
   4   7   9     8149.92     7468.25    169.03 o 
   5   7   9     1071.34     1031.06     57.33 o 
   6   7   9      350.91      341.18     28.48 o 
   7   7   9     1352.55     1349.86    104.64 o 
   8   7   9        1.68       17.51     11.84 o 
  -7   8   9       39.06       41.35     13.09 o 
  -6   8   9      490.90      511.16     41.56 o 
  -5   8   9      203.65      169.28     27.15 o 
  -4   8   9     1323.73     1304.04     56.94 o 
  -3   8   9        7.48       10.44      6.82 o 
  -2   8   9      419.44      361.86     33.10 o 
  -1   8   9     5136.80     4669.78    213.87 o 
   0   8   9      147.31      111.25     38.42 o 
   1   8   9     4364.23     3848.21     94.98 o 
   2   8   9     2247.30     1999.99     89.40 o 
   3   8   9      166.14      212.84     31.09 o 
   4   8   9      183.19      167.05     27.83 o 
   5   8   9      730.67      651.95     70.00 o 
   6   8   9       45.88       25.44     20.23 o 
   7   8   9      188.84      161.84     53.11 o 
   8   8   9      818.94      717.96     77.97 o 
  -7   9   9      176.59      131.53     17.60 o 
  -6   9   9     1055.58     1061.99     58.02 o 
  -5   9   9       97.23      102.88     23.59 o 
  -4   9   9       43.90       57.37     14.79 o 
  -3   9   9      219.65      218.77     19.89 o 
  -2   9   9      961.84      790.15     47.65 o 
  -1   9   9     6218.86     5135.11    188.82 o 
   0   9   9      247.51      211.54     22.25 o 
   1   9   9       66.64       85.56     14.41 o 
   2   9   9      921.55      786.51     43.07 o 
   3   9   9     2337.61     1987.23     75.94 o 
   4   9   9     1779.62     1686.89     65.36 o 
   5   9   9     2324.90     2322.87     91.08 o 
   6   9   9     3910.36     3981.10    147.29 o 
   7   9   9      230.89      259.08     82.61 o 
   8   9   9     2725.45     2441.43    101.62 o 
  -6  10   9     1354.53     1366.29     89.63 o 
  -5  10   9      641.62      653.58     36.77 o 
  -4  10   9      597.17      637.32     37.03 o 
  -3  10   9     3435.28     3455.45     88.11 o 
  -2  10   9      535.41      576.99     43.54 o 
  -1  10   9     1664.39     1566.36     64.94 o 
   0  10   9      155.29      165.74     16.02 o 
   1  10   9      396.80      336.62     21.91 o 
   2  10   9       63.78       83.77     12.15 o 
   3  10   9       29.97       63.60     13.21 o 
   4  10   9      261.32      217.71     19.41 o 
   5  10   9      951.09      932.34     44.89 o 
   6  10   9        4.23       15.18     46.29 o 
   7  10   9       76.84       72.13     15.96 o 
  -6  11   9       59.09       65.16     21.28 o 
  -5  11   9      581.33      571.94     32.65 o 
  -4  11   9      919.24      947.46     44.28 o 
  -3  11   9      172.74      194.07     21.51 o 
  -2  11   9     2123.31     2184.28     68.10 o 
  -1  11   9     1302.73     1262.47     61.62 o 
   0  11   9        8.60       34.84     21.43 o 
   1  11   9       39.14       46.79     13.97 o 
   2  11   9      604.24      630.80     31.05 o 
   3  11   9       79.73       85.46     13.18 o 
   4  11   9       98.03      136.84     19.62 o 
   5  11   9     4512.75     4579.69    124.16 o 
   6  11   9      308.74      315.29     29.26 o 
   7  11   9      873.00      944.45     61.28 o 
  -5  12   9      133.05      151.15     19.46 o 
  -4  12   9     2909.02     3206.71    138.97 o 
  -3  12   9     1958.20     2134.90     80.29 o 
  -2  12   9      919.83     1039.40     55.73 o 
  -1  12   9     4344.21     4536.43    202.04 o 
   0  12   9      972.65     1053.14     57.83 o 
   1  12   9       49.63       60.06     14.04 o 
   2  12   9      207.36      237.98     19.63 o 
   3  12   9       27.88       42.60     11.30 o 
   4  12   9      372.75      390.49     28.49 o 
   5  12   9      411.89      483.77     37.35 o 
   6  12   9      532.65      469.28     32.31 o 
  -5  13   9      941.53      988.94     65.46 o 
  -4  13   9     2936.68     3129.69     90.36 o 
  -3  13   9      121.40      107.68     19.05 o 
  -2  13   9     1364.51     1494.10     65.71 o 
  -1  13   9     1182.54     1273.18     42.34 o 
   0  13   9       89.05      121.15     21.69 o 
   1  13   9      416.72      471.58     37.27 o 
   2  13   9      331.21      363.65     27.60 o 
   3  13   9     1532.15     1542.77     72.33 o 
   4  13   9      196.14      235.84     21.22 o 
   5  13   9     2348.39     2322.38    197.46 o 
   6  13   9      175.12      160.31     25.76 o 
  -4  14   9        3.29       24.64     15.01 o 
  -3  14   9      264.83      375.94     30.20 o 
  -2  14   9      141.67      197.44     24.35 o 
  -1  14   9      158.00      166.34     18.62 o 
   0  14   9      936.46     1016.07     52.96 o 
   1  14   9     1871.40     1958.09     73.91 o 
   2  14   9     1483.14     1619.79     64.74 o 
   3  14   9       37.82       47.39     13.96 o 
   4  14   9       72.29       67.96     10.63 o 
   5  14   9       30.55       35.41     15.69 o 
  -3  15   9      434.91      474.90     45.39 o 
  -2  15   9     4771.77     4785.33    141.75 o 
  -1  15   9      504.66      519.13     27.80 o 
   0  15   9     2344.60     2342.07     52.87 o 
   1  15   9      111.19      103.44     16.71 o 
   2  15   9       22.09       37.48     13.59 o 
   3  15   9     2816.94     2632.68    108.99 o 
   4  15   9     1311.60     1358.97     68.34 o 
  -1  16   9       37.09       52.27     14.12 o 
   0  16   9       56.52       73.51     18.58 o 
   1  16   9      278.40      245.50     23.30 o 
   2  16   9      160.68      155.48     24.21 o 
  -1 -12  10       83.04       58.99     15.81 o 
   0 -12  10      234.05      240.30     30.44 o 
   1 -12  10      611.88      707.62     52.57 o 
   2 -12  10        1.26        8.88     12.63 o 
  -2 -11  10      454.05      442.84     65.32 o 
  -1 -11  10      348.60      332.50     23.88 o 
   0 -11  10     1352.46     1320.90     60.30 o 
   1 -11  10       91.99       81.94     15.97 o 
   2 -11  10      767.22      754.90     73.69 o 
   3 -11  10       50.35       37.63     12.80 o 
  -4 -10  10      171.11      212.19     29.29 o 
  -3 -10  10      858.78      897.04     51.69 o 
  -2 -10  10      198.98      203.59     20.93 o 
  -1 -10  10      354.35      371.42     28.26 o 
   0 -10  10     1581.06     1562.21     49.74 o 
   1 -10  10       67.50       82.98     16.17 o 
   2 -10  10     3145.83     3379.72    103.54 o 
   3 -10  10      166.38      168.61     26.08 o 
   4 -10  10       36.22       35.79     24.70 o 
   5 -10  10      187.20      211.42     29.12 o 
  -4  -9  10     1051.59     1191.44     39.36 o 
  -3  -9  10     2090.06     2237.94     69.80 o 
  -2  -9  10       11.95       28.94      9.24 o 
  -1  -9  10     5125.86     5361.36     90.55 o 
   0  -9  10      438.70      454.64     28.43 o 
   1  -9  10      644.37      616.00     33.05 o 
   2  -9  10     1124.83     1148.92     44.12 o 
   3  -9  10     3031.73     3122.46    105.45 o 
   4  -9  10      234.49      275.19     29.15 o 
   5  -9  10      585.24      561.81     47.79 o 
  -5  -8  10      498.86      509.30     24.91 o 
  -4  -8  10      224.63      204.13     18.26 o 
  -3  -8  10      243.40      250.94     21.22 o 
  -2  -8  10     2435.58     2588.49     51.44 o 
  -1  -8  10      152.03      181.75     15.27 o 
   0  -8  10      179.11      160.83     16.35 o 
   1  -8  10      706.24      708.47     35.49 o 
   2  -8  10      502.68      470.81     33.29 o 
   3  -8  10        6.53       12.13      9.43 o 
   4  -8  10      379.80      395.56     37.82 o 
   5  -8  10       26.48       33.90     15.65 o 
   6  -8  10      616.91      708.98     98.53 o 
  -6  -7  10       49.45       64.18     19.95 o 
  -5  -7  10      533.31      571.41     40.56 o 
  -4  -7  10      196.24      224.25     23.29 o 
  -3  -7  10     3456.43     3624.44     73.62 o 
  -2  -7  10      199.86      202.80     14.30 o 
  -1  -7  10     2389.07     2301.45     55.06 o 
   0  -7  10       69.97       84.67     10.77 o 
   1  -7  10      595.39      574.31     31.60 o 
   2  -7  10      488.06      465.03     32.75 o 
   3  -7  10     1029.14      951.01     39.97 o 
   4  -7  10       60.74       60.53     13.96 o 
   5  -7  10       97.12       93.46     16.82 o 
   6  -7  10      366.01      369.06     33.28 o 
   7  -7  10      564.05      702.13     54.88 o 
  -6  -6  10      114.39      111.87     14.35 o 
  -5  -6  10        5.36        6.01     10.06 o 
  -4  -6  10     1530.35     1396.07     49.30 o 
  -3  -6  10     1589.35     1650.68     53.95 o 
  -2  -6  10      393.53      375.43     20.69 o 
  -1  -6  10      533.33      535.86     24.67 o 
   0  -6  10      916.43      860.46     28.24 o 
   1  -6  10      143.09      123.22     15.54 o 
   2  -6  10     2494.11     2299.60     81.70 o 
   3  -6  10      327.35      320.07     19.15 o 
   4  -6  10     2452.37     2338.20     76.90 o 
   5  -6  10     1112.00     1054.20     57.77 o 
   6  -6  10      130.39      128.09     16.80 o 
   7  -6  10        4.46        2.90      7.63 o 
  -6  -5  10     2510.81     2533.72     89.39 o 
  -5  -5  10      231.40      192.61     37.53 o 
  -4  -5  10     2823.65     3121.25     84.54 o 
  -3  -5  10      155.91      163.12     17.82 o 
  -2  -5  10     1103.62     1004.17     31.06 o 
  -1  -5  10     5357.68     4814.97    123.93 o 
   0  -5  10      524.83      541.30     44.00 o 
   1  -5  10    13552.20    12857.47    224.95 o 
   2  -5  10      557.93      490.68     26.24 o 
   3  -5  10      336.07      293.60     19.86 o 
   4  -5  10       97.20      113.23     19.63 o 
   5  -5  10      913.88      906.78     40.83 o 
   6  -5  10       21.35       43.64     12.38 o 
   7  -5  10       95.40       87.19     13.00 o 
  -7  -4  10     1231.68     1236.79     55.09 o 
  -6  -4  10      168.24      211.60     27.76 o 
  -5  -4  10      100.06      122.59     18.44 o 
  -4  -4  10      732.95      756.05     31.89 o 
  -3  -4  10       53.96       40.68     10.53 o 
  -2  -4  10       14.22       39.36     10.64 o 
  -1  -4  10      228.30      288.40     24.89 o 
   0  -4  10      446.86      498.78     36.05 o 
   1  -4  10     4810.48     4398.95    168.75 o 
   2  -4  10      113.68      107.13     15.25 o 
   3  -4  10     1238.18     1141.86    124.07 o 
   4  -4  10       13.81        9.17     11.77 o 
   5  -4  10       28.80        4.97     11.05 o 
   6  -4  10      874.19      899.40     46.95 o 
   7  -4  10       63.26       76.33     13.26 o 
   8  -4  10      284.15      292.04     37.96 o 
  -7  -3  10      101.26       95.70     13.89 o 
  -6  -3  10        5.23        0.00     24.01 o 
  -5  -3  10     3017.44     2936.06     71.61 o 
  -4  -3  10      589.72      551.00     23.48 o 
  -3  -3  10      912.77      880.49     30.85 o 
  -2  -3  10     4786.39     4054.77    117.11 o 
  -1  -3  10     5145.98     4585.07    135.22 o 
   0  -3  10    23908.05    23506.65   1235.43 o 
   1  -3  10    11288.08    10851.67    581.22 o 
   2  -3  10      109.75      119.08     15.66 o 
   3  -3  10     5872.53     5715.03    185.37 o 
   4  -3  10     4641.68     3802.62    120.96 o 
   5  -3  10      234.22      253.50     31.14 o 
   6  -3  10     1640.31     1554.39     75.18 o 
   7  -3  10      398.75      459.25     40.72 o 
   8  -3  10      247.80      194.12     26.57 o 
  -7  -2  10       32.86       16.87     12.67 o 
  -6  -2  10      350.18      399.56     26.81 o 
  -5  -2  10      124.36       96.49     14.79 o 
  -4  -2  10      509.67      485.84     21.98 o 
  -3  -2  10     4423.42     4082.29     95.25 o 
  -2  -2  10     1321.33     1224.60     48.51 o 
  -1  -2  10     1431.33     1384.30    114.37 o 
   0  -2  10      275.79      293.34     50.11 o 
   1  -2  10      726.87      849.57     89.18 o 
   2  -2  10      610.81      837.15     91.49 o 
   3  -2  10      503.16      446.09     71.93 o 
   4  -2  10      146.30      162.64     29.64 o 
   5  -2  10     3521.84     3177.44    220.56 o 
   6  -2  10       16.59       44.37     20.79 o 
   7  -2  10      101.58       73.47     29.21 o 
   8  -2  10        8.27        8.85      9.71 o 
  -7  -1  10      728.64      763.16     74.38 o 
  -6  -1  10       23.86       37.08     11.22 o 
  -5  -1  10       90.20      104.39     16.18 o 
  -4  -1  10      274.37      256.15     18.43 o 
  -3  -1  10       19.08       31.56      8.40 o 
  -2  -1  10     3801.88     3139.97    185.78 o 
  -1  -1  10     3251.04     3513.71    190.93 o 
   0  -1  10     2594.66     2652.91    141.04 o 
   1  -1  10      236.53      264.11     31.08 o 
   2  -1  10    17609.00    19541.49    510.99 o 
   3  -1  10     5482.80     4883.91    238.14 o 
   4  -1  10     1717.07     1447.30     94.69 o 
   5  -1  10     2548.87     2391.65    114.75 o 
   6  -1  10      386.10      389.83     52.14 o 
   7  -1  10        8.77       31.22     17.67 o 
   8  -1  10     1761.86     1836.76     90.06 o 
  -7   0  10      121.18      125.38     21.42 o 
  -6   0  10     1694.65     1873.46     64.64 o 
  -5   0  10       93.75      111.97     17.47 o 
  -4   0  10      742.81      683.66     33.21 o 
  -3   0  10     1019.41      943.31     45.13 o 
  -2   0  10     3231.93     3061.51    190.54 o 
  -1   0  10      573.78      574.26     50.40 o 
   0   0  10     1137.21     1314.62     73.13 o 
   1   0  10    13657.96    14919.48    275.27 o 
   2   0  10     1235.07     1534.95    120.45 o 
   3   0  10      127.49      142.01     39.53 o 
   4   0  10       20.17       16.88     12.58 o 
   5   0  10        6.27       58.86     22.51 o 
   6   0  10      285.98      246.76     40.09 o 
   7   0  10      174.91      163.80     36.39 o 
   8   0  10      201.75      214.61     50.48 o 
  -8   1  10      366.30      301.05     36.44 o 
  -7   1  10      214.18      216.22     26.31 o 
  -6   1  10      365.30      388.01     30.33 o 
  -5   1  10     2163.67     2110.45     86.35 o 
  -4   1  10      190.13      173.28     21.36 o 
  -3   1  10     4471.05     3787.35    103.78 o 
  -2   1  10      542.62      530.51     83.00 o 
  -1   1  10     1050.51     1007.07     68.36 o 
   0   1  10     7964.33     8139.05    275.39 o 
   1   1  10     3540.26     4338.82    180.48 o 
   2   1  10     5226.89     5046.46    215.72 o 
   3   1  10       29.24       64.56     32.93 o 
   4   1  10       34.66       47.91     31.31 o 
   5   1  10     1340.05     1319.88     82.60 o 
   6   1  10      711.09      695.76     64.30 o 
   7   1  10     1553.03     1443.00     98.61 o 
   8   1  10     1475.13     1506.62    127.19 o 
  -8   2  10      142.41       92.02     18.66 o 
  -7   2  10     1752.30     1763.44    127.84 o 
  -6   2  10      912.26      902.82     39.16 o 
  -5   2  10      126.58      113.38     13.89 o 
  -4   2  10       69.48       59.45     10.37 o 
  -3   2  10      880.37      733.46     37.31 o 
  -2   2  10     2340.95     2337.02    125.25 o 
  -1   2  10    13433.30    13065.02   1185.42 o 
   0   2  10       96.13      287.03     43.69 o 
   1   2  10     1945.73     1838.40    130.59 o 
   2   2  10       90.43      180.39     40.55 o 
   3   2  10      940.21     1104.89    103.01 o 
   4   2  10      507.95      511.65     41.12 o 
   5   2  10      768.65      707.62     60.17 o 
   6   2  10      276.84      289.91     42.73 o 
   7   2  10       89.51       75.72     24.58 o 
   8   2  10      114.57      164.90     26.44 o 
   9   2  10       56.80       58.60     19.15 o 
  -8   3  10     1185.76      812.73     54.01 o 
  -7   3  10       91.88       82.59     23.74 o 
  -6   3  10       87.13       90.33     16.35 o 
  -5   3  10      647.97      683.17     34.13 o 
  -4   3  10     2308.32     2058.25     65.24 o 
  -3   3  10      388.96      389.28     27.87 o 
  -2   3  10      173.62      156.16     32.25 o 
  -1   3  10    14129.18    14052.79    982.35 o 
   0   3  10    12869.14    12056.04    388.78 o 
   1   3  10     5719.31     6075.44    251.69 o 
   2   3  10     5136.33     5158.25    149.54 o 
   3   3  10      616.67      623.13     64.19 o 
   4   3  10     5939.86     5285.55    302.44 o 
   5   3  10     6566.97     6682.33    207.37 o 
   6   3  10      732.59      658.69     46.18 o 
   7   3  10       93.91      104.09     21.20 o 
   8   3  10       32.16       57.42     14.11 o 
  -7   4  10     1402.47     1403.80    107.31 o 
  -6   4  10        4.89       14.98     16.04 o 
  -5   4  10       23.06       20.92     17.77 o 
  -4   4  10      358.26      305.00     33.03 o 
  -3   4  10    10735.87    10035.96    285.84 o 
  -2   4  10     2757.51     2619.33    130.58 o 
  -1   4  10    13355.11    13705.90    588.67 o 
   0   4  10      371.38      344.33     60.19 o 
   1   4  10     2719.59     2860.06    167.39 o 
   2   4  10     7378.91     7640.76    280.16 o 
   3   4  10     1310.88     1299.62     77.45 o 
   4   4  10        9.23        0.00     13.76 o 
   5   4  10       98.88       94.15     17.67 o 
   6   4  10      868.99      850.71     54.43 o 
   7   4  10       23.63       19.62     24.51 o 
   8   4  10       66.31       41.09     13.19 o 
  -7   5  10      279.83      285.83     28.43 o 
  -6   5  10     1959.26     1994.89    104.85 o 
  -5   5  10     1269.01     1236.35     68.36 o 
  -4   5  10      829.39      750.99     50.88 o 
  -3   5  10      137.71      123.25     17.40 o 
  -2   5  10      606.90      577.66     62.33 o 
  -1   5  10      394.77      412.66     78.99 o 
   0   5  10     6584.46     7477.21    307.93 o 
   1   5  10     3450.28     3734.05    197.84 o 
   2   5  10    12126.83    12739.51    396.55 o 
   3   5  10     5697.82     5364.99    244.17 o 
   4   5  10    11918.51    11309.23    210.39 o 
   5   5  10       38.76       40.35     13.90 o 
   6   5  10     2361.49     2382.60     90.78 o 
   7   5  10     3688.52     4050.13    121.11 o 
   8   5  10       23.32       18.94     12.06 o 
  -7   6  10      758.46      746.21     44.69 o 
  -6   6  10     1000.66     1007.33     84.84 o 
  -5   6  10       58.72       39.64     26.73 o 
  -4   6  10      683.67      690.51     49.48 o 
  -3   6  10     2079.83     2036.47     64.41 o 
  -2   6  10     4172.91     3685.41    129.01 o 
  -1   6  10     6830.03     7158.44    330.69 o 
   0   6  10     4978.28     5271.33    257.23 o 
   1   6  10     6582.95     5731.38    253.03 o 
   2   6  10      407.58      472.70     73.82 o 
   3   6  10     6069.51     5124.58    114.34 o 
   4   6  10       51.22       75.55     16.61 o 
   5   6  10       64.28       64.73     13.60 o 
   6   6  10     1759.37     1895.02     80.86 o 
   7   6  10       18.57        0.00     13.31 o 
   8   6  10      647.40      674.29     68.48 o 
  -7   7  10       92.96       99.85     18.06 o 
  -6   7  10      365.65      376.28     53.19 o 
  -5   7  10       41.41       28.87     21.51 o 
  -4   7  10       22.16        2.38     12.10 o 
  -3   7  10     1389.94     1161.13     42.66 o 
  -2   7  10      293.04      280.65     24.40 o 
  -1   7  10      558.41      641.82     95.43 o 
   0   7  10      841.38      694.09     63.07 o 
   1   7  10     7747.56     7245.01    296.86 o 
   2   7  10      772.11      724.80     40.87 o 
   3   7  10     1594.45     1408.47     58.29 o 
   4   7  10      137.09      147.78     22.92 o 
   5   7  10      283.19      255.69     31.22 o 
   6   7  10     1885.22     1786.48     83.05 o 
   7   7  10     1003.02     1118.12     91.65 o 
   8   7  10     1649.17     1608.48     96.13 o 
  -7   8  10      310.67      258.22     24.24 o 
  -6   8  10      299.44      294.89     37.60 o 
  -5   8  10       13.70        0.31     16.55 o 
  -4   8  10      268.92      260.93     25.79 o 
  -3   8  10      133.59      117.01     14.47 o 
  -2   8  10      343.32      326.58     49.22 o 
  -1   8  10     1241.96      971.23     66.80 o 
   0   8  10     4993.62     4496.83    128.60 o 
   1   8  10       40.29       46.38     12.24 o 
   2   8  10      377.61      363.87     29.14 o 
   3   8  10     1245.33     1236.12     88.48 o 
   4   8  10       14.00       10.04     12.10 o 
   5   8  10     1050.96      915.24     46.04 o 
   6   8  10       35.73       11.65     14.27 o 
   7   8  10     1227.37     1298.62     63.42 o 
   8   8  10       70.98       64.18     57.23 o 
  -6   9  10     3608.45     3632.19    105.52 o 
  -5   9  10      525.05      554.24     45.49 o 
  -4   9  10     1270.94     1260.00     55.98 o 
  -3   9  10      550.92      550.46     29.93 o 
  -2   9  10      420.32      363.52     34.01 o 
  -1   9  10      182.66      153.52     19.84 o 
   0   9  10     2816.87     2588.29    100.79 o 
   1   9  10     2391.43     2274.11     82.26 o 
   2   9  10      281.50      238.24     21.70 o 
   3   9  10     1206.99     1145.55     50.67 o 
   4   9  10     4353.10     4150.29     89.38 o 
   5   9  10        8.64       30.47     19.55 o 
   6   9  10     1650.53     1620.92     59.96 o 
   7   9  10       19.99       48.32     15.01 o 
  -6  10  10     2231.36     2083.31     73.09 o 
  -5  10  10        9.45       18.75     14.35 o 
  -4  10  10       39.01       45.90     13.34 o 
  -3  10  10      733.67      804.92     40.76 o 
  -2  10  10     4913.57     4418.79    152.97 o 
  -1  10  10      484.64      452.69     29.98 o 
   0  10  10     6230.02     5930.67    185.40 o 
   1  10  10     1004.04      883.42     35.42 o 
   2  10  10       34.19       64.35     11.71 o 
   3  10  10     9115.65     8993.45    153.55 o 
   4  10  10      556.77      498.11     28.65 o 
   5  10  10      824.52      818.07     42.64 o 
   6  10  10       29.62       75.52     18.45 o 
   7  10  10       44.61       23.55      7.96 o 
  -6  11  10      761.08      748.49     55.90 o 
  -5  11  10     1991.03     1994.89     86.17 o 
  -4  11  10     1290.66     1362.96     52.33 o 
  -3  11  10       55.37       72.21     15.22 o 
  -2  11  10     1046.19     1074.25     47.02 o 
  -1  11  10     3439.07     3257.78    146.14 o 
   0  11  10      450.31      550.18     43.03 o 
   1  11  10     1160.40     1113.56     41.00 o 
   2  11  10       25.79       28.19     10.14 o 
   3  11  10      797.32      813.37     36.25 o 
   4  11  10     1490.27     1531.66     49.65 o 
   5  11  10     6077.44     6266.96    148.70 o 
   6  11  10     1739.47     1694.06     55.18 o 
   7  11  10      330.48      318.69     34.78 o 
  -5  12  10      348.41      368.67     44.03 o 
  -4  12  10      298.44      316.09     29.12 o 
  -3  12  10      649.02      734.12     46.30 o 
  -2  12  10     1943.88     2064.14    103.16 o 
  -1  12  10      569.55      653.92     61.59 o 
   0  12  10       36.66       57.94     24.92 o 
   1  12  10      115.33      123.16     15.16 o 
   2  12  10     3540.40     3724.74     77.71 o 
   3  12  10      444.85      494.78     27.67 o 
   4  12  10      788.54      846.26     38.45 o 
   5  12  10     3329.37     3454.83    130.90 o 
   6  12  10      526.05      465.17     50.86 o 
  -4  13  10       57.20       68.72     15.83 o 
  -3  13  10      113.15      125.77     29.50 o 
  -2  13  10     1851.97     2038.32     76.53 o 
  -1  13  10       83.37      104.23     16.85 o 
   0  13  10      647.23      695.36     45.82 o 
   1  13  10      118.45      153.70     23.09 o 
   2  13  10      533.10      582.13     29.22 o 
   3  13  10      656.41      692.40     31.16 o 
   4  13  10      125.11      129.09     16.16 o 
   5  13  10      206.54      169.89     21.66 o 
  -4  14  10      210.49      186.16     29.36 o 
  -3  14  10     1548.30     1734.07     62.48 o 
  -2  14  10      149.38      179.16     22.04 o 
  -1  14  10       56.71       64.66     16.97 o 
   0  14  10       35.63       61.94     17.15 o 
   1  14  10     2118.19     2292.12     80.49 o 
   2  14  10      415.08      470.43     35.40 o 
   3  14  10      114.34      120.56     19.25 o 
   4  14  10     1003.28      888.44     46.42 o 
   5  14  10      654.90      588.21     44.83 o 
  -3  15  10       28.73       50.63     18.17 o 
  -2  15  10      210.95      212.82     21.38 o 
  -1  15  10      552.48      582.46     36.34 o 
   0  15  10      120.56      101.34     11.37 o 
   1  15  10      468.75      527.95     45.82 o 
   2  15  10      332.23      354.41     38.91 o 
   3  15  10     1205.27     1112.86     47.16 o 
  -1  16  10      191.20      134.76     23.52 o 
   0  16  10      637.34      535.13     41.43 o 
   1  16  10       88.23       76.59     18.68 o 
   2  16  10      821.95      888.00     55.36 o 
  -2 -11  11      151.66      149.70     25.98 o 
  -1 -11  11       45.38       15.41      9.18 o 
   0 -11  11      135.27       96.30     23.51 o 
   1 -11  11      770.04      696.85     97.37 o 
   2 -11  11      283.24      293.00     37.14 o 
   3 -11  11       84.77       75.94     18.24 o 
  -3 -10  11      359.73      353.89     39.30 o 
  -2 -10  11      432.14      414.12     79.73 o 
  -1 -10  11      342.71      311.46     24.16 o 
   0 -10  11      551.55      539.04     32.19 o 
   1 -10  11      248.68      267.14     23.52 o 
   2 -10  11      449.61      576.04     40.67 o 
   3 -10  11      792.99      774.51     45.12 o 
   4 -10  11      246.92      275.94     25.32 o 
  -4  -9  11       38.23       44.57     12.53 o 
  -3  -9  11     4223.45     4497.38    102.82 o 
  -2  -9  11      296.02      279.44     22.00 o 
  -1  -9  11       26.98       48.28     10.33 o 
   0  -9  11      280.64      270.02     21.70 o 
   1  -9  11      480.50      437.53     31.93 o 
   2  -9  11        1.45        8.71     12.37 o 
   3  -9  11      100.01      100.16     18.04 o 
   4  -9  11      388.35      390.18     81.70 o 
   5  -9  11      192.13      235.02     54.58 o 
  -5  -8  11      978.50     1001.39     67.59 o 
  -4  -8  11      854.58      871.43     34.55 o 
  -3  -8  11       52.90       65.05     12.65 o 
  -2  -8  11     1255.13     1311.26     38.91 o 
  -1  -8  11      307.98      349.99     20.70 o 
   0  -8  11     1463.52     1485.55     51.20 o 
   1  -8  11      398.00      379.44     26.58 o 
   2  -8  11      584.72      522.60     29.94 o 
   3  -8  11     1540.07     1487.05     59.55 o 
   4  -8  11      409.97      413.37     30.46 o 
   5  -8  11     1451.07     1355.76     64.48 o 
   6  -8  11       27.63       38.30     18.03 o 
  -5  -7  11       57.65       49.82     10.28 o 
  -4  -7  11     2555.70     2690.63     66.04 o 
  -3  -7  11       20.83       21.60      9.11 o 
  -2  -7  11     1702.21     1819.58     46.83 o 
  -1  -7  11     1884.77     1921.74     48.48 o 
   0  -7  11     1166.23     1128.10     36.81 o 
   1  -7  11      381.31      390.18     24.14 o 
   2  -7  11      357.13      333.32     24.43 o 
   3  -7  11       36.09       30.92     10.46 o 
   4  -7  11       44.73       49.50     18.16 o 
   5  -7  11     1504.78     1554.49     72.68 o 
   6  -7  11       49.74       57.92     18.91 o 
  -6  -6  11      332.14      419.01     44.68 o 
  -5  -6  11     2436.15     2568.07     87.35 o 
  -4  -6  11      199.77      239.99     23.84 o 
  -3  -6  11      808.40      824.99     34.05 o 
  -2  -6  11     1715.20     1717.65     41.11 o 
  -1  -6  11     2872.29     2806.19     54.81 o 
   0  -6  11      288.93      295.61     20.51 o 
   1  -6  11      151.54      156.00     15.42 o 
   2  -6  11     1497.76     1454.94     44.43 o 
   3  -6  11      626.12      554.95     30.85 o 
   4  -6  11     3348.25     3467.22     94.20 o 
   5  -6  11     1100.93     1112.85     51.18 o 
   6  -6  11     1676.94     1948.98     92.59 o 
   7  -6  11      446.33      485.19     28.26 o 
  -6  -5  11      759.52      785.04     36.35 o 
  -5  -5  11       74.59       53.95     24.10 o 
  -4  -5  11      133.86       86.98     16.29 o 
  -3  -5  11      490.53      519.67     31.10 o 
  -2  -5  11      147.90      148.35     12.72 o 
  -1  -5  11       63.44       72.21     11.68 o 
   0  -5  11     5381.89     4927.73    143.02 o 
   1  -5  11       17.48       13.81      7.96 o 
   2  -5  11      599.41      566.82     26.89 o 
   3  -5  11       24.34       38.06      9.22 o 
   4  -5  11      232.40      196.90     23.98 o 
   5  -5  11      114.85      151.80     21.97 o 
   6  -5  11       50.07       46.17     11.71 o 
   7  -5  11       31.18       26.35      8.29 o 
  -6  -4  11       29.96       24.70     14.39 o 
  -5  -4  11       22.95       17.73     12.63 o 
  -4  -4  11     2741.50     2776.72     65.02 o 
  -3  -4  11      849.68      839.33     39.35 o 
  -2  -4  11     2347.66     2090.03     47.58 o 
  -1  -4  11      313.11      310.61     22.37 o 
   0  -4  11      355.28      362.41     32.56 o 
   1  -4  11     1764.81     1623.73     51.91 o 
   2  -4  11       98.20       89.19     20.40 o 
   3  -4  11       33.13       16.45      9.87 o 
   4  -4  11       90.69      117.70     21.98 o 
   5  -4  11     1088.76     1005.84     43.12 o 
   6  -4  11     2179.65     2099.49     62.50 o 
   7  -4  11     1915.15     1947.25     94.62 o 
  -7  -3  11      575.77      614.66     38.61 o 
  -6  -3  11       19.27       14.19     12.88 o 
  -5  -3  11     1568.91     1479.97     58.25 o 
  -4  -3  11     1196.37     1275.19     36.07 o 
  -3  -3  11       67.84       79.03     10.04 o 
  -2  -3  11      911.52      786.74     36.81 o 
  -1  -3  11      326.19      316.90     26.19 o 
   0  -3  11       74.81       77.38     13.39 o 
   1  -3  11      157.54      198.59     19.79 o 
   2  -3  11       97.49       75.62     17.17 o 
   3  -3  11        5.75        5.70     12.43 o 
   4  -3  11     6802.59     5910.04    291.58 o 
   5  -3  11     2221.87     2007.30     63.92 o 
   6  -3  11      445.37      461.34     30.24 o 
   7  -3  11       14.14       13.19     16.77 o 
   8  -3  11       10.95        0.00     12.31 o 
  -7  -2  11      895.00      908.88     82.21 o 
  -6  -2  11      848.92      957.23     44.31 o 
  -5  -2  11     9215.67     9225.05    155.54 o 
  -4  -2  11     2102.75     2012.33     48.79 o 
  -3  -2  11      982.65      843.48     33.03 o 
  -2  -2  11      589.33      585.41     35.05 o 
  -1  -2  11     1302.65     1210.42     44.55 o 
   0  -2  11     4235.51     4293.00    212.92 o 
   1  -2  11      560.14      828.55     93.62 o 
   2  -2  11      101.88      116.66     21.29 o 
   3  -2  11      192.72      165.36     27.86 o 
   4  -2  11     5181.98     4576.66    102.10 o 
   5  -2  11     1553.87     1493.30     58.00 o 
   6  -2  11      676.26      670.15     49.74 o 
   7  -2  11      142.61      124.69     22.88 o 
   8  -2  11       99.58       87.53     22.80 o 
  -7  -1  11      958.91      953.16     70.92 o 
  -6  -1  11       83.96       98.59     16.91 o 
  -5  -1  11      282.99      321.39     26.61 o 
  -4  -1  11      326.58      338.95     21.67 o 
  -3  -1  11      528.42      496.65     24.72 o 
  -2  -1  11     1865.12     1701.10     58.55 o 
  -1  -1  11      116.18      171.24     45.89 o 
   0  -1  11     9150.10     9646.88    335.49 o 
   1  -1  11     1484.45     1684.72    125.88 o 
   2  -1  11      864.86      905.99     99.22 o 
   3  -1  11      236.53      221.32     61.29 o 
   4  -1  11       31.35       48.45     14.45 o 
   5  -1  11      813.13      788.16     51.69 o 
   6  -1  11     1069.83     1055.60     62.79 o 
   7  -1  11      318.64      330.43     35.95 o 
   8  -1  11     1323.22     1247.28    159.26 o 
  -7   0  11     1713.53     1660.84     85.05 o 
  -6   0  11     2967.29     3100.01     83.89 o 
  -5   0  11     5319.13     5202.10    113.41 o 
  -4   0  11      848.65      816.98     37.24 o 
  -3   0  11     6500.19     5579.41    131.53 o 
  -2   0  11    15801.70    13140.45    450.05 o 
  -1   0  11     4248.91     4198.99    150.06 o 
   0   0  11     7214.21     7730.43    201.72 o 
   1   0  11      160.50      198.72     28.93 o 
   2   0  11      197.08      580.88     83.89 o 
   3   0  11     6311.54     6246.68    276.49 o 
   4   0  11     1291.65     1224.66     67.93 o 
   5   0  11     3839.00     3581.64    111.94 o 
   6   0  11       86.31      111.64     24.72 o 
   7   0  11     3032.42     3230.09    202.47 o 
   8   0  11      371.40      349.67     60.31 o 
  -7   1  11     1343.50     1313.48    128.97 o 
  -6   1  11     1728.75     1855.24     64.40 o 
  -5   1  11      741.34      701.16     38.66 o 
  -4   1  11      134.91      140.79     16.27 o 
  -3   1  11     1126.59      959.74     43.49 o 
  -2   1  11     2573.26     2440.61    185.27 o 
  -1   1  11      601.33      650.16     58.46 o 
   0   1  11     3186.75     3362.46    127.54 o 
   1   1  11     5099.14     5699.99    222.29 o 
   2   1  11      222.13      222.66     48.99 o 
   3   1  11     1214.29     1387.71    125.81 o 
   4   1  11     2728.71     2418.54     94.12 o 
   5   1  11     1123.34     1144.72     79.78 o 
   6   1  11      293.80      310.35     43.99 o 
   7   1  11       14.41       26.20     23.21 o 
   8   1  11        4.87       24.71     15.78 o 
  -7   2  11       36.01       35.08     16.90 o 
  -6   2  11       14.72       27.25     13.09 o 
  -5   2  11     1052.89     1043.27     42.25 o 
  -4   2  11      142.72      116.73     14.52 o 
  -3   2  11    11010.11     9156.22    151.12 o 
  -2   2  11     4173.24     3932.27    160.76 o 
  -1   2  11     4960.07     4488.99    255.45 o 
   0   2  11       31.34       43.70     20.39 o 
   1   2  11     4580.91     4984.71    234.19 o 
   2   2  11     7362.73     8268.05    303.71 o 
   3   2  11      877.61      920.63    100.84 o 
   4   2  11     4081.02     3550.85    143.96 o 
   5   2  11      106.60       73.83     23.61 o 
   6   2  11      454.64      493.45     55.86 o 
   7   2  11      383.71      410.03     62.46 o 
   8   2  11       67.00      106.11     24.53 o 
  -7   3  11      191.60      171.00     37.84 o 
  -6   3  11      412.05      417.34     26.96 o 
  -5   3  11      926.18      894.72     39.25 o 
  -4   3  11      760.32      688.00     31.49 o 
  -3   3  11     1608.46     1476.37     69.54 o 
  -2   3  11     4885.13     4784.28    183.43 o 
  -1   3  11     2472.42     2456.60    133.74 o 
   0   3  11     1755.93     1785.14    140.02 o 
   1   3  11     2779.70     2542.50    165.30 o 
   2   3  11       52.34       87.13     32.46 o 
   3   3  11      952.48     1032.26    105.36 o 
   4   3  11       21.18       36.14     12.22 o 
   5   3  11     3871.86     3750.38    153.20 o 
   6   3  11       91.70       95.68     26.22 o 
   7   3  11      107.36      109.97     36.15 o 
   8   3  11     1748.36     1726.34     70.91 o 
  -7   4  11      104.79       90.85     16.93 o 
  -6   4  11      891.41      920.74     34.69 o 
  -5   4  11     1484.43     1396.33     50.05 o 
  -4   4  11     2073.39     2005.29     70.28 o 
  -3   4  11     1444.13     1293.41     54.51 o 
  -2   4  11      400.63      418.47     29.40 o 
  -1   4  11     1912.08     1735.63    103.05 o 
   0   4  11     2307.94     1994.90    155.62 o 
   1   4  11      576.34      444.31     69.47 o 
   2   4  11      459.48      531.78     71.72 o 
   3   4  11     1221.01     1104.72     74.06 o 
   4   4  11       31.66       50.26     21.10 o 
   5   4  11      793.72      752.66    109.34 o 
   6   4  11     2529.63     2477.10    112.72 o 
   7   4  11       48.23       52.61     16.84 o 
   8   4  11      331.07      241.15     32.50 o 
  -7   5  11       21.43       28.86     23.06 o 
  -6   5  11      433.50      436.27     31.97 o 
  -5   5  11      442.29      435.91     40.57 o 
  -4   5  11      256.05      232.10     30.21 o 
  -3   5  11       58.03       51.17     14.41 o 
  -2   5  11      869.54      822.83     41.16 o 
  -1   5  11      977.54     1134.56    127.82 o 
   0   5  11     4232.22     4169.95    233.13 o 
   1   5  11      810.86      968.23    103.24 o 
   2   5  11      200.18      267.30     54.42 o 
   3   5  11      536.09      485.44     39.78 o 
   4   5  11        1.83       17.07     12.12 o 
   5   5  11      684.59      532.78     69.46 o 
   6   5  11       55.95       99.09     22.56 o 
   7   5  11        9.93        9.89     12.91 o 
   8   5  11     1112.35     1125.77    107.47 o 
  -7   6  11      401.84      406.69     49.44 o 
  -6   6  11     1157.16     1187.97     63.96 o 
  -5   6  11      109.12       91.34     18.81 o 
  -4   6  11     3208.51     2989.10    105.03 o 
  -3   6  11      951.35      869.72     38.19 o 
  -2   6  11      381.81      387.96     29.34 o 
  -1   6  11    21036.99    18486.91   1296.81 o 
   0   6  11     2721.18     2464.38    179.76 o 
   1   6  11     5743.55     5348.85    256.01 o 
   2   6  11     1343.02     1129.05     70.07 o 
   3   6  11       18.21       18.08      9.22 o 
   4   6  11     5112.64     5147.50    137.28 o 
   5   6  11       26.01       17.32     29.61 o 
   6   6  11     1159.79     1332.91     96.93 o 
   7   6  11      436.14      369.13     38.09 o 
   8   6  11      239.52      232.53     38.12 o 
  -7   7  11     1437.43     1341.23     81.08 o 
  -6   7  11      752.31      772.15     50.61 o 
  -5   7  11      234.14      243.35     30.36 o 
  -4   7  11     1749.51     1687.43     78.22 o 
  -3   7  11        4.75       21.29     10.09 o 
  -2   7  11     3519.35     3334.16    107.12 o 
  -1   7  11        3.86       28.01     18.79 o 
   0   7  11     1672.07     1485.85     76.07 o 
   1   7  11     1092.85      969.40     51.75 o 
   2   7  11       92.14      115.52     17.87 o 
   3   7  11      527.88      448.79     46.47 o 
   4   7  11      342.39      367.14     35.71 o 
   5   7  11      843.40      832.16     54.64 o 
   6   7  11      926.17      847.00     56.77 o 
   7   7  11       15.96        1.39     24.13 o 
   8   7  11       54.52       52.87     16.10 o 
  -7   8  11       34.03       15.08     16.28 o 
  -6   8  11     2452.61     2452.61    123.90 o 
  -5   8  11       76.69       73.13     19.72 o 
  -4   8  11        2.35        2.65     14.16 o 
  -3   8  11        8.51       18.76     10.28 o 
  -2   8  11     4443.99     3809.77     93.23 o 
  -1   8  11      177.56      169.83     21.87 o 
   0   8  11     1905.41     1610.02     96.46 o 
   1   8  11     3572.96     3226.50    100.52 o 
   2   8  11      139.26      183.31     22.26 o 
   3   8  11    15320.98    14850.76    259.45 o 
   4   8  11     1818.15     1737.25    142.43 o 
   5   8  11     2647.22     2632.69     81.24 o 
   6   8  11     2166.45     2316.38    139.08 o 
   7   8  11       74.06       58.72     16.24 o 
   8   8  11      495.32      376.85     27.04 o 
  -6   9  11       16.10       15.31     19.17 o 
  -5   9  11     1343.38     1337.02     67.04 o 
  -4   9  11      181.47      196.79     23.51 o 
  -3   9  11     2860.35     2795.33     68.70 o 
  -2   9  11      427.32      471.15     31.78 o 
  -1   9  11      749.61      703.19     37.95 o 
   0   9  11     5254.96     4544.72    143.79 o 
   1   9  11     2290.12     2108.39     65.18 o 
   2   9  11     5085.88     4728.32    103.41 o 
   3   9  11     3189.48     3116.06     83.80 o 
   4   9  11      155.54      132.76     16.19 o 
   5   9  11      160.28      147.35     17.02 o 
   6   9  11       80.57       67.31     13.22 o 
   7   9  11        0.10        0.00      8.34 o 
  -6  10  11      165.03      158.74     20.20 o 
  -5  10  11       38.79       26.04     15.36 o 
  -4  10  11     1098.21     1062.19     59.83 o 
  -3  10  11     2593.37     2575.03     65.66 o 
  -2  10  11      404.38      401.66     37.95 o 
  -1  10  11     4544.30     4118.85     94.51 o 
   0  10  11      381.48      372.25     34.02 o 
   1  10  11     1296.86     1307.94     51.68 o 
   2  10  11     1803.88     1743.67     51.89 o 
   3  10  11     2037.41     2160.09     59.07 o 
   4  10  11      113.63       90.18     13.89 o 
   5  10  11       50.76       49.41     14.18 o 
   6  10  11     1436.06     1516.23     47.11 o 
   7  10  11     4160.27     3778.28     86.41 o 
  -5  11  11        0.24       21.36     12.00 o 
  -4  11  11      604.90      575.97     33.08 o 
  -3  11  11      103.91      123.59     18.02 o 
  -2  11  11     1243.18     1309.73     61.74 o 
  -1  11  11     1725.00     1797.77     65.44 o 
   0  11  11      391.62      486.63     39.84 o 
   1  11  11     1790.35     1753.82     51.79 o 
   2  11  11     1052.10     1103.25     40.79 o 
   3  11  11     3831.01     3814.96     80.38 o 
   4  11  11     2637.72     2632.48     65.56 o 
   5  11  11      740.83      767.15     33.32 o 
   6  11  11      553.64      552.87     35.77 o 
   7  11  11       11.76       21.47     13.81 o 
  -5  12  11       12.96       23.83     13.64 o 
  -4  12  11     1349.43     1352.52     47.78 o 
  -3  12  11       15.87       27.77     11.62 o 
  -2  12  11     1163.27     1290.30     50.48 o 
  -1  12  11      283.04      259.94     28.59 o 
   0  12  11     3969.80     4188.17    288.62 o 
   1  12  11       85.72      141.95     66.09 o 
   2  12  11      400.67      431.37     26.01 o 
   3  12  11     2779.12     2909.92     96.45 o 
   4  12  11      582.62      679.56     31.91 o 
   5  12  11     1178.11     1203.30     46.15 o 
   6  12  11      336.76      332.34     36.19 o 
  -4  13  11      108.52      105.14     16.21 o 
  -3  13  11     4181.82     4441.90    112.43 o 
  -2  13  11      193.92      238.41     26.14 o 
  -1  13  11     1402.76     1470.63     52.20 o 
   0  13  11      875.67      938.42     51.85 o 
   1  13  11       49.70       79.19     20.19 o 
   2  13  11     3012.34     3173.94     76.24 o 
   3  13  11      446.21      449.64     25.19 o 
   4  13  11      111.87      120.87     13.12 o 
   5  13  11      659.76      620.95     37.26 o 
  -3  14  11        3.64        7.01      9.90 o 
  -2  14  11     1167.42     1251.63     54.62 o 
  -1  14  11     1239.51     1336.83     58.79 o 
   0  14  11       48.86       57.39     18.06 o 
   1  14  11      339.69      380.06     32.95 o 
   2  14  11     3333.91     3418.99     97.45 o 
   3  14  11      321.10      302.72     19.30 o 
   4  14  11     5975.52     4942.17    163.72 o 
   5  14  11      463.87      406.36     36.25 o 
  -2  15  11     1378.09     1466.64     81.65 o 
  -1  15  11     1720.35     1910.38     64.69 o 
   0  15  11      622.93      548.09     27.99 o 
   1  15  11     3391.22     3559.18     93.71 o 
   2  15  11      885.66      893.02     54.11 o 
   3  15  11      283.38      275.49     32.13 o 
   0  16  11       60.10       41.76      9.10 o 
   1  16  11       25.73        7.78      9.47 o 
   2  16  11       73.33       73.98     18.29 o 
   0 -11  12      171.78      135.65     22.03 o 
   1 -11  12      287.00      299.38     34.23 o 
  -2 -10  12      435.54      434.99     43.47 o 
  -1 -10  12      169.32      152.02     18.75 o 
   0 -10  12     1895.06     1790.14     68.45 o 
   1 -10  12      222.06      247.12     26.01 o 
   2 -10  12      660.87      672.66     40.94 o 
   3 -10  12     1843.72     1804.42     65.12 o 
  -3  -9  12     1714.40     1514.51    127.43 o 
  -2  -9  12     1916.68     1921.30     65.32 o 
  -1  -9  12      250.25      232.83     19.02 o 
   0  -9  12      903.57      917.30     43.55 o 
   1  -9  12     2227.60     2291.60     88.29 o 
   2  -9  12      787.84      819.92     50.29 o 
   3  -9  12     1763.42     1884.16     59.94 o 
   4  -9  12      130.34      134.32     19.46 o 
  -4  -8  12      315.20      287.32     43.54 o 
  -3  -8  12      142.55      146.51     15.60 o 
  -2  -8  12      114.83       96.61     10.45 o 
  -1  -8  12       62.02       40.23     11.04 o 
   0  -8  12      939.26      982.70     40.99 o 
   1  -8  12     1755.20     1910.13     67.02 o 
   2  -8  12     1289.10     1263.39     53.39 o 
   3  -8  12      673.54      754.12     40.14 o 
   4  -8  12      257.16      256.94     23.44 o 
   5  -8  12       71.86       78.36     13.39 o 
  -5  -7  12      100.82      108.71     24.56 o 
  -4  -7  12      371.15      356.19     26.42 o 
  -3  -7  12       62.91       73.27     11.00 o 
  -2  -7  12      352.35      328.66     19.87 o 
  -1  -7  12      544.97      577.90     26.42 o 
   0  -7  12     2996.88     3027.18     74.73 o 
   1  -7  12      271.90      309.22     27.81 o 
   2  -7  12     2841.46     2878.11    108.96 o 
   3  -7  12      153.42      145.84     17.63 o 
   4  -7  12       24.27       29.94     24.18 o 
   5  -7  12     3050.94     3344.58     86.25 o 
   6  -7  12       59.72       65.76     11.73 o 
  -5  -6  12     1193.54     1247.66     95.71 o 
  -4  -6  12      704.31      760.39     34.90 o 
  -3  -6  12       11.84       17.89      8.24 o 
  -2  -6  12        2.54        3.18      7.05 o 
  -1  -6  12     1778.08     1757.55     43.36 o 
   0  -6  12     3042.54     2916.47     86.40 o 
   1  -6  12      582.16      537.61     27.66 o 
   2  -6  12      395.38      407.39     24.13 o 
   3  -6  12      665.24      678.81     35.01 o 
   4  -6  12      519.26      547.39     45.32 o 
   5  -6  12     1734.06     1858.94     65.38 o 
   6  -6  12      227.55      239.56     19.52 o 
  -6  -5  12      745.99      718.21     80.96 o 
  -5  -5  12       55.61       51.74     16.24 o 
  -4  -5  12      539.39      599.65     36.38 o 
  -3  -5  12       69.70       91.57     13.07 o 
  -2  -5  12      435.56      438.47     21.14 o 
  -1  -5  12     1705.45     1591.95     43.25 o 
   0  -5  12     1436.94     1422.71     48.04 o 
   1  -5  12      105.69      115.28     13.01 o 
   2  -5  12     1623.51     1568.31     51.53 o 
   3  -5  12     2461.50     2356.23     78.16 o 
   4  -5  12     1461.69     1372.35     58.54 o 
   5  -5  12       13.22       36.98     14.90 o 
   6  -5  12      545.89      568.27     33.41 o 
   7  -5  12      329.85      308.09     23.28 o 
  -6  -4  12      365.47      345.05     25.05 o 
  -5  -4  12     1927.84     1938.36     76.94 o 
  -4  -4  12      169.58      222.33     18.89 o 
  -3  -4  12      355.53      360.46     26.49 o 
  -2  -4  12      553.96      574.22     25.28 o 
  -1  -4  12     1055.47      992.04     35.95 o 
   0  -4  12       37.32       51.40     11.26 o 
   1  -4  12     1027.15      943.73     32.36 o 
   2  -4  12      291.15      304.50     22.56 o 
   3  -4  12     4566.35     3867.60     95.53 o 
   4  -4  12     2583.68     2467.92    119.88 o 
   5  -4  12     3016.85     2924.90     87.37 o 
   6  -4  12       46.96       54.74     13.15 o 
   7  -4  12       82.38       98.14     13.09 o 
  -6  -3  12     1539.27     1489.65     90.55 o 
  -5  -3  12      389.88      398.28     36.17 o 
  -4  -3  12      162.76      175.62     17.25 o 
  -3  -3  12      317.62      313.29     21.41 o 
  -2  -3  12      944.59      852.90     37.63 o 
  -1  -3  12      214.28      224.40     26.75 o 
   0  -3  12       76.31       57.26     19.23 o 
   1  -3  12      388.41      349.97     24.76 o 
   2  -3  12    10220.46     9907.08    197.94 o 
   3  -3  12       63.72       60.40     15.40 o 
   4  -3  12      455.61      404.01     31.33 o 
   5  -3  12     2197.33     2127.59     62.53 o 
   6  -3  12       11.51        6.69     10.43 o 
   7  -3  12     1573.38     1296.05     63.12 o 
   8  -3  12       27.00       11.86     16.80 o 
  -7  -2  12      459.93      547.62     51.98 o 
  -6  -2  12      296.73      306.87     32.87 o 
  -5  -2  12        1.13        0.00     13.12 o 
  -4  -2  12      149.50      163.70     15.25 o 
  -3  -2  12      146.24      165.79     15.62 o 
  -2  -2  12      389.30      343.02     20.26 o 
  -1  -2  12     2112.44     1799.61     83.97 o 
   0  -2  12      151.41      134.92     19.26 o 
   1  -2  12     2461.88     2418.16     81.83 o 
   2  -2  12      763.56      796.09     43.40 o 
   3  -2  12     1110.79     1014.81     57.24 o 
   4  -2  12     1038.83     1053.93     61.26 o 
   5  -2  12      127.28      124.90     24.59 o 
   6  -2  12      103.47       94.35     21.45 o 
   7  -2  12     1512.20     1558.17     85.89 o 
   8  -2  12       24.01        1.64      9.67 o 
  -7  -1  12      205.21      204.45     22.95 o 
  -6  -1  12      777.72      821.55     40.85 o 
  -5  -1  12     1295.62     1292.20     52.08 o 
  -4  -1  12      128.85      120.78     13.29 o 
  -3  -1  12     3743.24     3291.58     67.87 o 
  -2  -1  12      943.30      883.84     53.77 o 
  -1  -1  12      173.70      173.62     26.51 o 
   0  -1  12       93.68       57.34     14.46 o 
   1  -1  12     8182.14     9493.48   1164.64 o 
   2  -1  12       51.43       33.02     11.30 o 
   3  -1  12     3026.95     2452.27    121.43 o 
   4  -1  12     4402.44     3707.58    109.75 o 
   5  -1  12       42.95       56.33     18.22 o 
   6  -1  12     2605.53     2752.29    100.89 o 
   7  -1  12     1059.94     1015.08     93.20 o 
   8  -1  12      235.35      223.69     66.28 o 
  -7   0  12      353.19      397.40     40.79 o 
  -6   0  12       71.68       91.55     16.57 o 
  -5   0  12      381.74      399.47     30.16 o 
  -4   0  12      365.14      379.51     26.18 o 
  -3   0  12       38.01       25.96      7.97 o 
  -2   0  12       23.88       29.55      9.09 o 
  -1   0  12      391.53      330.07     35.06 o 
   0   0  12     5092.18     5628.09    177.76 o 
   1   0  12      297.10      259.73     36.63 o 
   2   0  12      983.90      855.53    106.38 o 
   3   0  12     3975.29     3603.87    120.24 o 
   4   0  12      451.95      420.95     35.87 o 
   5   0  12     1992.76     1990.30     82.42 o 
   6   0  12      889.69      853.67     44.17 o 
   7   0  12       37.85       47.61     17.19 o 
   8   0  12        2.31       13.57     12.73 o 
  -7   1  12      731.05      715.19     70.13 o 
  -6   1  12      856.40      953.02     44.93 o 
  -5   1  12     1614.13     1541.41     57.45 o 
  -4   1  12     1354.51     1295.06     47.44 o 
  -3   1  12      131.76      118.63     13.10 o 
  -2   1  12     3155.56     2595.47     83.25 o 
  -1   1  12      191.35      268.24     45.49 o 
   0   1  12       48.14       62.47     20.58 o 
   1   1  12      414.43      554.16     69.12 o 
   2   1  12      168.45      252.62     53.33 o 
   3   1  12     1489.53     1480.22    101.82 o 
   4   1  12     3066.49     2875.38     89.28 o 
   5   1  12      454.16      539.99     33.81 o 
   6   1  12        4.58        0.00     15.01 o 
   7   1  12      841.46      854.64     54.58 o 
   8   1  12     1474.08     1503.30     82.92 o 
  -7   2  12       15.69       20.06     21.27 o 
  -6   2  12     1073.53     1135.51     50.15 o 
  -5   2  12      930.88      911.52     39.55 o 
  -4   2  12     1045.23     1005.38     39.47 o 
  -3   2  12      656.55      592.26     28.73 o 
  -2   2  12      116.46       86.74     14.35 o 
  -1   2  12     1090.81      980.54     75.70 o 
   0   2  12     2471.41     2572.40    119.19 o 
   1   2  12      116.79      102.89     32.02 o 
   2   2  12     2904.59     3584.49    202.27 o 
   3   2  12       83.95       91.48     13.92 o 
   4   2  12     3165.17     2957.79    133.88 o 
   5   2  12      476.15      416.10     36.76 o 
   6   2  12      176.19      189.29     28.08 o 
   7   2  12     1935.41     1983.16     83.22 o 
   8   2  12      359.94      381.52     33.56 o 
  -7   3  12      839.18      763.13    124.71 o 
  -6   3  12     6447.33     6510.91    109.99 o 
  -5   3  12       19.18       29.93     11.65 o 
  -4   3  12      603.11      602.44     29.65 o 
  -3   3  12     7396.49     6048.31     98.77 o 
  -2   3  12      105.69       72.23     11.23 o 
  -1   3  12     5663.83     5012.46    238.43 o 
   0   3  12     3885.67     3741.43    237.21 o 
   1   3  12     3489.89     3228.53    198.61 o 
   2   3  12      667.46      687.74     86.16 o 
   3   3  12     3171.05     2888.36     86.04 o 
   4   3  12      108.40      116.28     21.66 o 
   5   3  12      280.06      276.18     42.14 o 
   6   3  12     3003.92     3203.52    147.79 o 
   7   3  12      407.03      467.45     57.44 o 
   8   3  12     1282.56     1028.13    185.02 o 
  -7   4  12     1574.12     1351.29    286.79 o 
  -6   4  12       11.94       17.53      9.75 o 
  -5   4  12       48.29       49.51     11.17 o 
  -4   4  12      125.31      135.90     17.13 o 
  -3   4  12      377.33      341.99     26.53 o 
  -2   4  12      107.68      107.72     16.65 o 
  -1   4  12     6997.09     6038.74    280.77 o 
   0   4  12     2226.60     1774.98    153.42 o 
   1   4  12     1213.67     1179.32    117.52 o 
   2   4  12     1689.65     1758.78    141.10 o 
   3   4  12      142.89      123.86     16.67 o 
   4   4  12     3305.41     3576.94    147.32 o 
   5   4  12       59.96       68.40     27.93 o 
   6   4  12      222.06      231.12     42.97 o 
   7   4  12     1511.15     1388.99     97.71 o 
   8   4  12      350.35      241.89     75.74 o 
  -7   5  12     1290.29     1320.43     81.23 o 
  -6   5  12       49.73       51.75     11.10 o 
  -5   5  12       51.34       34.88     14.50 o 
  -4   5  12     4875.66     4555.29    167.66 o 
  -3   5  12      282.63      289.12     26.10 o 
  -2   5  12    12703.85    11687.79    201.27 o 
  -1   5  12     7168.71     6465.47    123.79 o 
   0   5  12        8.17       10.51     19.21 o 
   1   5  12     4542.77     4413.68    239.53 o 
   2   5  12     5630.17     5194.35    250.87 o 
   4   5  12       24.09       45.81     13.29 o 
   5   5  12     4620.14     4742.87    330.96 o 
   6   5  12      213.91      194.98     39.75 o 
   7   5  12      236.70      308.82     48.50 o 
   8   5  12     1050.84      934.33     54.53 o 
  -7   6  12       52.81       39.45     18.17 o 
  -6   6  12      182.10      207.99     22.92 o 
  -5   6  12     3094.14     2980.83    106.38 o 
  -4   6  12      667.29      680.60     50.19 o 
  -3   6  12     1568.06     1525.50     59.77 o 
  -2   6  12       33.19       45.18     12.54 o 
  -1   6  12     2102.64     1838.24     62.93 o 
   0   6  12      171.75      154.23     26.02 o 
   1   6  12     2097.21     1939.76     79.95 o 
   2   6  12      174.51      143.14     19.57 o 
   3   6  12     2922.74     2743.47     76.39 o 
   4   6  12     2027.30     2086.50     87.19 o 
   5   6  12     2491.35     2486.06    264.62 o 
   6   6  12      770.61      821.49     76.55 o 
   7   6  12      762.84      708.14     50.80 o 
   8   6  12     1207.97     1168.98     55.32 o 
  -7   7  12       69.00       60.35     20.14 o 
  -6   7  12     2217.79     2281.97     85.81 o 
  -5   7  12     1631.62     1596.59    119.06 o 
  -4   7  12      945.75      984.79     60.03 o 
  -3   7  12      597.03      627.32     39.07 o 
  -2   7  12      490.53      411.90     27.32 o 
  -1   7  12     1726.98     1462.13     62.16 o 
   0   7  12     2262.76     1769.04     67.69 o 
   1   7  12     5460.00     5181.29    265.73 o 
   2   7  12     2255.40     2048.13     72.77 o 
   3   7  12       13.80       16.51     10.34 o 
   4   7  12     1498.63     1416.58     70.15 o 
   5   7  12       28.58       79.75     24.50 o 
   6   7  12      243.66      205.29     39.10 o 
   7   7  12       84.31       77.55     14.74 o 
   8   7  12       66.14       71.17     15.07 o 
  -6   8  12     1121.29     1207.48     89.97 o 
  -5   8  12      107.79       94.39     29.91 o 
  -4   8  12     1260.78     1203.05     53.20 o 
  -3   8  12       37.51       29.08     10.41 o 
  -2   8  12      293.47      255.24     20.78 o 
  -1   8  12     2354.93     2141.61     59.62 o 
   0   8  12       93.08      104.16     26.00 o 
   1   8  12      154.25      160.04     22.88 o 
   2   8  12       90.77      132.27     18.94 o 
   3   8  12      254.98      255.63     23.51 o 
   4   8  12       22.52       27.99     12.50 o 
   5   8  12      666.76      682.41     49.11 o 
   6   8  12       59.35       37.65     22.10 o 
   7   8  12     2968.31     2936.90    183.60 o 
  -6   9  12       30.41       65.73     15.82 o 
  -5   9  12     4442.25     4569.44    123.33 o 
  -4   9  12      689.69      719.11     41.51 o 
  -3   9  12       26.54       27.30     11.75 o 
  -2   9  12     7025.11     6354.44    144.92 o 
  -1   9  12       16.89       39.80     10.40 o 
   0   9  12      960.43      855.49     42.14 o 
   1   9  12      780.66      763.96     39.53 o 
   2   9  12       26.41       33.70     10.66 o 
   3   9  12     2738.24     2700.14     78.36 o 
   4   9  12     2154.66     2083.09     80.01 o 
   5   9  12        4.70        0.00      8.65 o 
   6   9  12     1657.60     1585.08     49.98 o 
   7   9  12      240.30      242.90     17.88 o 
  -6  10  12        2.62       25.57     18.43 o 
  -5  10  12      408.25      391.16     32.91 o 
  -4  10  12      278.33      255.74     30.16 o 
  -3  10  12      131.06      167.01     17.68 o 
  -2  10  12     1134.33     1018.67     47.02 o 
  -1  10  12       67.75       49.78     16.32 o 
   0  10  12     2810.51     2587.29     90.87 o 
   1  10  12      897.22      935.69     44.35 o 
   2  10  12        3.38       14.47     10.69 o 
   3  10  12      402.74      389.12     29.28 o 
   4  10  12       60.54       50.31     10.76 o 
   5  10  12     1626.93     1637.32     45.80 o 
   6  10  12      735.22      751.81     32.62 o 
   7  10  12       75.85       66.53      9.53 o 
  -5  11  12      130.97      132.08     27.33 o 
  -4  11  12       78.11       62.26     33.65 o 
  -3  11  12     5904.56     6113.95    118.53 o 
  -2  11  12      263.26      262.80     20.18 o 
  -1  11  12     1729.95     1764.86     60.04 o 
   0  11  12     3288.80     3318.30    128.98 o 
   1  11  12     1143.32     1136.48     48.77 o 
   2  11  12     5495.74     5584.44    115.91 o 
   3  11  12      975.65     1012.12     39.79 o 
   4  11  12      698.26      778.78     34.65 o 
   5  11  12      110.60      126.49     14.69 o 
   6  11  12      608.75      590.68     30.97 o 
  -5  12  12      340.28      340.78     37.05 o 
  -4  12  12     2622.36     2652.63    219.63 o 
  -3  12  12      799.69      816.76     38.60 o 
  -2  12  12        2.44        8.80     11.23 o 
  -1  12  12     4074.48     3830.98     97.81 o 
   0  12  12     1175.87     1228.46     49.91 o 
   1  12  12      148.24      156.93     24.66 o 
   2  12  12      451.80      520.20     28.30 o 
   3  12  12       94.69      110.64     15.75 o 
   4  12  12     1187.72     1161.85     40.85 o 
   5  12  12      476.57      470.38     36.56 o 
   6  12  12      684.92      659.16     53.57 o 
  -4  13  12      139.03      131.35     27.66 o 
  -3  13  12       57.18       55.11     14.25 o 
  -2  13  12       22.76       65.96     15.85 o 
  -1  13  12      197.96      236.12     21.68 o 
   0  13  12      178.13      194.74     25.42 o 
   1  13  12      699.04      695.64     52.00 o 
   2  13  12     2884.67     3195.70    181.34 o 
   3  13  12      883.26      899.10     34.89 o 
   4  13  12       97.74      109.69     12.81 o 
   5  13  12      458.71      432.15     30.18 o 
  -3  14  12       21.29       26.14     20.44 o 
  -2  14  12     1025.46     1129.98     50.78 o 
  -1  14  12     4947.04     5346.94    123.71 o 
   0  14  12      613.22      660.64     41.33 o 
   1  14  12     1530.13     1678.55     66.88 o 
   2  14  12     1113.81     1153.51     53.64 o 
   3  14  12      185.57      198.87     24.85 o 
   4  14  12      364.07      366.39     27.05 o 
  -2  15  12      269.23      349.83     37.95 o 
  -1  15  12      926.28      984.99     44.32 o 
   0  15  12      355.62      373.08     28.28 o 
   1  15  12      224.72      219.21     22.40 o 
   2  15  12      463.09      477.40     31.20 o 
   3  15  12      103.86      128.20     23.36 o 
   0  16  12       94.83       73.32     16.85 o 
   1  16  12      873.26      617.46     30.40 o 
  -1 -10  13      194.78      180.51     28.65 o 
   0 -10  13      912.25      912.66     63.31 o 
   1 -10  13     1011.89      969.54     65.44 o 
   2 -10  13      286.72      258.75     32.16 o 
  -2  -9  13     1684.11     1663.67     89.22 o 
  -1  -9  13     3109.09     3099.79     94.30 o 
   0  -9  13     1723.64     1877.38     74.24 o 
   1  -9  13      208.62      198.80     24.11 o 
   2  -9  13      164.71      176.84     23.79 o 
   3  -9  13       78.72       95.70     17.59 o 
  -3  -8  13      201.10      181.96     18.43 o 
  -2  -8  13     1949.46     2061.84     60.77 o 
  -1  -8  13       31.58       44.97     17.84 o 
   0  -8  13      335.59      329.57     33.14 o 
   1  -8  13      142.34      133.90     23.80 o 
   2  -8  13        8.66        0.00     31.86 o 
   3  -8  13       19.99       30.42     13.58 o 
   4  -8  13      808.75      808.88     48.01 o 
   5  -8  13      177.62      194.94     30.26 o 
  -4  -7  13        9.99       27.68     12.66 o 
  -3  -7  13      124.69      177.58     25.42 o 
  -2  -7  13     3210.64     3532.92     79.23 o 
  -1  -7  13     2151.91     2253.30     52.18 o 
   0  -7  13      811.86      823.95     34.79 o 
   1  -7  13     2447.51     2356.88     92.95 o 
   2  -7  13      386.37      387.64     31.01 o 
   3  -7  13     4035.45     4055.04     85.04 o 
   4  -7  13       16.96       49.47     17.17 o 
   5  -7  13      372.72      355.48     26.18 o 
  -5  -6  13     2267.75     2514.17    112.29 o 
  -4  -6  13      112.78      110.36     19.98 o 
  -3  -6  13     4528.64     4704.42    142.47 o 
  -2  -6  13      527.30      608.86     29.77 o 
  -1  -6  13     1019.45     1093.03     36.68 o 
   0  -6  13     2782.20     2683.49     69.45 o 
   1  -6  13      365.73      383.99     31.10 o 
   2  -6  13     1077.31     1092.15     44.04 o 
   3  -6  13      330.33      316.19     24.54 o 
   4  -6  13       28.80       34.27     14.61 o 
   5  -6  13      190.68      245.24     32.41 o 
   6  -6  13      358.74      279.34     22.64 o 
  -5  -5  13        8.02        5.11     11.31 o 
  -4  -5  13      112.66      142.59     18.46 o 
  -3  -5  13      866.76      920.62     37.18 o 
  -2  -5  13      217.78      247.76     20.17 o 
  -1  -5  13      202.51      187.73     15.85 o 
   0  -5  13      210.91      195.86     18.61 o 
   1  -5  13        4.03       18.15     11.10 o 
   2  -5  13     3672.55     3642.72     91.94 o 
   3  -5  13      425.54      392.37     26.77 o 
   4  -5  13       69.80       63.86     16.24 o 
   5  -5  13      634.20      661.46     34.41 o 
   6  -5  13       21.63       19.59      9.42 o 
  -6  -4  13       75.45       76.52     19.90 o 
  -5  -4  13       10.29       22.60     16.76 o 
  -4  -4  13     1177.07     1306.43     47.15 o 
  -3  -4  13      358.52      387.73     26.90 o 
  -2  -4  13      346.89      377.73     27.42 o 
  -1  -4  13     1624.81     1536.53     61.20 o 
   0  -4  13      669.42      613.50     33.16 o 
   1  -4  13     6243.96     5793.83    120.14 o 
   2  -4  13     2650.48     2504.23     89.64 o 
   3  -4  13     1224.73     1167.10     50.43 o 
   4  -4  13      810.75      882.30     41.12 o 
   5  -4  13      388.09      397.11     27.37 o 
   6  -4  13      247.64      216.80     26.79 o 
   7  -4  13      874.45      868.22    151.55 o 
  -6  -3  13      418.61      395.03     44.54 o 
  -5  -3  13      204.32      239.33     27.64 o 
  -4  -3  13      756.24      741.71     33.39 o 
  -3  -3  13       48.64       73.42     11.26 o 
  -2  -3  13     2613.77     2477.06     65.13 o 
  -1  -3  13     2394.39     2256.37     73.17 o 
   0  -3  13     1719.88     1621.72     59.16 o 
   1  -3  13      398.05      384.27     28.70 o 
   2  -3  13       94.74       98.14     15.10 o 
   3  -3  13      212.30      198.02     23.49 o 
   4  -3  13      986.87     1028.24     50.14 o 
   5  -3  13      678.63      646.65     48.76 o 
   6  -3  13     2023.81     1869.59     73.15 o 
   7  -3  13      160.71      132.98     29.06 o 
  -6  -2  13       24.51       26.66     18.22 o 
  -5  -2  13      169.89      205.43     27.42 o 
  -4  -2  13      458.11      462.64     23.62 o 
  -3  -2  13     1391.93     1343.19     44.25 o 
  -2  -2  13        9.71        6.18      7.30 o 
  -1  -2  13     1565.23     1394.57     54.56 o 
   0  -2  13      882.30      841.51     38.32 o 
   1  -2  13      484.65      502.56     35.25 o 
   2  -2  13     1860.01     1609.43     62.22 o 
   3  -2  13     5496.94     4997.33    181.08 o 
   4  -2  13       60.09       40.36     18.45 o 
   5  -2  13      827.27      766.35     51.70 o 
   6  -2  13      148.68      199.52     24.41 o 
   7  -2  13        5.57        2.48     17.00 o 
  -6  -1  13      387.52      434.87     48.49 o 
  -5  -1  13      648.23      722.41     39.70 o 
  -4  -1  13      100.88      101.72     14.09 o 
  -3  -1  13      163.54      134.11     15.07 o 
  -2  -1  13     1037.79      900.72     32.57 o 
  -1  -1  13     2080.38     2006.07    138.96 o 
   0  -1  13      421.51      423.99     32.95 o 
   1  -1  13      324.45      307.94     27.95 o 
   2  -1  13     9239.10     8791.68    205.72 o 
   3  -1  13       66.01       84.54     15.88 o 
   4  -1  13     2024.44     1938.29     83.60 o 
   5  -1  13        0.57       30.87     13.80 o 
   6  -1  13      207.28      220.91     24.56 o 
   7  -1  13      253.92      230.84     22.90 o 
   8  -1  13        1.95        0.00     15.23 o 
  -6   0  13      204.08      215.60     22.14 o 
  -5   0  13      439.53      446.56     31.37 o 
  -4   0  13     2947.19     2862.06     72.89 o 
  -3   0  13        9.87       15.42      8.08 o 
  -2   0  13     1918.15     1610.31     44.18 o 
  -1   0  13      929.37      735.01     42.50 o 
   0   0  13       78.39       77.94     13.74 o 
   1   0  13    10453.33     9809.87    292.66 o 
   2   0  13      302.31      582.63     50.54 o 
   3   0  13     2361.84     2082.31    110.29 o 
   4   0  13      285.05      277.98     24.37 o 
   5   0  13      123.48      133.17     20.79 o 
   6   0  13      258.94      284.77     27.05 o 
   7   0  13      175.11      206.98     28.60 o 
   8   0  13       72.05       64.30     15.73 o 
  -7   1  13      111.99      163.21     29.07 o 
  -6   1  13     2582.06     2549.45     73.76 o 
  -5   1  13      611.49      578.12     35.79 o 
  -4   1  13      468.24      472.55     29.41 o 
  -3   1  13      201.29      191.66     15.54 o 
  -2   1  13      198.35      164.57     21.27 o 
  -1   1  13      859.01      763.32     39.56 o 
   0   1  13      946.24      987.16     53.44 o 
   1   1  13      996.84      964.18     60.01 o 
   2   1  13       45.32       70.31     18.32 o 
   3   1  13     3036.90     3390.85    119.83 o 
   4   1  13       47.21       47.51     11.38 o 
   5   1  13        3.02       18.71     11.53 o 
   6   1  13     1107.61     1057.52     48.51 o 
   7   1  13       87.36      106.42     22.66 o 
   8   1  13     1131.85     1103.55     54.55 o 
  -7   2  13     1305.21     1269.85     77.95 o 
  -6   2  13        4.83        5.88     10.38 o 
  -5   2  13      248.70      272.27     22.42 o 
  -4   2  13     1550.34     1475.71     42.53 o 
  -3   2  13     5535.14     4751.42     91.43 o 
  -2   2  13     1070.31      853.26     48.61 o 
  -1   2  13      290.94      247.97     19.11 o 
   0   2  13    19858.95    17252.61    441.86 o 
   1   2  13     3599.68     3262.74    109.08 o 
   2   2  13     2666.92     2627.80    156.06 o 
   3   2  13     8881.72     7956.87    187.99 o 
   4   2  13      331.01      413.52     28.91 o 
   5   2  13     5063.64     4594.30    129.33 o 
   6   2  13     3160.34     3241.30    109.31 o 
   7   2  13      119.25      146.35     24.62 o 
   8   2  13        8.86       19.55     12.28 o 
  -7   3  13       27.19        7.14     13.15 o 
  -6   3  13      707.29      688.81     37.99 o 
  -5   3  13       34.33       38.24     11.00 o 
  -4   3  13      279.53      275.24     20.61 o 
  -3   3  13      160.55      148.27     14.28 o 
  -2   3  13     1446.91     1192.86     57.44 o 
  -1   3  13     5062.66     4400.02     98.24 o 
   0   3  13     1436.32     1255.73     61.21 o 
   1   3  13       17.24       93.65     24.78 o 
   2   3  13      116.66      107.65     36.95 o 
   3   3  13     3000.36     2841.34     80.21 o 
   4   3  13      499.89      456.28     35.84 o 
   5   3  13        2.25      171.15     36.80 o 
   6   3  13      125.45      199.05     41.36 o 
   7   3  13      700.34      636.40     64.67 o 
   8   3  13       92.01       31.79     67.09 o 
  -7   4  13      249.19      267.45     35.10 o 
  -6   4  13      356.59      377.27     24.02 o 
  -5   4  13      668.85      671.92     34.79 o 
  -4   4  13      446.08      418.10     28.47 o 
  -3   4  13      699.95      696.40     31.06 o 
  -2   4  13      115.19      155.02     53.87 o 
  -1   4  13     2065.08     1719.43     60.42 o 
   0   4  13      402.07      326.49     24.96 o 
   1   4  13      297.39      267.08     32.36 o 
   2   4  13     1004.15      841.20     68.30 o 
   3   4  13     7637.49     6418.72    144.67 o 
   4   4  13     2659.89     2961.96    134.54 o 
   5   4  13     1875.70     1905.26    110.59 o 
   6   4  13       88.33       70.54     28.65 o 
   7   4  13     1784.26     1706.21    104.51 o 
   8   4  13     1421.14     1048.54    205.85 o 
  -7   5  13      910.57      940.37     63.72 o 
  -6   5  13     2111.86     2025.99     72.11 o 
  -5   5  13       55.26       44.50     23.95 o 
  -4   5  13      277.16      219.76     27.51 o 
  -3   5  13      879.97      944.48     46.97 o 
  -2   5  13       51.83       59.93     13.39 o 
  -1   5  13       40.89       21.82     10.11 o 
   0   5  13       27.73       25.92     10.81 o 
   1   5  13       11.81       14.54     10.41 o 
   2   5  13     1909.15     1478.49     56.75 o 
   3   5  13     1990.60     1937.98     78.70 o 
   4   5  13     1067.98     1015.59     65.19 o 
   5   5  13      628.00      610.15     63.83 o 
   6   5  13       27.79       24.91     19.43 o 
   7   5  13     1015.52     1055.91     83.07 o 
   8   5  13      106.18       68.72     14.65 o 
  -6   6  13       66.57       48.80     13.23 o 
  -5   6  13        0.95        0.00     18.07 o 
  -4   6  13      961.00      949.81     59.79 o 
  -3   6  13     2349.22     2237.70     74.27 o 
  -2   6  13       89.33       95.78     17.12 o 
  -1   6  13      604.46      564.64     35.59 o 
   0   6  13      455.12      494.08     37.13 o 
   1   6  13     1853.28     1334.76     85.37 o 
   2   6  13     7241.60     6728.36    195.17 o 
   3   6  13      129.99      148.84     15.87 o 
   4   6  13      270.44      258.06     26.16 o 
   5   6  13       92.88       69.11     14.16 o 
   6   6  13       63.98       50.88     15.59 o 
   7   6  13     2412.52     2340.31    114.51 o 
   8   6  13      183.51      140.32     18.92 o 
  -6   7  13      299.61      258.61     23.07 o 
  -5   7  13     1239.16     1347.21     55.95 o 
  -4   7  13      145.74      181.53     28.51 o 
  -3   7  13       38.10       49.43     15.59 o 
  -2   7  13     3921.06     3765.86     96.88 o 
  -1   7  13      469.42      467.41     32.80 o 
   0   7  13     1963.50     1564.50     65.32 o 
   1   7  13     2294.74     2157.87     84.57 o 
   2   7  13       82.08       90.03     13.88 o 
   3   7  13       99.86       93.16     16.29 o 
   4   7  13      277.85      245.63     22.29 o 
   5   7  13        4.34        6.97     10.36 o 
   6   7  13     2306.79     2333.43     90.52 o 
   7   7  13      148.12      122.42     15.86 o 
   8   7  13      370.20      355.26     37.29 o 
  -6   8  13       36.42       35.42     15.97 o 
  -5   8  13     8155.59     8162.52    250.20 o 
  -4   8  13     1806.84     1855.80     81.63 o 
  -3   8  13     1499.89     1391.69     56.44 o 
  -2   8  13      876.22      888.61     47.49 o 
  -1   8  13     1514.90     1447.41     49.38 o 
   0   8  13      911.78      830.42     36.96 o 
   1   8  13    12838.09    12756.85    232.59 o 
   2   8  13     3691.10     3320.67    101.42 o 
   3   8  13     1274.45     1323.13     54.83 o 
   4   8  13     2346.86     2267.31     73.52 o 
   5   8  13     1952.22     1943.25     67.67 o 
   6   8  13     1468.93     1466.56     57.55 o 
   7   8  13     1873.87     1953.73     75.29 o 
  -6   9  13      389.21      349.72     29.06 o 
  -5   9  13     1326.16     1367.06     89.27 o 
  -4   9  13      431.14      417.24     31.01 o 
  -3   9  13      109.78      108.96     18.47 o 
  -2   9  13       63.33       78.43     14.99 o 
  -1   9  13     4148.98     3900.32    108.40 o 
   0   9  13       43.51       48.08     10.58 o 
   1   9  13     4211.20     4010.53     96.17 o 
   2   9  13     3073.09     2967.19     82.06 o 
   3   9  13      421.56      460.93     35.96 o 
   4   9  13     6171.18     6367.61    129.39 o 
   5   9  13      403.31      379.13     25.59 o 
   6   9  13      587.70      623.35     35.68 o 
   7   9  13      483.00      497.87     39.20 o 
  -5  10  13     1822.21     1829.79     67.95 o 
  -4  10  13      337.38      351.85     28.07 o 
  -3  10  13     1819.42     1760.59     62.89 o 
  -2  10  13     2815.87     2878.93     68.34 o 
  -1  10  13      171.82      180.48     26.47 o 
   0  10  13     1720.46     1716.52     73.67 o 
   1  10  13      955.00      944.61     44.93 o 
   2  10  13     1035.41     1126.79     48.61 o 
   3  10  13     1280.45     1200.54     51.84 o 
   4  10  13      559.18      586.96     35.87 o 
   5  10  13      215.71      217.24     18.74 o 
   6  10  13     1084.10      981.10     52.11 o 
   7  10  13     1030.30      958.63     59.82 o 
  -5  11  13      387.34      354.69     31.51 o 
  -4  11  13       27.22       32.77     20.03 o 
  -3  11  13      257.42      283.95     25.19 o 
  -2  11  13       63.55       76.01     12.80 o 
  -1  11  13      179.17      215.53     26.71 o 
   0  11  13       66.99       79.32     19.78 o 
   1  11  13      148.08      141.33     23.99 o 
   2  11  13     1981.50     1974.27     65.73 o 
   3  11  13     1002.90      977.07     45.61 o 
   4  11  13      495.01      533.47     33.84 o 
   5  11  13      594.06      653.90     35.59 o 
   6  11  13     3644.51     3732.91    209.76 o 
  -4  12  13       16.70       18.96     10.52 o 
  -3  12  13     1516.62     1565.64     52.25 o 
  -2  12  13      376.32      429.77     28.81 o 
  -1  12  13     1636.49     1508.52     67.37 o 
   0  12  13      208.77      209.71     21.84 o 
   1  12  13      174.43      233.92     31.14 o 
   2  12  13      113.14      153.59     19.94 o 
   3  12  13      199.88      200.75     20.59 o 
   4  12  13      415.03      458.07     30.58 o 
   5  12  13      526.00      523.38     29.35 o 
   6  12  13      384.29      309.18     32.09 o 
  -4  13  13       45.36       28.39     15.97 o 
  -3  13  13      174.28      189.82     17.46 o 
  -2  13  13      814.97      877.82     40.01 o 
  -1  13  13     1975.12     1982.57     79.89 o 
   0  13  13      165.14      199.42     20.70 o 
   1  13  13       34.80       26.29     13.52 o 
   2  13  13       68.15       26.66     37.05 o 
   3  13  13      338.43      353.28     21.44 o 
   4  13  13      238.01      251.77     17.27 o 
   5  13  13     1147.72      962.58     45.80 o 
  -3  14  13     1352.30     1402.04     75.53 o 
  -2  14  13      342.84      363.15     28.14 o 
  -1  14  13     1640.91     1730.83     63.85 o 
   0  14  13      985.87     1059.60     51.08 o 
   1  14  13      141.89      150.37     21.04 o 
   2  14  13     1074.95     1209.20     66.68 o 
   3  14  13       16.79        9.73     12.31 o 
   4  14  13      782.00      707.99     35.86 o 
  -2  15  13       18.35       21.17     14.13 o 
  -1  15  13      633.31      624.06     34.31 o 
   0  15  13      571.09      549.51     33.14 o 
   1  15  13      106.51      107.81     19.82 o 
   2  15  13      131.67      137.54     17.77 o 
   3  15  13     1528.73     1173.27     62.48 o 
  -1  -9  14      877.20      885.02     63.24 o 
   0  -9  14      289.89      269.62     57.27 o 
   1  -9  14      623.39      615.95     39.06 o 
   2  -9  14      853.42      825.37     36.30 o 
   3  -9  14      486.39      410.73     40.06 o 
  -2  -8  14       63.33       62.89     11.64 o 
  -1  -8  14      137.90      175.01     23.59 o 
   0  -8  14     1249.83     1284.12     62.71 o 
   1  -8  14      477.64      550.52     40.59 o 
   2  -8  14      477.11      554.94     40.73 o 
   3  -8  14      666.91      650.63     42.00 o 
   4  -8  14      120.37      134.53     28.99 o 
  -4  -7  14     2011.32     2193.40    102.04 o 
  -3  -7  14        3.03        0.03     11.23 o 
  -2  -7  14       82.32       93.44     14.43 o 
  -1  -7  14     1777.15     1917.37     57.29 o 
   0  -7  14       41.38       32.16     15.51 o 
   1  -7  14       97.76       80.59     19.31 o 
   2  -7  14       64.84       52.81     16.81 o 
   3  -7  14     1078.86     1114.77     47.92 o 
   4  -7  14      205.63      191.07     20.57 o 
   5  -7  14      431.17      374.22     30.29 o 
  -4  -6  14        3.25        0.13     11.14 o 
  -3  -6  14      204.99      207.82     28.11 o 
  -2  -6  14      694.75      763.25     37.38 o 
  -1  -6  14      789.04      853.02     39.15 o 
   0  -6  14      264.11      287.33     27.91 o 
   1  -6  14     1271.02     1187.19     65.37 o 
   2  -6  14       43.76       68.82     15.37 o 
   3  -6  14      584.51      631.43     32.83 o 
   4  -6  14      158.38      194.35     22.42 o 
   5  -6  14      119.78      137.64     17.13 o 
   6  -6  14      205.20      155.05     25.79 o 
  -5  -5  14        9.96        9.57     14.09 o 
  -4  -5  14       86.72       99.60     18.39 o 
  -3  -5  14      374.58      413.51     24.40 o 
  -2  -5  14     1286.90     1368.08     45.79 o 
  -1  -5  14       12.04       29.72     14.23 o 
   0  -5  14      235.09      264.03     25.52 o 
   1  -5  14     1347.73     1394.08     69.41 o 
   2  -5  14      171.58      172.33     20.71 o 
   3  -5  14      409.20      382.72     26.93 o 
   4  -5  14       12.78       33.85     14.71 o 
   5  -5  14       70.34       58.47     13.92 o 
   6  -5  14      525.59      456.74     35.95 o 
  -5  -4  14      154.74      176.97     22.66 o 
  -4  -4  14      335.92      405.63     26.59 o 
  -3  -4  14     8123.44     8745.01    174.30 o 
  -2  -4  14      263.62      285.09     22.01 o 
  -1  -4  14     1601.09     1529.79     62.52 o 
   0  -4  14      512.59      497.61     40.84 o 
   1  -4  14      214.19      228.20     23.49 o 
   2  -4  14     1563.93     1532.27     65.58 o 
   3  -4  14       42.44       34.47     15.15 o 
   4  -4  14      687.69      734.77     43.07 o 
   5  -4  14      915.28      912.43     46.32 o 
   6  -4  14      699.98      677.38     48.74 o 
  -6  -3  14     2822.64     2890.29    117.82 o 
  -5  -3  14      177.67      156.85     21.95 o 
  -4  -3  14     5413.34     5563.57    154.92 o 
  -3  -3  14      738.70      798.18     34.16 o 
  -2  -3  14       31.63       54.64     13.17 o 
  -1  -3  14      547.52      582.30     37.83 o 
   0  -3  14     1762.22     1762.08     63.34 o 
   1  -3  14     3286.37     3207.07     87.29 o 
   2  -3  14      526.94      551.95     35.05 o 
   3  -3  14      247.74      243.21     23.44 o 
   4  -3  14     1576.54     1579.49     63.00 o 
   5  -3  14     2044.19     2049.29     71.20 o 
   6  -3  14      596.88      619.71     55.19 o 
   7  -3  14      140.80      115.91     18.85 o 
  -6  -2  14       22.71        4.65     11.59 o 
  -5  -2  14      351.90      335.21     31.60 o 
  -4  -2  14     2614.79     2764.85     72.09 o 
  -3  -2  14        5.07        8.29      9.99 o 
  -2  -2  14     1191.13     1195.88     53.40 o 
  -1  -2  14     1448.47     1271.65     54.22 o 
   0  -2  14       58.95       81.68     15.47 o 
   1  -2  14     9218.14     9053.43    154.06 o 
   2  -2  14     1044.53     1019.16     45.80 o 
   3  -2  14      251.47      271.04     25.68 o 
   4  -2  14       36.11       33.77     13.54 o 
   5  -2  14        8.67       29.88     34.83 o 
   6  -2  14       43.23       35.86     13.72 o 
   7  -2  14       20.51        5.21     13.30 o 
  -6  -1  14      128.44      117.19     32.53 o 
  -5  -1  14     3865.09     4048.52     99.20 o 
  -4  -1  14     2450.87     2466.34     60.16 o 
  -3  -1  14      410.17      400.45     24.31 o 
  -2  -1  14     1634.44     1514.81     43.65 o 
  -1  -1  14     8588.27     8603.19    349.11 o 
   0  -1  14     1740.86     1757.54     59.72 o 
   1  -1  14     2291.77     2012.97     63.12 o 
   2  -1  14      250.09      260.00     22.52 o 
   3  -1  14       72.06      119.40     26.23 o 
   4  -1  14     1068.66     1088.41     62.54 o 
   5  -1  14     1020.41      972.71     59.77 o 
   6  -1  14      310.53      303.97     27.31 o 
   7  -1  14      849.36      702.95     58.99 o 
  -6   0  14      990.03     1071.43     45.70 o 
  -5   0  14       45.58       61.30     14.74 o 
  -4   0  14       16.37       23.97     11.96 o 
  -3   0  14      404.69      357.67     22.88 o 
  -2   0  14       48.53       58.77     10.34 o 
  -1   0  14     2832.57     2426.42     67.35 o 
   0   0  14     1557.69     1618.54     65.33 o 
   1   0  14     1071.59      976.66     48.57 o 
   2   0  14      533.57      904.54     77.14 o 
   3   0  14     1650.86     1513.01     74.07 o 
   4   0  14      459.91      400.37     37.00 o 
   5   0  14     3375.09     3262.61    109.73 o 
   6   0  14       65.73       61.90     18.98 o 
   7   0  14      359.69      380.85     36.13 o 
   8   0  14       16.66        0.00     15.35 o 
  -6   1  14       60.78       50.98     12.95 o 
  -5   1  14      133.85      139.98     18.73 o 
  -4   1  14      118.66      132.87     17.68 o 
  -3   1  14       14.39       22.41      7.65 o 
  -2   1  14     4142.03     3497.48     78.59 o 
  -1   1  14      937.48      838.97     39.62 o 
   0   1  14     1877.01     1620.42     71.36 o 
   1   1  14       78.22       54.92     12.30 o 
   2   1  14     2538.70     2494.75    121.73 o 
   3   1  14     2246.16     2011.00    224.29 o 
   4   1  14      635.27      559.78     33.95 o 
   5   1  14     2569.51     2674.74     79.90 o 
   6   1  14      123.21      112.06     16.93 o 
   7   1  14      402.91      406.17     36.88 o 
   8   1  14      830.29      694.74     39.20 o 
  -6   2  14      164.01      169.99     19.03 o 
  -5   2  14        5.62       19.73     16.12 o 
  -4   2  14      638.59      599.26     29.70 o 
  -3   2  14       73.41       77.44     11.88 o 
  -2   2  14     1799.50     1449.92     51.67 o 
  -1   2  14      189.04      150.57     17.21 o 
   0   2  14      601.95      607.03     45.26 o 
   1   2  14     4153.72     3866.31    134.94 o 
   2   2  14     2148.61     2185.05     94.39 o 
   3   2  14     3541.01     3401.78    143.46 o 
   4   2  14       60.10       90.45     19.07 o 
   5   2  14       60.66       61.41     14.12 o 
   6   2  14     1841.07     1909.24     82.21 o 
   7   2  14        5.07        5.06     14.47 o 
   8   2  14       66.58       54.85     19.04 o 
  -6   3  14       49.68       50.14     12.95 o 
  -5   3  14     3749.66     3694.75     81.16 o 
  -4   3  14      764.95      722.50     37.59 o 
  -3   3  14     8408.57     7702.27    149.33 o 
  -2   3  14      952.10      750.58     43.15 o 
  -1   3  14      507.44      470.83     37.51 o 
   0   3  14     4511.81     3651.94     88.29 o 
   1   3  14     3277.71     2926.80    174.68 o 
   2   3  14     4215.63     3770.92    127.52 o 
   3   3  14      592.90      566.95     39.40 o 
   4   3  14      934.21      876.24     50.42 o 
   5   3  14      460.93      519.82     60.03 o 
   6   3  14     1180.24     1319.13     92.27 o 
   7   3  14      560.67      541.58     41.49 o 
   8   3  14      409.86      338.77     43.09 o 
  -6   4  14      354.16      342.82     25.89 o 
  -5   4  14       67.59       63.11     11.35 o 
  -4   4  14       16.00       25.17     14.33 o 
  -3   4  14      213.04      181.08     15.22 o 
  -2   4  14      544.68      479.09     29.27 o 
  -1   4  14     2339.38     2260.12     86.25 o 
   0   4  14      620.25      539.46     33.81 o 
   1   4  14     1911.77     1630.10     84.42 o 
   2   4  14     5884.20     4989.75    176.14 o 
   3   4  14     1248.27     1045.55     44.45 o 
   4   4  14       90.07      147.01     38.29 o 
   5   4  14      612.38      722.85     69.60 o 
   6   4  14      116.79      131.53     19.87 o 
   7   4  14      573.06      527.28     57.59 o 
   8   4  14      390.10      308.03     41.38 o 
  -6   5  14     1199.95     1048.24     43.71 o 
  -5   5  14       24.74       33.29     11.31 o 
  -4   5  14      950.64      949.10     47.82 o 
  -3   5  14     1907.22     1725.44     56.42 o 
  -2   5  14      307.00      281.00     27.37 o 
  -1   5  14     7772.06     7145.65    138.39 o 
   0   5  14    20529.65    18430.07    492.39 o 
   1   5  14     2042.49     1662.56     82.64 o 
   2   5  14     5176.59     4346.92    138.40 o 
   3   5  14     1909.65     1701.51     59.57 o 
   4   5  14      334.18      328.08     32.69 o 
   5   5  14     1426.35     1459.36     65.85 o 
   6   5  14       36.36        6.74     19.91 o 
   7   5  14       39.36       49.88     21.24 o 
   8   5  14      269.00      268.84     33.63 o 
  -6   6  14       53.75       45.95     12.30 o 
  -5   6  14       66.67       48.12     17.85 o 
  -4   6  14       50.86       86.16     17.71 o 
  -3   6  14     2064.94     1976.81     69.98 o 
  -2   6  14       25.70       33.57     13.83 o 
  -1   6  14     2436.43     2318.50     73.86 o 
   0   6  14      101.26       67.48     15.81 o 
   1   6  14        9.35       10.67      9.50 o 
   2   6  14       47.48       43.26     10.69 o 
   3   6  14     1278.73     1134.45     46.96 o 
   4   6  14     1846.84     1791.90     66.98 o 
   5   6  14      128.66      125.10     18.33 o 
   6   6  14     2817.72     2857.76    187.77 o 
   7   6  14      171.17      138.22     23.09 o 
   8   6  14      195.92      217.48     30.45 o 
  -6   7  14      118.01      121.25     17.11 o 
  -5   7  14      152.09      128.12     23.09 o 
  -4   7  14      647.26      705.75     49.60 o 
  -3   7  14        8.07       16.43     12.06 o 
  -2   7  14        8.86        8.13     16.21 o 
  -1   7  14     1830.53     1762.53     64.67 o 
   0   7  14      522.46      477.31     28.07 o 
   1   7  14     6326.95     5044.66    111.76 o 
   2   7  14     7036.00     6296.72    312.17 o 
   3   7  14      387.16      350.74     29.51 o 
   4   7  14     5224.31     5289.62    142.36 o 
   5   7  14      249.67      258.49     25.74 o 
   6   7  14      332.42      317.00     27.11 o 
   7   7  14     1722.57     1724.90    235.92 o 
  -6   8  14       74.14       93.30     24.08 o 
  -5   8  14      128.47      133.46     24.85 o 
  -4   8  14       84.24      106.95     22.07 o 
  -3   8  14       62.76       46.25     16.13 o 
  -2   8  14     2228.45     2111.54     69.00 o 
  -1   8  14      980.17     1015.79     41.60 o 
   0   8  14       78.33       65.54     13.13 o 
   1   8  14     4775.89     4510.78    127.45 o 
   2   8  14      872.15      851.17     49.39 o 
   3   8  14     1197.30     1234.71     53.55 o 
   4   8  14       14.86       10.22     10.85 o 
   5   8  14      159.90      167.40     29.37 o 
   6   8  14      469.79      477.07     40.19 o 
   7   8  14        7.30        0.00      7.52 o 
  -5   9  14      121.90      112.65     24.17 o 
  -4   9  14      140.86      173.88     27.07 o 
  -3   9  14      433.72      412.22     30.91 o 
  -2   9  14      489.25      458.00     31.97 o 
  -1   9  14       47.10       41.33     12.17 o 
   0   9  14     1501.66     1496.78     77.52 o 
   1   9  14     2682.27     2453.25     92.72 o 
   2   9  14      591.53      596.27     36.70 o 
   3   9  14      648.52      671.75     39.71 o 
   4   9  14       20.21       50.62     15.38 o 
   5   9  14        2.86        0.00     18.33 o 
   6   9  14      164.53      122.83     16.80 o 
   7   9  14      398.00      431.02     40.80 o 
  -5  10  14        7.45        9.40     16.66 o 
  -4  10  14        3.24       22.96     13.71 o 
  -3  10  14       47.36       63.16     14.54 o 
  -2  10  14       92.60       98.11     15.03 o 
  -1  10  14      361.97      403.96     29.72 o 
   0  10  14     1358.94     1418.78     66.63 o 
   1  10  14       71.80       72.95     18.23 o 
   2  10  14     1528.30     1612.00     59.45 o 
   3  10  14       90.23       51.71     15.02 o 
   4  10  14     1331.19     1292.18     53.10 o 
   5  10  14      500.08      504.85     36.31 o 
   6  10  14       30.78       40.02     11.50 o 
  -4  11  14       11.44       20.86     11.28 o 
  -3  11  14     1392.20     1389.76     52.52 o 
  -2  11  14      333.93      340.54     22.66 o 
  -1  11  14     2994.63     3102.54    100.98 o 
   0  11  14     5139.29     5272.66    110.91 o 
   1  11  14     8241.45     8543.92    254.74 o 
   2  11  14      103.15      102.38     16.16 o 
   3  11  14      487.47      520.48     33.26 o 
   4  11  14     2083.23     2188.63     69.91 o 
   5  11  14       16.87       34.02     12.03 o 
   6  11  14     1054.92     1050.10     62.23 o 
  -4  12  14      289.92      236.06     22.66 o 
  -3  12  14       84.04       86.26     17.61 o 
  -2  12  14     5313.23     5383.11    105.26 o 
  -1  12  14        7.69       13.92     19.81 o 
   0  12  14     1832.38     1829.91     59.83 o 
   1  12  14      174.55      209.94     27.13 o 
   2  12  14      561.19      584.21     42.50 o 
   3  12  14     2052.23     2187.10     66.38 o 
   4  12  14       42.37       29.05     12.55 o 
   5  12  14      203.63      196.47     17.64 o 
  -3  13  14      100.59       81.56     20.51 o 
  -2  13  14      214.08      224.03     19.56 o 
  -1  13  14     1234.35     1129.01     55.27 o 
   0  13  14     1434.97     1452.07     51.24 o 
   1  13  14        6.99       26.12     26.51 o 
   2  13  14      340.50      369.02     33.32 o 
   3  13  14     2763.99     2929.25     89.95 o 
   4  13  14      410.68      387.69     24.75 o 
   5  13  14     3544.54     3098.77    112.09 o 
  -2  14  14       12.03       29.11     11.42 o 
  -1  14  14     1175.15     1238.94     52.07 o 
   0  14  14      664.73      730.02     43.59 o 
   1  14  14      670.83      691.43     60.11 o 
   2  14  14     2165.77     2163.74     77.30 o 
   3  14  14      125.90      154.07     19.44 o 
   4  14  14       28.80       19.00     11.69 o 
  -1  15  14       74.75       77.98     20.69 o 
   0  15  14       71.78       88.64     17.19 o 
   1  15  14      189.67      193.96     20.17 o 
   2  15  14      321.67      348.38     25.11 o 
   0  -9  15      261.55      257.97     34.06 o 
   1  -9  15      224.75      275.18     36.07 o 
  -1  -8  15      841.28      784.84     44.93 o 
   0  -8  15      278.09      290.29     29.00 o 
   1  -8  15      350.22      270.40     27.07 o 
   2  -8  15      814.72      769.74     44.72 o 
   3  -8  15      906.30      862.48     56.78 o 
  -3  -7  15      972.84     1025.83     70.32 o 
  -2  -7  15      118.67      128.05     19.23 o 
  -1  -7  15      226.11      280.03     24.99 o 
   0  -7  15      249.54      205.19     43.47 o 
   1  -7  15     4731.76     4774.15    108.29 o 
   2  -7  15      577.99      537.78     40.89 o 
   3  -7  15       11.16       29.44     18.62 o 
   4  -7  15     1173.07     1133.62     79.55 o 
  -4  -6  15       29.58       58.76     20.67 o 
  -3  -6  15      941.12      982.71     54.18 o 
  -2  -6  15      931.55     1056.52     41.72 o 
  -1  -6  15      178.55      211.28     23.84 o 
   0  -6  15     1366.59     1442.42     59.46 o 
   1  -6  15     1518.98     1661.73     75.31 o 
   2  -6  15     1214.44     1182.29     64.14 o 
   3  -6  15       97.03       94.45     13.37 o 
   4  -6  15      563.93      618.58     35.34 o 
   5  -6  15     1406.75     1337.28     47.51 o 
  -4  -5  15     2559.18     2404.91    392.82 o 
  -3  -5  15      424.35      498.98     29.34 o 
  -2  -5  15      254.97      247.81     19.58 o 
  -1  -5  15     3014.76     3189.80     79.81 o 
   0  -5  15     1356.96     1482.06     61.34 o 
   1  -5  15       32.70       51.32     18.50 o 
   2  -5  15      606.93      609.85     37.91 o 
   3  -5  15       14.21       19.58      9.43 o 
   4  -5  15     1069.11     1217.61     52.32 o 
   5  -5  15      725.49      758.96     48.79 o 
  -5  -4  15      856.40      944.64     67.19 o 
  -4  -4  15        0.32        0.00      9.91 o 
  -3  -4  15      285.40      246.68     18.98 o 
  -2  -4  15        0.66       47.13     14.14 o 
  -1  -4  15      930.66     1010.99     50.87 o 
   0  -4  15       68.03       51.24     19.93 o 
   1  -4  15       83.41      141.74     27.67 o 
   2  -4  15      307.49      309.71     26.94 o 
   3  -4  15     3415.05     3431.85     91.64 o 
   4  -4  15       35.09       56.65     17.39 o 
   5  -4  15      347.27      336.92     33.86 o 
   6  -4  15     1736.14     1678.89     98.51 o 
  -5  -3  15       96.25       83.36     12.88 o 
  -4  -3  15       46.54       41.61     12.20 o 
  -3  -3  15       12.40       15.64     10.33 o 
  -2  -3  15      233.00      244.97     23.26 o 
  -1  -3  15      403.10      377.66     31.65 o 
   0  -3  15     1451.40     1457.58     59.27 o 
   1  -3  15      115.63      115.86     17.92 o 
   2  -3  15      578.39      578.61     36.99 o 
   3  -3  15      443.90      484.99     32.95 o 
   4  -3  15      155.35      174.81     26.58 o 
   5  -3  15      526.76      546.36     46.82 o 
   6  -3  15        6.77       12.19     15.21 o 
  -5  -2  15       14.14        9.28     10.34 o 
  -4  -2  15      184.35      226.48     21.13 o 
  -3  -2  15      185.01      176.70     16.70 o 
  -2  -2  15     2092.70     2177.39     66.53 o 
  -1  -2  15      191.65      181.71     22.11 o 
   0  -2  15      315.94      363.75     32.39 o 
   1  -2  15      163.54      174.54     27.73 o 
   2  -2  15      583.83      637.53     33.77 o 
   3  -2  15      177.41      180.59     27.11 o 
   4  -2  15      234.90      273.02     34.22 o 
   5  -2  15     2782.71     2817.85    105.42 o 
   6  -2  15      220.06      235.65     29.77 o 
   7  -2  15     2981.33     3671.52    152.71 o 
  -5  -1  15      116.83       97.14     24.15 o 
  -4  -1  15     2899.10     3044.78     68.84 o 
  -3  -1  15      774.32      746.45     33.12 o 
  -2  -1  15     2633.67     2429.25     77.82 o 
  -1  -1  15     1983.04     2048.21    102.23 o 
   0  -1  15       17.45       48.68     14.94 o 
   1  -1  15       27.18       55.19     14.11 o 
   2  -1  15       81.21       84.44     12.76 o 
   3  -1  15      226.38      237.50     42.98 o 
   4  -1  15     4354.94     4241.91    131.78 o 
   5  -1  15        3.48       24.22     15.64 o 
   6  -1  15      481.83      477.69     36.68 o 
   7  -1  15      478.60      353.30     29.88 o 
  -6   0  15      808.08      784.50     71.52 o 
  -5   0  15     2785.00     2837.11     76.93 o 
  -4   0  15     1236.50     1299.19     43.15 o 
  -3   0  15      139.70      154.17     15.95 o 
  -2   0  15      103.98      111.16     14.60 o 
  -1   0  15      564.77      527.71     30.41 o 
   0   0  15       34.37       18.17     17.02 o 
   1   0  15      344.14      313.10     22.53 o 
   2   0  15       73.26       58.49     13.42 o 
   3   0  15     1299.97     1210.81     65.97 o 
   4   0  15     2654.26     2700.61    100.22 o 
   5   0  15     1952.46     1939.77     81.06 o 
   6   0  15      139.87      152.75     19.98 o 
   7   0  15      100.63       76.30     15.92 o 
  -6   1  15       12.11       14.95      9.49 o 
  -5   1  15     3387.43     3336.58     85.02 o 
  -4   1  15     1863.67     1807.91     57.63 o 
  -3   1  15      963.96      956.92     34.11 o 
  -2   1  15     1389.01     1274.56     47.39 o 
  -1   1  15      519.43      460.11     27.68 o 
   0   1  15     5115.90     4417.01    128.60 o 
   1   1  15     2606.21     2499.33     73.90 o 
   2   1  15      224.32      211.71     23.11 o 
   3   1  15      218.94      170.96     32.50 o 
   4   1  15       17.87       16.31     14.79 o 
   5   1  15     2437.01     2556.53     79.12 o 
   6   1  15      188.93      173.56     20.78 o 
   7   1  15        2.22        5.96     19.01 o 
  -6   2  15      623.88      645.97     34.09 o 
  -5   2  15     6830.36     6728.87    128.50 o 
  -4   2  15      218.79      247.79     22.28 o 
  -3   2  15      721.31      690.98     29.32 o 
  -2   2  15     8206.67     7036.29    205.47 o 
  -1   2  15      140.20      112.34     14.30 o 
   0   2  15      108.06      180.46     19.04 o 
   1   2  15      255.39      247.15     21.69 o 
   2   2  15     3081.01     3244.96    103.37 o 
   3   2  15       20.12       26.70     26.64 o 
   4   2  15     2678.28     2816.88    235.49 o 
   5   2  15      559.89      568.54     35.07 o 
   6   2  15      665.77      646.72     46.89 o 
   7   2  15     3606.71     3600.54     85.99 o 
  -6   3  15      486.44      481.39     29.47 o 
  -5   3  15       46.01       63.02     15.90 o 
  -4   3  15      310.25      309.75     24.58 o 
  -3   3  15       54.97       59.97     11.08 o 
  -2   3  15     1884.04     1751.65     52.85 o 
  -1   3  15      960.16      794.65     40.03 o 
   0   3  15     2293.39     1965.16     65.06 o 
   1   3  15     4501.24     3743.36    115.26 o 
   2   3  15      371.93      390.37     36.20 o 
   3   3  15      710.53      758.74     48.89 o 
   4   3  15     1846.28     1692.45    108.76 o 
   5   3  15      842.20      855.61     75.51 o 
   6   3  15      210.34      188.28     38.07 o 
   7   3  15      359.38      356.91     32.05 o 
  -6   4  15      254.15      245.26     20.79 o 
  -5   4  15      302.13      312.62     23.37 o 
  -4   4  15       14.49       36.77     16.67 o 
  -3   4  15     2967.47     2725.25     66.82 o 
  -2   4  15      616.34      507.20     31.55 o 
  -1   4  15     4528.00     4107.20    102.65 o 
   0   4  15       84.09       76.05     23.26 o 
   1   4  15        9.66        8.58     10.20 o 
   2   4  15     1522.54     1529.23     70.85 o 
   3   4  15        3.26       22.00     13.19 o 
   4   4  15       20.06       45.75     26.31 o 
   5   4  15      825.78      872.88     54.46 o 
   6   4  15     3491.86     3572.25    108.65 o 
   7   4  15      433.23      399.98     51.30 o 
  -6   5  15      200.30      166.74     18.16 o 
  -5   5  15      626.08      620.96     28.22 o 
  -4   5  15      889.39      928.28     46.84 o 
  -3   5  15     1960.35     1871.25     73.86 o 
  -2   5  15      422.68      415.97     33.14 o 
  -1   5  15        2.33        7.18      9.81 o 
   0   5  15      587.37      525.36     34.78 o 
   1   5  15      749.92      568.19     36.50 o 
   2   5  15      279.06      241.11     28.16 o 
   3   5  15      272.55      230.96     17.47 o 
   4   5  15       54.11       65.52     18.07 o 
   5   5  15     3638.16     3579.58    122.15 o 
   6   5  15      149.09      147.14     25.70 o 
   7   5  15        9.98       27.56     14.05 o 
  -6   6  15     1329.52     1314.52    207.17 o 
  -5   6  15     3423.02     3458.84    116.05 o 
  -4   6  15     1381.39     1535.38     59.70 o 
  -3   6  15     1917.92     1888.45     59.07 o 
  -2   6  15        8.69       13.20     11.51 o 
  -1   6  15     3142.40     2930.46     85.58 o 
   0   6  15     1520.69     1331.30     56.09 o 
   1   6  15      176.70      157.25     19.62 o 
   2   6  15      215.32      210.41     17.61 o 
   3   6  15     1967.00     1711.89     55.43 o 
   4   6  15      112.95      133.65     15.54 o 
   5   6  15     4203.50     4153.97    128.93 o 
   6   6  15       53.70       62.59     14.87 o 
   7   6  15       63.40        9.42     18.18 o 
  -6   7  15      121.54      127.30     25.11 o 
  -5   7  15      654.07      670.07     71.77 o 
  -4   7  15     1016.83     1069.33     49.79 o 
  -3   7  15     2773.52     2758.79     83.23 o 
  -2   7  15       58.77       39.58     22.13 o 
  -1   7  15      136.71      158.39     21.31 o 
   0   7  15     5976.06     5704.75    123.71 o 
   1   7  15     2330.58     2005.00     60.23 o 
   2   7  15      284.72      287.77     22.70 o 
   3   7  15      292.30      296.46     23.27 o 
   4   7  15      154.19      133.70     19.60 o 
   5   7  15      151.15      162.21     23.46 o 
   6   7  15      146.32      156.19     23.23 o 
   7   7  15        2.45        0.00     13.40 o 
  -5   8  15      344.65      374.16     49.05 o 
  -4   8  15     7372.98     7749.04    167.05 o 
  -3   8  15     1177.17     1224.21     64.28 o 
  -2   8  15       59.25       52.57     18.01 o 
  -1   8  15     7640.27     7139.20    125.36 o 
   0   8  15      791.42      736.02     31.74 o 
   1   8  15      170.30      173.24     21.36 o 
   2   8  15      106.65      123.76     15.55 o 
   3   8  15     1407.28     1505.92     59.78 o 
   4   8  15       17.14       64.24     20.20 o 
   5   8  15     2003.25     2115.35     69.85 o 
   6   8  15      135.29       94.16     19.41 o 
   7   8  15       85.12       62.54     22.47 o 
  -5   9  15       13.90        9.72     11.42 o 
  -4   9  15      986.25      951.20     54.10 o 
  -3   9  15       43.33       50.34     36.32 o 
  -2   9  15       35.79       39.98     12.80 o 
  -1   9  15     4733.93     4572.82     92.43 o 
   0   9  15     1036.72     1017.30     37.33 o 
   1   9  15     3585.37     3512.51     92.69 o 
   2   9  15        7.63       21.70     12.27 o 
   3   9  15       10.46       16.96     15.85 o 
   4   9  15      336.39      402.60     30.87 o 
   5   9  15      266.48      240.07     29.82 o 
   6   9  15     1631.36     1687.27    139.59 o 
   7   9  15       64.09       58.42     17.82 o 
  -5  10  15      185.06      210.96     32.38 o 
  -4  10  15      215.68      254.94     28.37 o 
  -3  10  15       36.04       35.30     17.48 o 
  -2  10  15     6086.36     6030.26    105.50 o 
  -1  10  15      379.36      345.25     27.65 o 
   0  10  15     2155.39     2173.57     68.59 o 
   1  10  15      711.93      785.42     49.79 o 
   2  10  15       53.07       40.46     12.36 o 
   3  10  15     4785.11     4845.90    108.65 o 
   4  10  15      544.64      643.73     37.71 o 
   5  10  15      290.45      305.22     41.71 o 
   6  10  15       88.15       73.20     15.10 o 
  -4  11  15       65.42       51.90     13.84 o 
  -3  11  15     2611.20     2625.55     70.91 o 
  -2  11  15       19.51       22.27     10.64 o 
  -1  11  15       20.83       46.98     15.96 o 
   0  11  15      623.90      761.60     39.47 o 
   1  11  15       63.63       87.59     20.77 o 
   2  11  15      249.79      237.15     31.80 o 
   3  11  15      441.17      455.68     30.57 o 
   4  11  15       22.32       17.52     15.74 o 
   5  11  15      767.32      829.01     53.36 o 
   6  11  15      395.47      406.78     39.16 o 
  -4  12  15      944.97      794.29     53.45 o 
  -3  12  15      868.06      891.45     46.08 o 
  -2  12  15      456.66      543.51     38.97 o 
  -1  12  15       26.23       48.85     15.64 o 
   0  12  15      299.23      334.09     25.39 o 
   1  12  15      170.28      196.96     26.96 o 
   2  12  15     1233.62     1377.05     64.12 o 
   3  12  15      601.98      665.94     35.68 o 
   4  12  15     1265.54     1295.04     58.36 o 
   5  12  15       19.83       38.97     12.69 o 
  -3  13  15       25.22       51.79     18.12 o 
  -2  13  15      109.75       93.72     12.94 o 
  -1  13  15     1154.16     1164.90     60.53 o 
   0  13  15      440.44      448.52     27.64 o 
   1  13  15     2607.99     2733.76     71.27 o 
   2  13  15        2.69       28.36     15.01 o 
   3  13  15      323.90      350.91     30.19 o 
   4  13  15      540.29      530.39     66.09 o 
  -2  14  15     1887.85     1996.41     89.63 o 
  -1  14  15      207.16      211.77     20.76 o 
   0  14  15     3192.47     3396.38     98.32 o 
   1  14  15      871.97      869.57     54.93 o 
   2  14  15       57.41       75.83     12.01 o 
   3  14  15     1391.67     1396.19     53.30 o 
   0  15  15      185.89      214.02     29.15 o 
   1  15  15       59.10       67.70     18.38 o 
   2  15  15      190.07      184.46     26.79 o 
   0  -8  16      665.99      715.35     55.91 o 
   1  -8  16      756.55      714.38     50.96 o 
   2  -8  16      548.83      565.35     35.72 o 
  -2  -7  16     2037.49     1599.14     81.64 o 
  -1  -7  16      250.65      245.10     21.29 o 
   0  -7  16      117.70      124.68     16.64 o 
   1  -7  16      377.04      406.96     28.72 o 
   2  -7  16       42.79       29.49     24.50 o 
   3  -7  16      674.73      611.55     49.84 o 
  -3  -6  16      142.42      139.97     27.71 o 
  -2  -6  16       23.00       19.96      9.34 o 
  -1  -6  16       51.28       37.12     17.52 o 
   0  -6  16       26.48       63.84     15.63 o 
   1  -6  16      692.82      787.49     42.62 o 
   2  -6  16      205.11      224.27     27.69 o 
   3  -6  16     1688.58     1708.57     71.52 o 
   4  -6  16      128.53      149.85     26.96 o 
  -4  -5  16        3.05       16.86     13.09 o 
  -3  -5  16       35.62       45.82     11.79 o 
  -2  -5  16       12.63       18.15      8.65 o 
  -1  -5  16      384.14      388.81     27.23 o 
   0  -5  16     1829.39     1918.92     69.72 o 
   1  -5  16      912.24      931.63     56.85 o 
   2  -5  16     1198.05     1282.31     54.49 o 
   3  -5  16       27.16       33.02     18.81 o 
   4  -5  16        9.07        4.50     14.08 o 
   5  -5  16     1385.69     1274.81     59.00 o 
  -4  -4  16       71.48       78.12     22.93 o 
  -3  -4  16      420.94      443.73     28.34 o 
  -2  -4  16     1357.53     1506.22     53.43 o 
  -1  -4  16     2870.86     2835.33     75.75 o 
   0  -4  16     2838.23     3005.69     89.10 o 
   1  -4  16     2512.57     2459.58     78.74 o 
   2  -4  16       14.91       24.26     12.47 o 
   3  -4  16      287.35      297.07     26.07 o 
   4  -4  16      254.40      285.90     26.75 o 
   5  -4  16      587.42      599.69     60.54 o 
   6  -4  16      613.21      678.05     59.39 o 
  -5  -3  16       16.62        0.04     12.39 o 
  -4  -3  16     1028.93      929.19     49.34 o 
  -3  -3  16      586.57      716.84     37.46 o 
  -2  -3  16     2390.77     2386.41     69.34 o 
  -1  -3  16      126.83      122.96     20.10 o 
   0  -3  16      485.73      549.18     37.70 o 
   1  -3  16      602.04      639.55     40.39 o 
   2  -3  16       77.03       75.24     14.95 o 
   3  -3  16      718.84      705.07     35.22 o 
   4  -3  16     1098.50     1106.93     61.67 o 
   5  -3  16       72.49       53.11     22.72 o 
   6  -3  16       73.18       53.58     19.89 o 
  -5  -2  16      963.18      917.00    115.59 o 
  -4  -2  16      293.65      349.86     27.67 o 
  -3  -2  16      121.72       92.40     12.71 o 
  -2  -2  16       21.49       29.63     10.16 o 
  -1  -2  16     1919.32     2002.44     71.04 o 
   0  -2  16     2115.24     2307.94     67.03 o 
   1  -2  16      576.87      644.16     47.29 o 
   2  -2  16       28.69       39.28     11.93 o 
   3  -2  16     2883.24     2911.76     72.17 o 
   4  -2  16      270.66      278.45     45.29 o 
   5  -2  16     1255.62     1414.11     97.83 o 
   6  -2  16       28.94       20.08     18.10 o 
  -5  -1  16      106.34      105.52     25.36 o 
  -4  -1  16      238.97      256.78     21.25 o 
  -3  -1  16     4115.73     4257.75    125.85 o 
  -2  -1  16      124.71      133.94     16.79 o 
  -1  -1  16      379.49      357.55     26.05 o 
   0  -1  16      337.03      342.38     25.70 o 
   1  -1  16      218.16      257.07     25.13 o 
   2  -1  16     4989.36     4789.26     94.89 o 
   3  -1  16      835.86      974.58     62.75 o 
   4  -1  16       74.16       98.20     30.13 o 
   5  -1  16      179.84      208.09     28.89 o 
   6  -1  16      325.96      303.44     31.42 o 
   7  -1  16      812.33      888.41     68.30 o 
  -5   0  16      335.51      303.87     30.31 o 
  -4   0  16      871.69      890.15     34.82 o 
  -3   0  16       61.56       67.81     11.42 o 
  -2   0  16      395.15      442.72     30.78 o 
  -1   0  16      361.66      369.65     26.36 o 
   0   0  16       22.41       25.81     10.80 o 
   1   0  16       57.55       34.72     11.59 o 
   2   0  16     1645.58     1760.73     63.26 o 
   3   0  16      273.91      299.15     34.21 o 
   4   0  16     1121.69     1456.42     78.06 o 
   5   0  16        1.68        5.97     13.67 o 
   6   0  16       25.27       10.71     12.63 o 
   7   0  16     2812.18     2931.34     91.68 o 
  -5   1  16      431.27      473.30     30.25 o 
  -4   1  16       49.11       62.14     19.56 o 
  -3   1  16     1728.19     1625.67     49.32 o 
  -2   1  16      238.96      247.23     19.67 o 
  -1   1  16     2390.03     2286.06     64.69 o 
   0   1  16        6.82       16.31      7.63 o 
   1   1  16     6520.81     6804.49    175.55 o 
   2   1  16      112.91      106.20     16.58 o 
   3   1  16      514.16      736.77     52.17 o 
   4   1  16     4589.29     4502.25    149.88 o 
   5   1  16      116.31      167.08     26.37 o 
   6   1  16     2218.13     1906.97     76.01 o 
   7   1  16     1084.51     1216.67     56.72 o 
  -6   2  16        1.85        0.00     10.37 o 
  -5   2  16      368.92      360.55     27.02 o 
  -4   2  16      345.53      376.58     29.32 o 
  -3   2  16       10.13       15.14      7.83 o 
  -2   2  16      200.69      215.08     16.68 o 
  -1   2  16       44.55       38.20      9.84 o 
   0   2  16     1192.87     1041.65     50.86 o 
   1   2  16      712.04      656.77     37.45 o 
   2   2  16      173.34      206.53     29.84 o 
   3   2  16      491.16      420.53     37.37 o 
   4   2  16      513.23      543.26     43.48 o 
   5   2  16      944.31      930.32     45.11 o 
   6   2  16        8.97        9.52     13.14 o 
   7   2  16       40.65       34.46     25.52 o 
  -6   3  16      210.98      184.69     21.63 o 
  -5   3  16        3.03        0.00     10.80 o 
  -4   3  16      688.45      611.73     37.02 o 
  -3   3  16      578.38      533.65     29.15 o 
  -2   3  16      430.46      456.67     27.04 o 
  -1   3  16      700.52      621.01     41.18 o 
   0   3  16     1061.05      831.36     49.56 o 
   1   3  16       22.60       35.15     14.20 o 
   2   3  16      843.26      804.77     52.22 o 
   3   3  16      751.08      870.56     54.86 o 
   4   3  16     3222.41     3037.51     83.56 o 
   5   3  16      574.95      649.74     50.82 o 
   6   3  16      236.48      242.06     28.93 o 
   7   3  16      268.65      225.91     25.39 o 
  -6   4  16      680.86      679.93     38.90 o 
  -5   4  16     3504.65     3412.94    132.76 o 
  -4   4  16     1214.73     1216.88     51.49 o 
  -3   4  16      302.98      281.09     21.34 o 
  -2   4  16        6.90        6.89      9.04 o 
  -1   4  16      242.79      225.56     25.00 o 
   0   4  16      844.48      786.88     42.59 o 
   1   4  16     1910.45     1674.49     78.05 o 
   2   4  16      187.78      177.28     28.92 o 
   3   4  16      295.29      299.76     33.81 o 
   4   4  16     1705.99     1973.02     66.45 o 
   5   4  16      149.65      195.17     27.97 o 
   6   4  16       99.97      117.15     22.17 o 
   7   4  16      998.03      924.91     72.41 o 
  -6   5  16     2434.80     2073.79    348.46 o 
  -5   5  16      212.68      199.06     20.88 o 
  -4   5  16      226.85      247.17     24.62 o 
  -3   5  16     2262.51     2169.26     63.09 o 
  -2   5  16      844.30      846.48     46.53 o 
  -1   5  16       39.61       44.49     13.73 o 
   0   5  16      754.00      757.22     42.62 o 
   1   5  16     1790.07     1711.41     56.31 o 
   2   5  16     1348.01     1086.71     61.27 o 
   3   5  16     3811.63     3582.14     93.17 o 
   4   5  16      111.04       94.25     14.54 o 
   5   5  16       96.77       88.88     15.54 o 
   6   5  16     2139.96     2003.93    164.94 o 
   7   5  16       47.83       66.34     20.61 o 
  -5   6  16      102.53      102.46     13.32 o 
  -4   6  16     1073.22     1157.77     50.63 o 
  -3   6  16      177.77      184.50     19.51 o 
  -2   6  16      391.90      387.71     32.45 o 
  -1   6  16     4204.90     4085.51    103.93 o 
   0   6  16     1273.55     1138.46     52.30 o 
   1   6  16     1719.29     1593.84     64.17 o 
   2   6  16       11.47        5.10      9.64 o 
   3   6  16      687.81      659.87     34.77 o 
   4   6  16      184.86      200.65     23.12 o 
   5   6  16      602.71      560.59     44.62 o 
   6   6  16      147.33      109.47     26.08 o 
   7   6  16      676.77      551.89    158.82 o 
  -5   7  16       41.98       26.25     10.34 o 
  -4   7  16     2108.98     2189.40     69.90 o 
  -3   7  16        8.75       20.86     13.57 o 
  -2   7  16     2949.47     2964.39     86.37 o 
  -1   7  16      787.01      785.36     45.50 o 
   0   7  16      586.55      536.71     36.30 o 
   1   7  16       12.99       10.96      9.98 o 
   2   7  16     3020.19     2997.30    109.76 o 
   3   7  16     4282.45     4329.80    128.53 o 
   4   7  16      212.75      232.36     25.24 o 
   5   7  16     4066.09     4479.17    105.90 o 
   6   7  16     2107.73     2088.83     80.40 o 
   7   7  16     2902.41     2818.00    703.03 o 
  -5   8  16     1550.35     1463.97     85.56 o 
  -4   8  16       38.35       50.92     14.30 o 
  -3   8  16      525.25      529.99     34.78 o 
  -2   8  16      546.38      553.86     37.22 o 
  -1   8  16     1717.42     1687.55     64.73 o 
   0   8  16      731.09      774.29     37.22 o 
   1   8  16      793.57      712.87     41.82 o 
   2   8  16     1426.33     1407.01     58.69 o 
   3   8  16     3659.91     3816.40    132.25 o 
   4   8  16      173.54      184.66     22.94 o 
   5   8  16     1807.92     1932.94     65.46 o 
   6   8  16      400.36      294.75     35.34 o 
   7   8  16        7.11        0.00     11.59 o 
  -5   9  16      965.03      882.04     62.03 o 
  -4   9  16     1315.38     1390.28     51.41 o 
  -3   9  16      106.80      126.91     21.62 o 
  -2   9  16      427.25      452.45     32.54 o 
  -1   9  16     1764.49     1747.56     55.11 o 
   0   9  16       25.55       45.96     12.55 o 
   1   9  16     1449.14     1420.49     57.94 o 
   2   9  16     1309.64     1268.20     54.09 o 
   3   9  16      306.04      381.47     30.76 o 
   4   9  16     2009.24     2187.72     71.01 o 
   5   9  16     2073.11     2377.21     70.22 o 
   6   9  16      290.99      219.70     23.04 o 
  -4  10  16     2818.99     2600.15    225.50 o 
  -3  10  16       27.84       16.61     12.96 o 
  -2  10  16      105.28      102.54     14.63 o 
  -1  10  16     3250.08     3276.23     85.69 o 
   0  10  16      471.24      496.97     31.88 o 
   1  10  16      273.79      304.86     26.81 o 
   2  10  16       73.72       52.57     24.49 o 
   3  10  16       22.29        0.00     11.76 o 
   4  10  16      609.46      655.28     37.08 o 
   5  10  16      314.94      331.93     32.13 o 
   6  10  16       13.40       24.40     19.67 o 
  -4  11  16      670.85      509.58    118.60 o 
  -3  11  16       32.08       36.29     11.59 o 
  -2  11  16     2202.49     2312.34     66.66 o 
  -1  11  16      433.11      449.61     30.56 o 
   0  11  16       26.18       43.45     12.69 o 
   1  11  16      149.16      186.33     26.46 o 
   2  11  16      514.22      525.70     40.66 o 
   3  11  16       53.79       49.42     14.39 o 
   4  11  16      225.70      231.13     21.32 o 
   5  11  16        5.15        0.00      9.83 o 
  -3  12  16       17.66       30.60     11.20 o 
  -2  12  16      530.05      498.33     35.48 o 
  -1  12  16       56.30       45.88      8.96 o 
   0  12  16     3179.10     3280.62     79.24 o 
   1  12  16      210.60      270.87     24.03 o 
   2  12  16      119.93      163.68     42.32 o 
   3  12  16      399.34      423.30     34.36 o 
   4  12  16       75.36      109.10     18.80 o 
   5  12  16      625.43      694.46     52.79 o 
  -2  13  16     1273.27     1158.80    142.70 o 
  -1  13  16      783.05      726.51     32.35 o 
   0  13  16      916.41      869.56     58.46 o 
   1  13  16     1299.90     1259.97     48.77 o 
   2  13  16      597.75      581.13     67.00 o 
   3  13  16     1073.43     1174.32     52.40 o 
   4  13  16      145.30      131.70     26.20 o 
  -1  14  16       40.63       45.23     15.52 o 
   0  14  16      248.15      228.43     21.27 o 
   1  14  16       27.87       26.44      8.17 o 
   2  14  16      292.96      270.07     19.30 o 
   3  14  16        1.28        1.67     11.25 o 
  -1  -7  17     1082.27      990.65     64.03 o 
   0  -7  17      629.35      599.04     31.56 o 
   1  -7  17      145.23      152.54     16.85 o 
   2  -7  17       30.16       23.33     15.70 o 
  -2  -6  17      154.04      170.16     29.24 o 
  -1  -6  17      957.84      966.58     43.29 o 
   0  -6  17     1581.81     1698.30     59.44 o 
   1  -6  17      202.55      223.12     29.19 o 
   2  -6  17     1307.10     1299.27     72.64 o 
   3  -6  17      303.29      257.19     36.37 o 
  -3  -5  17      800.72      810.82     44.27 o 
  -2  -5  17     7338.38     7484.95    349.99 o 
  -1  -5  17      345.46      371.57     25.54 o 
   0  -5  17      530.20      539.06     30.64 o 
   1  -5  17       39.39       43.02     12.81 o 
   2  -5  17        3.67       17.86     15.20 o 
   3  -5  17     2846.18     2651.63     74.46 o 
   4  -5  17       19.34        0.00     26.94 o 
  -3  -4  17     1877.08     2006.01     56.57 o 
  -2  -4  17        4.14        0.00     12.98 o 
  -1  -4  17       98.39       73.53     12.55 o 
   0  -4  17        8.00       31.10     15.47 o 
   1  -4  17      384.64      419.06     33.08 o 
   2  -4  17      183.71      227.84     25.14 o 
   3  -4  17      136.21      108.32     22.86 o 
   4  -4  17     1392.24     1373.62     54.20 o 
   5  -4  17      193.74      135.90     30.25 o 
  -4  -3  17       34.64       31.37     17.81 o 
  -3  -3  17     2988.68     3443.74     90.40 o 
  -2  -3  17      195.56      176.59     18.37 o 
  -1  -3  17      661.99      788.39     45.51 o 
   0  -3  17     1393.75     1485.86     61.20 o 
   1  -3  17       11.87       22.28     13.34 o 
   2  -3  17     1649.56     1717.86     64.03 o 
   3  -3  17       29.60       27.17     11.76 o 
   4  -3  17      108.13      125.19     21.46 o 
   5  -3  17      941.12      941.76    113.98 o 
   6  -3  17      722.73      708.58     60.67 o 
  -4  -2  17     1217.54     1275.69     57.63 o 
  -3  -2  17        3.03        1.68      9.81 o 
  -2  -2  17      205.39      164.36     23.27 o 
  -1  -2  17     1351.54     1317.50     57.70 o 
   0  -2  17       55.68      119.15     18.16 o 
   1  -2  17     2223.58     2247.02     74.43 o 
   2  -2  17      321.65      343.83     29.56 o 
   3  -2  17      103.42      111.63     17.37 o 
   4  -2  17       42.58       58.46     44.30 o 
   5  -2  17      878.91      940.44    120.69 o 
   6  -2  17       78.46       91.59     42.97 o 
  -5  -1  17      918.03      939.63     66.26 o 
  -4  -1  17       64.45       75.35     15.41 o 
  -3  -1  17     1107.32     1196.03     47.66 o 
  -2  -1  17     2518.17     2540.06     85.52 o 
  -1  -1  17      330.15      349.89     26.36 o 
   0  -1  17     3734.79     3751.16     86.35 o 
   1  -1  17      145.61      213.15     26.01 o 
   2  -1  17      111.33      129.13     16.72 o 
   3  -1  17      383.60      526.39     48.53 o 
   4  -1  17      551.87      572.01     46.73 o 
   5  -1  17      709.75      712.40     53.96 o 
   6  -1  17     1189.39     1116.17    139.84 o 
  -5   0  17      390.01      413.13     42.20 o 
  -4   0  17       31.97       38.58     14.40 o 
  -3   0  17      793.06      776.12     47.17 o 
  -2   0  17       19.07        5.61     10.33 o 
  -1   0  17      422.97      391.95     27.31 o 
   0   0  17      206.59      234.88     20.80 o 
   1   0  17      113.97      117.52     15.38 o 
   2   0  17       75.71       83.07     17.35 o 
   3   0  17     1083.18     1064.16     68.09 o 
   4   0  17      431.26      417.65     39.64 o 
   5   0  17      244.49      304.40     34.16 o 
   6   0  17        3.00       17.03     31.77 o 
   7   0  17       19.35       77.87     22.68 o 
  -5   1  17      139.36      129.14     19.44 o 
  -4   1  17      219.64      241.40     22.97 o 
  -3   1  17     1002.64      957.63     41.26 o 
  -2   1  17       93.50      109.59     15.86 o 
  -1   1  17     3266.87     3310.81     95.89 o 
   0   1  17      503.61      469.94     26.18 o 
   1   1  17      634.41      658.69     34.76 o 
   2   1  17     2002.22     1972.66     67.82 o 
   3   1  17      187.32      366.02     54.62 o 
   4   1  17     1644.20     1823.74     81.00 o 
   5   1  17        6.23       12.85     35.20 o 
   6   1  17        7.33        1.12     32.74 o 
   7   1  17      288.74      311.87     39.61 o 
  -5   2  17       27.62       21.41     10.53 o 
  -4   2  17     4622.01     4449.81    120.13 o 
  -3   2  17     1659.30     1571.49     48.03 o 
  -2   2  17     1939.30     1910.12     55.48 o 
  -1   2  17      649.19      584.64     33.72 o 
   0   2  17      469.51      458.17     35.01 o 
   1   2  17     1181.74     1149.22     55.27 o 
   2   2  17      146.91      204.73     28.74 o 
   3   2  17     1406.92     1526.69     75.17 o 
   4   2  17      600.12      592.85     56.03 o 
   5   2  17       10.05        5.67     39.19 o 
   6   2  17       55.34       97.18     19.98 o 
   7   2  17       71.98       80.18     20.48 o 
  -5   3  17       65.02       69.33     13.27 o 
  -4   3  17       22.22       17.29     14.29 o 
  -3   3  17       70.87       66.63     11.66 o 
  -2   3  17      607.50      566.01     27.16 o 
  -1   3  17      531.00      532.20     37.83 o 
   0   3  17      143.03      113.54     16.41 o 
   1   3  17     1970.43     2010.57     88.09 o 
   2   3  17      332.80      337.82     35.82 o 
   3   3  17     3658.67     4111.30    152.75 o 
   4   3  17     1512.24     1591.31     74.72 o 
   5   3  17       30.13      123.79     18.93 o 
   6   3  17     1454.40     1472.19    147.39 o 
   7   3  17      449.20      367.70     28.68 o 
  -5   4  17      625.60      669.87     40.24 o 
  -4   4  17       25.54       24.40     10.59 o 
  -3   4  17     2739.14     2678.09     83.91 o 
  -2   4  17     2711.63     2657.05     86.15 o 
  -1   4  17      979.32      853.10     54.93 o 
   0   4  17     2550.96     2383.39     77.30 o 
   1   4  17     2152.66     1980.82     94.91 o 
   2   4  17     2551.20     2425.14     95.60 o 
   3   4  17     3510.42     3315.07    110.97 o 
   4   4  17     1537.33     1567.50     73.20 o 
   5   4  17      886.73      863.13     42.98 o 
   6   4  17     2066.07     2080.89     74.15 o 
   7   4  17       55.22       34.48     15.49 o 
  -5   5  17      118.99      133.97     16.46 o 
  -4   5  17        1.46        8.72     11.14 o 
  -3   5  17      256.32      297.30     27.53 o 
  -2   5  17      103.38      101.20     16.12 o 
  -1   5  17     1979.70     1871.26     69.63 o 
   0   5  17      241.93      235.97     24.45 o 
   1   5  17      719.72      641.04     34.92 o 
   2   5  17      124.00       91.89     15.91 o 
   3   5  17      161.60      209.79     24.61 o 
   4   5  17      657.98      602.42     53.85 o 
   5   5  17      589.43      672.14     37.75 o 
   6   5  17      611.45      581.49     39.82 o 
   7   5  17      800.11      752.50     57.98 o 
  -5   6  17       72.31       46.68     10.65 o 
  -4   6  17     1592.40     1559.86     56.68 o 
  -3   6  17      398.34      411.00     31.94 o 
  -2   6  17      200.97      183.20     24.62 o 
  -1   6  17      696.75      679.22     41.92 o 
   0   6  17        4.84       10.16     11.93 o 
   1   6  17       15.49        7.74     11.96 o 
   2   6  17      200.26      233.37     27.49 o 
   3   6  17     5416.51     5243.02    119.25 o 
   4   6  17      634.31      614.53     46.29 o 
   5   6  17     3188.28     2974.25    142.95 o 
   6   6  17      158.78      174.90     26.08 o 
   7   6  17      110.13      129.85     26.13 o 
  -5   7  17       21.97       12.74      9.72 o 
  -4   7  17      151.50      157.56     18.55 o 
  -3   7  17      742.59      823.25     51.84 o 
  -2   7  17       50.01       41.58     12.56 o 
  -1   7  17       11.47       27.26     14.30 o 
   0   7  17      550.51      521.20     36.19 o 
   1   7  17      214.08      208.88     20.95 o 
   2   7  17     2586.89     2585.47    119.14 o 
   3   7  17     1679.28     1835.19     67.63 o 
   4   7  17      285.21      304.24     23.41 o 
   5   7  17       70.18       59.40     19.03 o 
   6   7  17        6.24       25.31     12.46 o 
   7   7  17      107.48      114.16     22.55 o 
  -5   8  17       78.67       64.05     16.97 o 
  -4   8  17      251.80      270.45     22.90 o 
  -3   8  17     5414.44     5598.89    141.33 o 
  -2   8  17      765.49      739.09     41.42 o 
  -1   8  17       30.68       32.36     13.18 o 
   0   8  17      167.20      169.99     22.58 o 
   1   8  17     1184.76     1218.36     42.28 o 
   2   8  17     3779.24     4037.46    104.04 o 
   3   8  17       35.02       60.77     14.98 o 
   4   8  17      185.45      224.27     24.30 o 
   5   8  17      288.07      309.81     25.35 o 
   6   8  17      507.81      350.24     70.45 o 
  -4   9  17        0.15       18.63     12.44 o 
  -3   9  17       22.00       28.92     15.99 o 
  -2   9  17     2353.72     2382.04     88.47 o 
  -1   9  17      303.80      330.17     28.43 o 
   0   9  17      607.64      652.09     33.77 o 
   1   9  17      402.12      417.45     27.09 o 
   2   9  17       38.15       50.07     14.03 o 
   3   9  17       84.70      146.47     26.64 o 
   4   9  17      352.69      383.42     29.76 o 
   5   9  17       85.95       58.28     28.22 o 
   6   9  17     1038.23     1126.15     70.60 o 
  -4  10  17     1568.13     1218.28    274.45 o 
  -3  10  17       93.75      133.34     21.02 o 
  -2  10  17      463.60      507.36     39.42 o 
  -1  10  17     1477.01     1435.15     54.41 o 
   0  10  17     2001.58     2130.15     82.05 o 
   1  10  17     5919.89     6190.43    107.61 o 
   2  10  17     3831.09     4188.98    120.98 o 
   3  10  17     1075.48     1131.21     59.54 o 
   4  10  17     1199.51     1326.85     51.26 o 
   5  10  17     4226.48     3977.26    107.17 o 
   6  10  17      507.57      526.65     43.75 o 
  -3  11  17      307.94      302.12     26.78 o 
  -2  11  17      280.68      317.52     23.69 o 
  -1  11  17      967.15      949.77     42.21 o 
   0  11  17       30.97       29.08     14.49 o 
   1  11  17       80.75      124.77     18.03 o 
   2  11  17      419.46      464.61     37.56 o 
   3  11  17       41.96       47.09     16.57 o 
   4  11  17     1852.07     1974.12     72.61 o 
   5  11  17       45.21       42.32     12.15 o 
  -2  12  17      182.58      181.14     20.97 o 
  -1  12  17      412.97      400.26     28.80 o 
   0  12  17      670.83      739.13     48.10 o 
   1  12  17      173.73      189.41     20.03 o 
   2  12  17        9.42       20.47     27.65 o 
   3  12  17     1030.55     1167.19     54.22 o 
   4  12  17     4188.96     4292.85    104.70 o 
  -2  13  17        2.68        0.00     10.40 o 
  -1  13  17       90.42       93.57     16.03 o 
   0  13  17       48.23       52.51     13.88 o 
   1  13  17      475.34      462.70     26.50 o 
   2  13  17      555.77      513.58     27.60 o 
   3  13  17     2332.47     2487.48     74.26 o 
   4  13  17      263.94      281.79     32.75 o 
  -1  14  17      140.39      130.31     20.60 o 
   0  14  17      421.59      476.59     42.62 o 
   1  14  17      319.63      304.89     34.62 o 
   2  14  17      957.97      971.31     59.73 o 
  -1  -6  18       19.58       15.63     15.82 o 
   0  -6  18      547.49      470.64     28.65 o 
   1  -6  18      358.37      350.50     25.20 o 
   2  -6  18       43.16       46.74     13.42 o 
  -2  -5  18       14.68       36.48     18.85 o 
  -1  -5  18      615.43      612.27     38.67 o 
   0  -5  18      113.49      126.44     14.46 o 
   1  -5  18      185.16      174.66     21.07 o 
   2  -5  18      291.71      291.45     25.01 o 
   3  -5  18     1517.39     1215.06     54.49 o 
  -3  -4  18       20.74       32.07     15.47 o 
  -2  -4  18      552.28      598.86     35.76 o 
  -1  -4  18      605.00      673.45     33.63 o 
   0  -4  18      407.69      479.68     33.34 o 
   1  -4  18      713.36      745.34     41.64 o 
   2  -4  18      499.44      499.92     33.28 o 
   3  -4  18      114.12       88.71     17.34 o 
   4  -4  18      138.03      199.53     39.34 o 
  -3  -3  18      109.85      117.87     22.47 o 
  -2  -3  18      583.82      657.17     40.14 o 
  -1  -3  18      200.36      209.40     21.03 o 
   0  -3  18      552.90      524.47     36.51 o 
   1  -3  18      375.42      448.15     30.19 o 
   2  -3  18      427.80      424.95     31.64 o 
   3  -3  18       40.65       11.51      9.94 o 
   4  -3  18        3.68        0.00     11.31 o 
   5  -3  18       84.39      106.33     21.49 o 
  -4  -2  18      495.01      441.32     30.46 o 
  -3  -2  18     4996.05     5693.25    153.45 o 
  -2  -2  18      274.59      317.51     28.86 o 
  -1  -2  18     1842.30     1948.63     61.50 o 
   0  -2  18      626.01      660.69     35.13 o 
   1  -2  18      377.21      419.25     28.10 o 
   2  -2  18      342.14      384.82     30.72 o 
   3  -2  18      281.72      310.66     36.69 o 
   4  -2  18       12.58       15.33     14.48 o 
   5  -2  18      142.40      126.86     68.18 o 
  -4  -1  18      452.95      414.43     32.16 o 
  -3  -1  18        5.05       17.09     10.59 o 
  -2  -1  18       54.70       80.34     17.15 o 
  -1  -1  18      551.56      600.38     34.52 o 
   0  -1  18      115.19       99.86     13.95 o 
   1  -1  18      402.00      430.15     29.07 o 
   2  -1  18     1033.50     1081.12     53.13 o 
   3  -1  18      845.23      941.73     69.19 o 
   4  -1  18     1671.74     1812.16     81.65 o 
   5  -1  18      678.95      733.81     72.31 o 
   6  -1  18      308.84      360.42     45.85 o 
  -4   0  18     2814.85     2558.47    427.62 o 
  -3   0  18      249.09      290.89     36.34 o 
  -2   0  18     2872.48     3000.17     91.81 o 
  -1   0  18     2302.08     2292.80     79.52 o 
   0   0  18      237.54      231.86     21.78 o 
   1   0  18     2666.83     2755.89     74.43 o 
   2   0  18     1435.62     1604.66     63.00 o 
   3   0  18      122.68      150.80     29.14 o 
   4   0  18      277.19      302.31     53.10 o 
   5   0  18     1267.14     1259.26    157.05 o 
   6   0  18       66.05       97.55     25.44 o 
  -4   1  18     2243.35     2085.02    263.44 o 
  -3   1  18      535.29      518.52     56.49 o 
  -2   1  18      150.14      146.11     18.52 o 
  -1   1  18     1632.73     1683.15     66.53 o 
   0   1  18       97.43       75.91     17.13 o 
   1   1  18       79.95       78.72     16.28 o 
   2   1  18     1501.36     1517.24     77.54 o 
   3   1  18      601.03      940.81     62.11 o 
   4   1  18      339.21      430.73     41.02 o 
   5   1  18     2003.27     2292.82     92.60 o 
   6   1  18      108.33      131.24     20.02 o 
  -5   2  18        7.23        8.49     14.15 o 
  -4   2  18      102.25      107.55     15.63 o 
  -3   2  18        3.49        0.00      8.73 o 
  -2   2  18       14.66        9.24     12.36 o 
  -1   2  18     2170.03     2217.98     79.53 o 
   0   2  18     1247.35     1218.92     58.29 o 
   1   2  18       32.14       43.13     21.01 o 
   2   2  18     1331.86     1409.67     74.17 o 
   3   2  18      205.18      257.84     52.83 o 
   4   2  18     1018.46     1033.17     60.55 o 
   5   2  18      158.08      206.08     29.32 o 
   6   2  18      228.35      189.07    108.37 o 
  -5   3  18       57.67       43.40     28.32 o 
  -4   3  18        3.86        0.00     12.63 o 
  -3   3  18       52.18       55.91     11.80 o 
  -2   3  18      498.70      497.83     28.41 o 
  -1   3  18      468.01      436.63     34.60 o 
   0   3  18      378.37      383.96     31.79 o 
   1   3  18       48.55       39.65     14.31 o 
   2   3  18     1617.54     1519.61     76.86 o 
   3   3  18      926.80     1051.11     61.84 o 
   4   3  18       50.29       96.92     29.85 o 
   6   3  18       33.33       29.60     12.88 o 
  -5   4  18      123.17      101.75     39.31 o 
  -4   4  18      502.85      462.45     29.75 o 
  -3   4  18      313.39      304.52     31.61 o 
  -2   4  18     4063.44     3886.73    115.38 o 
  -1   4  18       44.11       33.61     13.20 o 
   0   4  18        4.22        0.00     18.49 o 
   1   4  18      119.06       89.37     18.00 o 
   2   4  18     2081.76     2037.48     88.36 o 
   3   4  18     2605.32     2548.89     97.85 o 
   4   4  18       77.79       84.32     19.73 o 
   5   4  18       43.35       26.36     15.96 o 
   6   4  18      525.17      580.63     39.49 o 
  -5   5  18      870.68      845.70     42.72 o 
  -4   5  18     1701.45     1651.55     58.95 o 
  -3   5  18     1605.82     1714.92     78.65 o 
  -2   5  18        6.07        0.20     20.72 o 
  -1   5  18      805.30      810.02     56.03 o 
   0   5  18      159.75      138.57     20.66 o 
   1   5  18     3225.65     3141.71     89.34 o 
   2   5  18       22.90        1.78     11.91 o 
   3   5  18      413.23      348.87     31.46 o 
   4   5  18       19.68       17.70     15.24 o 
   5   5  18      535.49      547.05     41.04 o 
   6   5  18     1083.41     1040.84     67.10 o 
  -5   6  18      721.33      602.94     33.74 o 
  -4   6  18      281.64      282.33     23.34 o 
  -3   6  18     5640.30     5760.58    147.11 o 
  -2   6  18     1041.34     1002.04     48.94 o 
  -1   6  18       19.49       42.13     12.91 o 
   0   6  18       54.50       68.09     15.89 o 
   1   6  18     1686.99     1646.52     56.65 o 
   2   6  18     6947.21     6761.91    121.95 o 
   3   6  18     1356.91     1286.01     74.44 o 
   4   6  18      555.44      595.85     56.36 o 
   5   6  18      278.94      305.45     25.72 o 
   6   6  18     1327.49     1353.30    206.21 o 
  -4   7  18     1133.93     1127.98     49.93 o 
  -3   7  18     2874.18     2845.18     96.60 o 
  -2   7  18      256.40      235.85     23.47 o 
  -1   7  18     1259.35     1280.94     56.30 o 
   0   7  18     4093.61     4185.91    105.81 o 
   1   7  18      520.99      563.53     33.10 o 
   2   7  18      744.12      738.98     44.31 o 
   3   7  18     1318.32     1323.48     56.74 o 
   4   7  18      190.84      216.75     24.52 o 
   5   7  18      187.97      321.77     35.99 o 
   6   7  18      443.38      442.21     51.11 o 
  -4   8  18        3.25        0.00      9.56 o 
  -3   8  18      117.35      127.18     21.86 o 
  -2   8  18       79.51       77.56     15.25 o 
  -1   8  18      206.04      243.03     22.37 o 
   0   8  18     1393.73     1471.46     60.48 o 
   1   8  18       82.18       96.16     16.24 o 
   2   8  18      209.92      255.75     25.23 o 
   3   8  18        9.46       33.60     11.95 o 
   4   8  18      798.51      910.49     55.13 o 
   5   8  18     1732.18     1868.44    101.08 o 
   6   8  18      391.28      456.05     44.83 o 
  -4   9  18       26.90       42.33     16.70 o 
  -3   9  18      224.83      268.72     27.66 o 
  -2   9  18       31.42       28.47     17.41 o 
  -1   9  18     2321.98     2406.08     74.27 o 
   0   9  18       62.07      104.95     17.59 o 
   1   9  18     2275.04     2410.92     64.43 o 
   2   9  18     1975.08     2170.19     70.45 o 
   3   9  18      209.91      257.11     29.20 o 
   4   9  18     2805.39     3048.87    120.94 o 
   5   9  18      102.55       94.33     65.65 o 
   6   9  18      112.83      156.45     26.17 o 
  -3  10  18      270.45      263.27     26.06 o 
  -2  10  18     1251.50     1287.81     59.12 o 
  -1  10  18      139.97      141.22     22.49 o 
   0  10  18      113.23      106.38     16.06 o 
   1  10  18      857.40      927.48     37.92 o 
   2  10  18      366.71      379.43     32.97 o 
   3  10  18      139.81      144.06     51.59 o 
   4  10  18      148.02      126.50     29.74 o 
   5  10  18      112.00       99.64     16.06 o 
  -3  11  18      976.83      876.50     42.05 o 
  -2  11  18       26.92       27.18     11.19 o 
  -1  11  18      280.05      295.68     20.95 o 
   0  11  18      631.26      672.22     34.67 o 
   1  11  18     1208.56     1231.75     47.66 o 
   2  11  18        2.92       15.47     13.63 o 
   3  11  18     1555.19     1679.09     66.97 o 
   4  11  18      181.02      177.48     21.26 o 
   5  11  18       52.85       27.67     14.62 o 
  -2  12  18      160.21      147.29     17.35 o 
  -1  12  18       34.43       20.26      8.73 o 
   0  12  18      486.88      482.08     34.41 o 
   1  12  18       11.43       33.18     10.58 o 
   2  12  18     1471.21     1648.58     66.29 o 
   3  12  18       23.31       44.27     16.77 o 
   4  12  18      140.39      169.65     27.77 o 
  -1  13  18     2085.39     2045.97     88.03 o 
   0  13  18      223.48      221.37     17.83 o 
   1  13  18     3625.38     3606.87    189.86 o 
   2  13  18      732.79      765.96     46.63 o 
   3  13  18      928.10      884.73     56.94 o 
   0  -5  19     1122.47     1117.89    114.58 o 
   1  -5  19     1505.11     1636.57    125.13 o 
   2  -5  19      456.82      433.21    129.30 o 
  -2  -4  19      247.22      274.47     40.04 o 
  -1  -4  19      525.24      509.31     38.01 o 
   0  -4  19      477.95      465.48     33.93 o 
   1  -4  19       29.73       25.16     21.55 o 
   2  -4  19      150.85      161.07     16.19 o 
   3  -4  19        0.63       26.39     19.25 o 
  -2  -3  19      268.33      294.47     24.58 o 
  -1  -3  19       13.81       15.33      9.12 o 
   0  -3  19     1008.19     1072.94     48.41 o 
   1  -3  19      852.99      881.20     43.92 o 
   2  -3  19       48.38       45.21     15.70 o 
   3  -3  19     1125.50     1023.45     86.51 o 
   4  -3  19     1073.46      930.45     80.88 o 
  -3  -2  19      153.08      153.69     35.55 o 
  -2  -2  19     1183.98     1279.46     55.32 o 
  -1  -2  19      238.21      273.15     26.90 o 
   0  -2  19      830.85      834.90     39.01 o 
   1  -2  19      271.59      272.47     22.97 o 
   2  -2  19      984.57     1094.70     43.65 o 
   3  -2  19     3861.71     3820.23    177.38 o 
   4  -2  19       50.58       78.07     18.71 o 
   5  -2  19      205.40      200.25     32.74 o 
  -3  -1  19      223.59      222.04     21.43 o 
  -2  -1  19      265.14      298.90     27.33 o 
  -1  -1  19       54.32       52.82     14.24 o 
   0  -1  19      754.23      766.85     44.76 o 
   1  -1  19       39.88       71.68     15.18 o 
   2  -1  19       83.16       64.20     12.53 o 
   3  -1  19      721.40      818.88     62.23 o 
   4  -1  19       85.07      117.54     23.94 o 
   5  -1  19     1215.65     1248.83    120.51 o 
  -4   0  19       78.20       99.44     24.31 o 
  -3   0  19       38.21       38.15     11.90 o 
  -2   0  19      808.09      836.48     46.08 o 
  -1   0  19     1052.98     1063.62     51.89 o 
   0   0  19      580.28      666.14     41.25 o 
   1   0  19        8.06        0.00     13.41 o 
   2   0  19     1492.89     1830.44     71.45 o 
   3   0  19      147.27      168.93     43.60 o 
   4   0  19      328.18      442.60     40.88 o 
   5   0  19      673.83      697.99     49.50 o 
   6   0  19       28.65       58.26     20.64 o 
  -4   1  19     1045.38     1099.95     75.20 o 
  -3   1  19     2221.46     2537.95     98.40 o 
  -2   1  19      383.87      439.77     34.71 o 
  -1   1  19      109.80      137.36     18.80 o 
   0   1  19       73.08       70.82     26.59 o 
   1   1  19      552.48      715.89     44.46 o 
   2   1  19     1114.03     1175.01     55.50 o 
   3   1  19       71.65      143.65     26.76 o 
   4   1  19      310.51      378.74     37.91 o 
   5   1  19      575.89      617.78     77.65 o 
   6   1  19      803.24      868.52     66.48 o 
  -4   2  19       13.56       12.82     17.53 o 
  -3   2  19       54.55       61.58     15.17 o 
  -2   2  19     2396.16     2519.26     83.26 o 
  -1   2  19       89.29       94.85     18.10 o 
   0   2  19      347.89      346.02     31.14 o 
   1   2  19     1074.91     1047.89     52.59 o 
   2   2  19       57.43       47.46     16.00 o 
   3   2  19     1659.79     1778.41     81.87 o 
   4   2  19     1921.90     2138.94     86.80 o 
   5   2  19      508.36      490.26     56.93 o 
   6   2  19      445.13      366.49    147.09 o 
  -4   3  19     3505.00     3098.83    513.03 o 
  -3   3  19     1221.76     1229.57     52.49 o 
  -2   3  19      185.36      195.06     20.45 o 
  -1   3  19      385.41      397.55     32.78 o 
   0   3  19      567.61      507.85     36.69 o 
   1   3  19     1339.55     1390.05     76.14 o 
   2   3  19      708.81      655.91     50.05 o 
   3   3  19      384.08      441.52     40.84 o 
   4   3  19      310.11      308.17     35.02 o 
   5   3  19     2606.66     2100.15    368.12 o 
   6   3  19        7.71        0.00     23.44 o 
  -4   4  19      186.77      182.73     18.32 o 
  -3   4  19       34.59       26.36     11.10 o 
  -2   4  19      923.03      921.42     41.57 o 
  -1   4  19      321.82      326.94     39.09 o 
   0   4  19      655.17      665.26     51.37 o 
   1   4  19     1023.48      979.77     62.33 o 
   2   4  19     2993.52     3120.61    111.79 o 
   3   4  19       39.07       31.23     11.66 o 
   4   4  19     4537.13     4704.17    280.67 o 
   5   4  19       10.50        0.00     16.53 o 
   6   4  19       90.67       75.37     15.44 o 
  -4   5  19      202.79      187.87     18.10 o 
  -3   5  19      412.27      384.13     44.40 o 
  -2   5  19        8.86       49.11     17.10 o 
  -1   5  19     1595.52     1650.45     81.05 o 
   0   5  19     1647.89     1695.11     67.39 o 
   1   5  19     2349.77     2336.64     97.21 o 
   2   5  19      188.97      172.75     25.30 o 
   3   5  19       98.84      120.42     20.54 o 
   4   5  19        5.30        0.00     19.32 o 
   5   5  19       73.88       30.90     12.75 o 
   6   5  19      140.31      111.84     14.15 o 
  -4   6  19       38.66       43.12     10.31 o 
  -3   6  19      170.83      160.90     23.00 o 
  -2   6  19     1472.31     1465.19     57.16 o 
  -1   6  19     1713.51     1709.75     97.25 o 
   0   6  19      121.01      119.57     19.06 o 
   1   6  19     1274.75     1240.47     55.23 o 
   2   6  19       33.47       37.90     15.48 o 
   3   6  19      571.63      560.20     47.71 o 
   4   6  19     2177.28     2248.52    173.35 o 
   5   6  19       24.56       27.45      9.89 o 
   6   6  19     2913.46     2971.39    116.52 o 
  -4   7  19      670.47      628.78     74.38 o 
  -3   7  19     2265.50     2234.34    133.17 o 
  -2   7  19      595.04      578.66     36.14 o 
  -1   7  19       21.02       40.98     14.08 o 
   0   7  19      368.83      361.49     31.53 o 
   1   7  19       95.85      105.10     15.44 o 
   2   7  19       29.33       34.89     10.73 o 
   3   7  19       64.86       60.05     18.62 o 
   4   7  19      189.23      219.52     22.68 o 
   5   7  19      575.16      663.38     75.97 o 
   6   7  19      104.42      101.92     22.56 o 
  -4   8  19      191.56      232.19     32.80 o 
  -3   8  19      116.46      125.03     19.64 o 
  -2   8  19       92.61       99.16     16.84 o 
  -1   8  19      109.61      111.82     16.93 o 
   0   8  19      276.30      286.06     27.00 o 
   1   8  19      116.42       93.25     23.37 o 
   2   8  19       42.68       45.23     19.19 o 
   3   8  19       76.11       68.92     23.33 o 
   4   8  19     1024.68     1097.25     47.23 o 
   5   8  19      674.42      680.54     43.34 o 
  -3   9  19     3083.23     2948.69    112.16 o 
  -2   9  19       98.38       69.66     16.84 o 
  -1   9  19      233.08      255.88     24.44 o 
   0   9  19     3153.31     3182.67     94.73 o 
   1   9  19      362.39      375.30     29.17 o 
   2   9  19      205.51      237.38     21.46 o 
   3   9  19       29.20       24.05     13.94 o 
   4   9  19       34.04        0.00     16.73 o 
   5   9  19      296.92      332.30     44.39 o 
  -3  10  19      614.88      626.57     51.32 o 
  -2  10  19        5.35        6.71     11.82 o 
  -1  10  19     2165.85     2206.35     65.08 o 
   0  10  19       55.40       13.39     12.50 o 
   1  10  19       65.31       62.28     11.85 o 
   2  10  19       78.26       71.41     11.84 o 
   3  10  19     1805.03     1968.35     60.18 o 
   4  10  19       16.31        0.00     10.86 o 
   5  10  19      345.52      380.99     36.91 o 
  -2  11  19       97.35       95.63     15.71 o 
  -1  11  19     1114.75     1088.33     51.05 o 
   0  11  19      285.35      280.38     21.45 o 
   1  11  19     1528.84     1568.22     80.89 o 
   2  11  19       31.44       63.47     13.06 o 
   3  11  19      177.39      162.69     17.15 o 
   4  11  19      597.76      625.23     36.65 o 
  -1  12  19      364.11      329.94     24.94 o 
   0  12  19      431.17      439.11     29.82 o 
   1  12  19     1324.42     1415.19     57.48 o 
   2  12  19     1200.54     1230.33     42.32 o 
   3  12  19      717.23      676.91     30.01 o 
   0  13  19        0.10       10.78     10.95 o 
   1  13  19      255.37      235.14     28.50 o 
   2  13  19       30.10       29.13     10.82 o 
   0  -4  20       64.71       82.65     23.36 o 
   1  -4  20     1169.51     1358.57     90.27 o 
   2  -4  20       92.32      110.09     29.43 o 
  -1  -3  20       50.29       68.02     24.33 o 
   0  -3  20     2634.44     2424.91     87.20 o 
   1  -3  20      224.16      213.29     26.61 o 
   2  -3  20     1316.47     1195.90    311.44 o 
   3  -3  20      308.66      344.15     46.92 o 
  -2  -2  20      566.03      661.83     45.17 o 
  -1  -2  20     1704.87     1678.15     61.27 o 
   0  -2  20      880.20      959.51     92.75 o 
   1  -2  20     2988.00     2698.02     96.07 o 
   2  -2  20       34.41       49.52     18.23 o 
   3  -2  20      239.85      257.43     30.24 o 
   4  -2  20      227.31      210.42     47.03 o 
  -2  -1  20     1364.76     1533.72     72.39 o 
  -1  -1  20      335.27      364.71     36.73 o 
   0  -1  20      628.50      647.27     39.14 o 
   1  -1  20      228.73      275.74     33.57 o 
   2  -1  20      179.99      186.82     32.04 o 
   3  -1  20       18.17       23.86     14.19 o 
   4  -1  20      121.43      115.27     16.48 o 
  -3   0  20      293.23      264.23     27.95 o 
  -2   0  20      597.23      650.34     49.43 o 
  -1   0  20      144.10      146.73     18.33 o 
   0   0  20     3233.61     3941.78    130.11 o 
   1   0  20      136.14      111.04     23.27 o 
   2   0  20     1412.00     1525.51     62.50 o 
   3   0  20     3334.90     3488.66    120.07 o 
   4   0  20        5.46       42.59     16.52 o 
   5   0  20     1839.30     1989.58    106.22 o 
  -3   1  20     2950.62     2988.36     99.72 o 
  -2   1  20        1.32       13.52     12.28 o 
  -1   1  20     1687.96     1859.16     70.81 o 
   0   1  20     2122.80     2255.27    102.43 o 
   1   1  20       13.36       18.14     18.60 o 
   2   1  20     3167.09     3471.28    134.04 o 
   3   1  20      156.10      185.34     27.06 o 
   4   1  20        7.51        8.19     24.67 o 
   5   1  20      305.97      383.90     67.87 o 
  -3   2  20        3.59       17.79     16.06 o 
  -2   2  20       36.57       37.57     15.52 o 
  -1   2  20      272.60      322.08     29.44 o 
   0   2  20      759.20      852.17     58.26 o 
   1   2  20      626.92      662.80     43.37 o 
   2   2  20     3947.49     4768.74    248.80 o 
   3   2  20        4.46        1.27     14.06 o 
   4   2  20     1818.42     2075.07    119.12 o 
   5   2  20      473.81      281.86     72.38 o 
  -3   3  20      419.74      317.59     45.60 o 
  -2   3  20       28.34       21.99      9.80 o 
  -1   3  20     3076.96     3416.67     91.45 o 
   0   3  20      310.84      334.36     31.06 o 
   1   3  20     3561.63     3821.29    184.21 o 
   2   3  20       61.92       46.47     14.00 o 
   3   3  20     1294.40     1491.00     73.62 o 
   4   3  20      465.22      413.11     36.63 o 
   5   3  20      138.25      113.02     66.27 o 
  -4   4  20      201.48      230.95     33.76 o 
  -3   4  20      215.75      244.87     37.47 o 
  -2   4  20      626.27      619.47     46.41 o 
  -1   4  20      155.40      194.39     19.56 o 
   0   4  20     1167.52     1239.11     77.26 o 
   1   4  20      254.17      248.68     31.86 o 
   2   4  20      857.38      899.15     68.78 o 
   3   4  20       39.24       19.36     12.17 o 
   4   4  20      591.16      494.25     64.66 o 
   5   4  20      564.50      425.04    154.81 o 
  -3   5  20      461.20      416.02    145.50 o 
  -2   5  20      190.81      225.88     29.06 o 
  -1   5  20      416.80      447.27     33.59 o 
   0   5  20     1229.76     1329.29     70.95 o 
   1   5  20      145.75      158.15     27.52 o 
   2   5  20      103.33      102.81     17.65 o 
   3   5  20       59.47      160.27     25.54 o 
   4   5  20      836.32      784.48    159.17 o 
   5   5  20      953.12      924.89    210.29 o 
  -3   6  20       25.60       20.93     10.95 o 
  -2   6  20      324.99      328.56     33.53 o 
  -1   6  20      632.77      689.10     40.64 o 
   0   6  20        9.84        3.21     11.19 o 
   1   6  20     1583.69     1634.19     78.13 o 
   2   6  20       52.30       40.92     25.20 o 
   3   6  20      152.20      158.31     26.29 o 
   4   6  20     3184.59     3331.13    311.57 o 
   5   6  20       50.38       54.60     15.54 o 
  -3   7  20       32.51       36.08     29.30 o 
  -2   7  20     3508.28     3151.12     98.46 o 
  -1   7  20      349.15      344.32     27.34 o 
   0   7  20       27.09       19.37     16.39 o 
   1   7  20      997.99     1101.83     50.24 o 
   2   7  20      306.43      339.01     24.51 o 
   3   7  20     3800.17     4114.92    126.69 o 
   4   7  20      236.77      298.50     32.26 o 
   5   7  20        6.06       33.39     13.81 o 
  -3   8  20       11.81       28.46     15.97 o 
  -2   8  20      265.78      282.19     40.23 o 
  -1   8  20     1349.18     1322.38     51.53 o 
   0   8  20      102.14      117.50     18.73 o 
   1   8  20      111.84      119.85     17.53 o 
   2   8  20       44.46       43.55     18.86 o 
   3   8  20      908.80     1017.52     47.73 o 
   4   8  20        1.05        0.00      9.82 o 
   5   8  20      879.81      752.47     69.93 o 
  -3   9  20       55.18       60.98     17.78 o 
  -2   9  20      163.02      171.92     21.63 o 
  -1   9  20      120.20      111.37     15.12 o 
   0   9  20     1517.83     1669.78     89.63 o 
   1   9  20      868.32      974.72     54.66 o 
   2   9  20     3212.92     3357.59     84.52 o 
   3   9  20     1197.75     1399.46     43.03 o 
   4   9  20      110.66       94.37     15.30 o 
   5   9  20      945.40      880.62     55.89 o 
  -2  10  20      393.76      387.00     28.98 o 
  -1  10  20       56.30       61.86     15.36 o 
   0  10  20      137.49      129.36     20.58 o 
   1  10  20      713.23      720.97     62.25 o 
   2  10  20       75.13       77.36     11.14 o 
   3  10  20       58.83       77.74     12.37 o 
   4  10  20       56.43       51.39     23.68 o 
  -1  11  20       59.32       66.15     14.23 o 
   0  11  20      689.53      667.53     38.36 o 
   1  11  20      769.89      733.15     34.75 o 
   2  11  20      211.54      222.50     18.00 o 
   3  11  20      533.61      540.39     32.08 o 
   0  12  20       14.99       25.97     12.44 o 
   1  12  20      404.81      388.94     36.84 o 
   2  12  20       30.83       41.36     15.27 o 
  -1  -2  21      275.55      295.63     41.07 o 
   0  -2  21      137.71      133.46     55.73 o 
   1  -2  21       84.01       80.57     26.09 o 
   2  -2  21      130.54      130.32     29.83 o 
   3  -2  21      254.34      288.64     39.83 o 
  -1  -1  21      678.29      729.12     48.75 o 
   0  -1  21     1816.21     2077.19     84.88 o 
   1  -1  21      121.54      132.32     23.58 o 
   2  -1  21     1083.40     1048.04     95.80 o 
   3  -1  21      280.08      315.23     25.54 o 
  -2   0  21      271.45      300.02     42.90 o 
  -1   0  21      673.45      710.28     48.71 o 
   0   0  21       14.46        0.00     12.11 o 
   1   0  21     1068.27     1074.75     62.59 o 
   2   0  21       47.65       79.10     15.29 o 
   3   0  21       12.64       16.89     10.96 o 
   4   0  21       49.98       78.44     17.01 o 
  -2   1  21      608.69      697.47     46.94 o 
  -1   1  21      100.16      122.43     19.34 o 
   0   1  21     2729.98     2908.72    104.39 o 
   1   1  21      217.52      238.15     25.32 o 
   2   1  21       16.20       21.81     10.20 o 
   3   1  21       80.28      110.69     21.43 o 
   4   1  21       77.03       68.58     15.39 o 
  -3   2  21       82.05       57.42     16.06 o 
  -2   2  21       60.77       68.27     13.60 o 
  -1   2  21      263.41      267.15     25.26 o 
   0   2  21      515.47      507.63     34.78 o 
   1   2  21        4.31        0.26     11.25 o 
   2   2  21      146.03       88.33     39.05 o 
   3   2  21       20.24        0.00     14.40 o 
   4   2  21      112.06       74.20     18.03 o 
   5   2  21      600.02      672.48     58.70 o 
  -3   3  21      411.48      416.44     44.34 o 
  -2   3  21       67.08       45.67     13.51 o 
  -1   3  21     4799.49     4938.38     98.35 o 
   0   3  21      992.02     1079.34     63.60 o 
   1   3  21        7.11       77.81     24.10 o 
   2   3  21     1573.65     1805.02    173.98 o 
   3   3  21      949.98     1132.66    177.35 o 
   4   3  21      765.50      557.12     83.89 o 
   5   3  21      171.57      171.60     29.12 o 
  -2   4  21     1077.44     1109.61     66.11 o 
  -1   4  21       79.86       87.13     16.15 o 
   0   4  21      489.19      532.05     50.18 o 
   1   4  21       51.46       35.74     16.16 o 
   2   4  21      331.49      377.42     36.51 o 
   3   4  21       15.07       11.91     11.53 o 
   4   4  21      302.68      317.39     51.50 o 
   5   4  21       21.33       27.61     13.99 o 
  -3   5  21      549.64      510.30     46.76 o 
  -2   5  21     1745.92     1782.88     80.20 o 
  -1   5  21     1126.58     1221.03     66.00 o 
   0   5  21      209.62      217.02     32.48 o 
   1   5  21     2135.29     2346.60    214.63 o 
   2   5  21     1190.48     1188.61     79.33 o 
   3   5  21     2721.29     2446.52     95.30 o 
   4   5  21      840.68      842.13    219.27 o 
   5   5  21      156.24      173.41     28.10 o 
  -3   6  21     1222.40     1191.02     73.11 o 
  -2   6  21     1566.00     1540.49    162.99 o 
  -1   6  21      460.13      463.37     38.48 o 
   0   6  21     1428.39     1459.34     81.06 o 
   1   6  21      997.10     1133.94    102.77 o 
   2   6  21      534.74      541.64     35.90 o 
   3   6  21       16.54       13.60     13.35 o 
   4   6  21      506.49      486.90    112.38 o 
   5   6  21       11.64        0.00     11.36 o 
  -2   7  21       74.51       85.65     23.22 o 
  -1   7  21     1776.95     1797.71    117.07 o 
   0   7  21       31.29       62.24     20.03 o 
   1   7  21      899.87      876.13     55.49 o 
   2   7  21       59.86       68.78     15.94 o 
   3   7  21      400.01      472.13     39.32 o 
   4   7  21      104.72      130.62     28.32 o 
  -2   8  21      632.65      672.14     56.30 o 
  -1   8  21      731.30      672.28     39.32 o 
   0   8  21     1323.50     1346.94     88.41 o 
   1   8  21      113.91      133.37     17.11 o 
   2   8  21      104.97      110.89     18.05 o 
   3   8  21      654.88      683.60     78.37 o 
   4   8  21      849.73      767.04     57.81 o 
  -2   9  21      931.46      974.03     63.79 o 
  -1   9  21      147.08      136.48     19.62 o 
   0   9  21     1746.77     1551.71    316.66 o 
   1   9  21     1235.69     1314.00     63.61 o 
   2   9  21      159.75      147.71     21.56 o 
   3   9  21     1819.07     1756.04     67.54 o 
   4   9  21      252.89      217.81     26.79 o 
  -1  10  21       94.76       83.66     20.26 o 
   0  10  21     1017.82      965.03     66.70 o 
   1  10  21      884.00      917.14     46.09 o 
   2  10  21      868.20      813.79     54.85 o 
   3  10  21       62.86       57.34     16.77 o 
   0  11  21        1.05       20.46     10.56 o 
   1  11  21      151.48      122.41     21.85 o 
   2  11  21     1115.50      902.61     53.60 o 
   1  -1  22      110.03      128.30     27.41 o 
   2  -1  22       24.45       42.39     18.79 o 
  -1   0  22      175.58      194.00     33.16 o 
   0   0  22      189.84      222.82     26.73 o 
   1   0  22      928.65      909.69     86.04 o 
   2   0  22      154.99      216.06     26.32 o 
   3   0  22      759.54      803.88     63.47 o 
  -1   1  22     1011.71     1023.22     74.80 o 
   0   1  22       53.25       54.03     11.98 o 
   1   1  22      523.61      520.58     39.71 o 
   2   1  22       17.28       21.42     11.43 o 
   3   1  22        0.39        0.00     11.10 o 
  -1   2  22      415.02      363.39     26.66 o 
   0   2  22      784.58      790.89     53.86 o 
   1   2  22      219.06      240.52     47.66 o 
   2   2  22     2093.22     2515.52    363.58 o 
   3   2  22      339.90      299.38     45.32 o 
   4   2  22      536.30      706.65     60.90 o 
  -1   3  22      168.06      157.81     18.09 o 
   0   3  22       50.53       66.72     14.14 o 
   1   3  22      433.47      487.11     82.06 o 
   2   3  22      211.72      194.70     29.49 o 
   3   3  22      921.21     1173.39    186.45 o 
   4   3  22      132.24      186.92     33.19 o 
  -2   4  22        7.52        0.00     10.12 o 
  -1   4  22      488.26      499.22     37.48 o 
   0   4  22      879.48      984.82     46.16 o 
   1   4  22     1421.34     1640.73    146.20 o 
   2   4  22      236.83      287.94     30.59 o 
   3   4  22       71.24       55.84     18.95 o 
   4   4  22      288.48      333.00     42.71 o 
  -2   5  22       93.77       79.22     21.24 o 
  -1   5  22     1169.94     1131.47     76.61 o 
   0   5  22      267.28      322.86     34.67 o 
   1   5  22       52.16       70.41     18.18 o 
   2   5  22      331.57      321.40     33.38 o 
   3   5  22       24.02       13.93      7.98 o 
   4   5  22        0.18        9.94     15.92 o 
  -2   6  22     1920.33     1946.50     95.14 o 
  -1   6  22      888.78      960.49    103.81 o 
   0   6  22        4.86       12.34     11.67 o 
   1   6  22      350.80      454.44     52.47 o 
   2   6  22     1017.26     1050.82    158.59 o 
   3   6  22      135.07      163.44     25.99 o 
   4   6  22      170.03      202.17     32.15 o 
  -1   7  22       75.32       78.83     17.14 o 
   0   7  22      306.09      323.09     27.44 o 
   1   7  22        5.11        6.28     10.60 o 
   2   7  22       42.74       50.03     13.63 o 
   3   7  22      887.84      877.94    147.31 o 
   4   7  22       31.91       33.35     16.50 o 
  -1   8  22       15.03       35.30     17.75 o 
   0   8  22      869.51      880.46    140.77 o 
   1   8  22     3148.37     2703.77    729.49 o 
   2   8  22      530.39      600.24     56.66 o 
   3   8  22     1107.26     1140.46     73.49 o 
  -1   9  22      187.59      188.11     28.78 o 
   0   9  22     1952.90     2105.10     99.27 o 
   1   9  22       53.68       54.35     18.25 o 
   2   9  22       38.80       58.36     20.01 o 
   3   9  22        8.98        5.48      9.12 o 
   1  10  22      108.84      111.78     22.09 o 
   2  10  22      815.27      715.17     51.09 o 
   1   2  23       27.92       19.88     14.17 o 
   2   2  23      963.13     1108.46     76.10 o 
   0   3  23      324.55      260.04     35.30 o 
   1   3  23     1178.41     1228.30    126.68 o 
   2   3  23      328.08      484.71     51.94 o 
   0   4  23      246.48      238.96     20.47 o 
   1   4  23        5.51       15.50     14.78 o 
   2   4  23       55.02       61.17     14.70 o 
   3   4  23      130.83      159.93     29.27 o 
   0   5  23      780.66      841.63     61.08 o 
   1   5  23      847.92      902.53    124.11 o 
   2   5  23      806.64      918.09     70.74 o 
   3   5  23      652.80      880.37     65.54 o 
   0   6  23      290.63      264.42     35.65 o 
   1   6  23       85.03      118.78     27.94 o 
   2   6  23      887.32     1096.14     74.18 o 
   3   6  23       73.95       80.32     22.57 o 
   0   7  23      749.68      813.01     60.23 o 
   1   7  23       60.86       75.00     22.70 o 
   2   7  23       27.90       46.11     19.60 o 
   1   8  23      242.00      244.97     32.10 o 
                                                 
